# Supplementary material for: Comprehensive Transcriptome and Metabolic Profiling of Petal Color Development in Lycoris sprengeri
Source: Front Plant Sci. 2021 Dec 3;12:747131. doi: 10.3389/fpls.2021.747131 (PMC8678534; doi:10.3389/fpls.2021.747131)
Supplement: Supplementary Table 1 — Quality control of RNA sequencing (RNA-seq). [file Table_1.XLSX]

## Sheet: Sheet1
ID	Read Number	Base Number	GC Content	%≥Q30
white01	22179974	6646137902	0.4607	0.9459
white02	21355725	6401589094	0.4583	0.943
white03	30457263	9087266162	0.4642	0.9482
Average W	24664320	7378331053	0.4611	0.9458
Pink01	28562304	8564920740	0.4677	0.9415
Pink02	27112872	8130532008	0.4667	0.9457
Pink03	21793234	6535617044	0.4632	0.9417
Average R	25822803	7743689931	0.4659	0.943
