# Supplementary material for: Comprehensive Transcriptome and Metabolic Profiling of Petal Color Development in Lycoris sprengeri
Source: Front Plant Sci. 2021 Dec 3;12:747131. doi: 10.3389/fpls.2021.747131 (PMC8678534; doi:10.3389/fpls.2021.747131)
Supplement: Supplementary Table 2 — Overview of transcriptome data assembly. [file Table_2.XLSX]

## Sheet: Sheet1
BMK-ID	Clean Reads	Mapped Reads	Mapped Ratio
pink1	22179974	16069230	0.7245
pink2	21355725	15399873	0.7211
pink3	30457263	21754563	0.7143
White1	28562304	21440657	0.7507
White2	27112872	20171838	0.744
White3	21793234	16265975	0.7464
