# Supplementary material for: Comprehensive Transcriptome and Metabolic Profiling of Petal Color Development in Lycoris sprengeri
Source: Front Plant Sci. 2021 Dec 3;12:747131. doi: 10.3389/fpls.2021.747131 (PMC8678534; doi:10.3389/fpls.2021.747131)
Supplement: Supplementary Table 3 — Data assembly results. [file Table_3.XLSX]

## Sheet: Sheet1
Unigene Length	Total Number	Percentage
200-300	28908	0.2868
300-500	29418	0.2919
500-1000	20831	0.2067
1000-2000	13167	0.1307
2000+	8454	0.0839
Total Number	100778
Total Length	77361799
N50 Length	1279
Mean Length	767.646
