# Supplementary material for: Comprehensive Transcriptome and Metabolic Profiling of Petal Color Development in Lycoris sprengeri
Source: Front Plant Sci. 2021 Dec 3;12:747131. doi: 10.3389/fpls.2021.747131 (PMC8678534; doi:10.3389/fpls.2021.747131)
Supplement: Supplementary Table 4 — Kyoto Encyclopedia of Genes and Genomes (KEGG) pathway analysis. [file Table_4.XLSX]

## Sheet: Sheet1
#KEGG_n	1192	KEGG_N	6827
#Pathway	ko_ID	DEG_in_Pathway	AllGene_in_Pathway	P-value	Corrected_P-value	Gene_id	KEGG_Orthology
Stilbenoid, diarylheptanoid and gingerol biosynthesis	ko00945	9	21	0.00576908	0.721136	c103286.graph_c0;c111469.graph_c0;c115322.graph_c0;c121823.graph_c0;c122728.graph_c0;c123633.graph_c0;c124825.graph_c0;c126930.graph_c0;c129221.graph_c0	K21311+K09754+K09754+K13065+K00588+K13065+K21311+K13065+K21311
Pyrimidine metabolism	ko00240	24	190	0.973467	1	c103922.graph_c1;c107732.graph_c0;c109941.graph_c0;c111797.graph_c0;c114312.graph_c0;c116525.graph_c0;c116796.graph_c0;c117575.graph_c0;c117877.graph_c0;c117893.graph_c0;c118692.graph_c0;c119168.graph_c0;c119627.graph_c0;c119751.graph_c2;c120630.graph_c0;c122612.graph_c0;c124763.graph_c0;c124814.graph_c0;c125022.graph_c0;c126055.graph_c0;c127247.graph_c0;c129210.graph_c0;c130336.graph_c0;c55801.g…	K03014+K01510+K00962+K03024+K01493+K03787+K00962+K00254+K02684+K01240+K01464+K10807+K16904+K02325+K03011+K01489+K01955+K01510+K02320+K01431+K00207+K01510+K02999+K03013
Glycosphingolipid biosynthesis - ganglio series	ko00604	2	9	0.483744	1	c117359.graph_c0;c126186.graph_c1	K12373+K12373
Tropane, piperidine and pyridine alkaloid biosynthesis	ko00960	11	39	0.0651992	1	c105135.graph_c0;c107455.graph_c0;c114469.graph_c0;c116955.graph_c0;c117514.graph_c0;c120471.graph_c2;c122222.graph_c1;c122845.graph_c0;c122990.graph_c0;c125600.graph_c0;c130904.graph_c0	K00815+K08081+K08081+K00276+K08081+K08081+K14455+K08081+K08081+K00276+K08081
Valine, leucine and isoleucine biosynthesis	ko00290	9	23	0.0115306	1	c113665.graph_c2;c120848.graph_c0;c122078.graph_c1;c123208.graph_c0;c125456.graph_c0;c127441.graph_c0;c128442.graph_c0;c129206.graph_c0;c129957.graph_c0	K00053+K00826+K01649+K00052+K01703+K00052+K01687+K00053+K01704
Cutin, suberine and wax biosynthesis	ko00073	7	28	0.204982	1	c114839.graph_c0;c117930.graph_c0;c122187.graph_c0;c124231.graph_c1;c126495.graph_c1;c129662.graph_c0;c130972.graph_c0	K17991+K15403+K15401+K15404+K15398+K15404+K15404
Pentose and glucuronate interconversions	ko00040	40	121	2.05721e-05	0.00257152	c108813.graph_c0;c109210.graph_c0;c110932.graph_c2;c110932.graph_c3;c111263.graph_c0;c113217.graph_c0;c114373.graph_c0;c114657.graph_c0;c115358.graph_c0;c115607.graph_c0;c116070.graph_c0;c117501.graph_c1;c118051.graph_c0;c119169.graph_c0;c119400.graph_c0;c119400.graph_c1;c119867.graph_c1;c120384.graph_c0;c120760.graph_c0;c120760.graph_c3;c122066.graph_c0;c122285.graph_c3;c123207.graph_c0;c124581.…	K00128+K01051+K00012+K00012+K00128+K01213+K01051+K01805+K01051+K01728+K01051+K01051+K00128+K00011+K01728+K01728+K01213+K01051+K00963+K00963+K00012+K00963+K01213+K01051+K01051+K01184+K00963+K00128+K01051+K00128+K01728+K01051+K00963+K01728+K01184+K00963+K01051+K01728+K01728+K01728
Cysteine and methionine metabolism	ko00270	24	150	0.715598	1	c105135.graph_c0;c106944.graph_c0;c109527.graph_c0;c113889.graph_c0;c116478.graph_c1;c117255.graph_c0;c119906.graph_c0;c120819.graph_c0;c120848.graph_c0;c120850.graph_c0;c121739.graph_c0;c121739.graph_c1;c122166.graph_c0;c122222.graph_c1;c122870.graph_c0;c123640.graph_c1;c124641.graph_c0;c125533.graph_c0;c126615.graph_c0;c127260.graph_c0;c127856.graph_c0;c128778.graph_c0;c131469.graph_c0;c85165.g…	K00815+K01611+K00797+K05933+K01738+K00827+K20772+K01761+K00826+K00640+K05933+K05933+K00026+K14455+K00928+K01919+K00827+K00549+K00549+K00797+K01251+K00899+K05933+K00016
Butanoate metabolism	ko00650	5	35	0.756219	1	c103698.graph_c0;c103698.graph_c1;c115915.graph_c0;c123948.graph_c2;c124289.graph_c0	K01580+K01580+K00074+K01580+K01641
Plant-pathogen interaction	ko04626	48	180	0.00115893	0.144867	c102263.graph_c0;c105070.graph_c0;c105463.graph_c0;c105573.graph_c0;c106082.graph_c0;c106983.graph_c0;c107702.graph_c0;c110274.graph_c0;c110465.graph_c0;c114156.graph_c0;c114288.graph_c0;c115679.graph_c0;c116139.graph_c0;c117061.graph_c4;c117115.graph_c0;c117185.graph_c0;c117291.graph_c0;c117761.graph_c0;c118591.graph_c1;c118937.graph_c0;c118937.graph_c1;c119117.graph_c0;c119471.graph_c0;c120580.…	K13448+K13448+K05391+K02183+K13448+K02183+K02183+K02183+K13424+K13434+K09487+K13448+K13413+K13447+K13412+K04079+K13424+K13412+K13447+K13412+K13412+K13449+K13448+K13412+K09487+K02183+K12795+K13448+K12795+K04079+K04079+K04079+K13424+K13412+K13412+K13412+K13412+K13447+K13456+K09487+K13447+K04079+K13430+K02183+K13448+K13420+K13448+K13448
Biotin metabolism	ko00780	11	33	0.0202922	1	c108316.graph_c0;c110362.graph_c0;c113103.graph_c0;c117120.graph_c0;c120371.graph_c0;c123310.graph_c0;c123330.graph_c0;c128826.graph_c0;c130330.graph_c2;c50882.graph_c0;c92985.graph_c0	K00059+K00059+K19562+K00652+K09458+K00059+K00059+K09458+K09458+K00059+K00059
Valine, leucine and isoleucine degradation	ko00280	16	81	0.335218	1	c108813.graph_c0;c111263.graph_c0;c117080.graph_c0;c117255.graph_c0;c118051.graph_c0;c119439.graph_c0;c120848.graph_c0;c120915.graph_c0;c121423.graph_c0;c123539.graph_c1;c124289.graph_c0;c124641.graph_c0;c124832.graph_c1;c128813.graph_c0;c129162.graph_c0;c129346.graph_c0	K00128+K00128+K00020+K00827+K00128+K09699+K00826+K05605+K00249+K00167+K01641+K00827+K00166+K00128+K00140+K00128
mRNA surveillance pathway	ko03015	14	217	1	1	c110292.graph_c0;c110586.graph_c0;c110586.graph_c1;c114485.graph_c0;c115471.graph_c0;c116309.graph_c1;c119718.graph_c0;c119789.graph_c0;c122068.graph_c0;c124368.graph_c2;c125256.graph_c0;c126264.graph_c0;c126445.graph_c0;c130685.graph_c0	K13126+K06269+K06269+K04354+K14398+K14376+K14411+K13126+K11583+K14400+K03265+K12877+K14398+K14376
Ribosome	ko03010	42	493	1	1	c103770.graph_c0;c103935.graph_c0;c104308.graph_c0;c106452.graph_c0;c107157.graph_c0;c108707.graph_c0;c109977.graph_c1;c110699.graph_c0;c112239.graph_c0;c113600.graph_c0;c114490.graph_c0;c114527.graph_c0;c114930.graph_c0;c116201.graph_c0;c116218.graph_c0;c116279.graph_c1;c117133.graph_c0;c117646.graph_c0;c117921.graph_c2;c119095.graph_c1;c119326.graph_c1;c119457.graph_c0;c120291.graph_c0;c121265.…	K02942+K02942+K02927+K02927+K02910+K02984+K02881+K02881+K02871+K02962+K02955+K02970+K02899+K02974+K02979+K02903+K02884+K02906+K02877+K02922+K02883+K02961+K02893+K02903+K02866+K02868+K02875+K02948+K02988+K02953+K02945+K02932+K02982+K02996+K02916+K02941+K02883+K02921+K02981+K02909+K02901+K02889
Flavone and flavonol biosynthesis	ko00944	2	3	0.0807696	1	c120123.graph_c0;c130176.graph_c2	K05280+K05280
Alanine, aspartate and glutamate metabolism	ko00250	18	109	0.642897	1	c103698.graph_c0;c103698.graph_c1;c117255.graph_c0;c117612.graph_c1;c122080.graph_c0;c122222.graph_c1;c123948.graph_c2;c124178.graph_c0;c124641.graph_c0;c124763.graph_c0;c125495.graph_c1;c125657.graph_c0;c126224.graph_c0;c128015.graph_c0;c128147.graph_c1;c129171.graph_c0;c129406.graph_c0;c131109.graph_c0	K01580+K01580+K00827+K00294+K00764+K14455+K01580+K00820+K00827+K01955+K01915+K01915+K00261+K14272+K00261+K01953+K00830+K00264
Phagosome	ko04145	27	158	0.582916	1	c102769.graph_c0;c109451.graph_c1;c110600.graph_c0;c113385.graph_c0;c116481.graph_c0;c116502.graph_c0;c116556.graph_c0;c117532.graph_c1;c118001.graph_c0;c118175.graph_c0;c118175.graph_c1;c118175.graph_c2;c120685.graph_c0;c122530.graph_c1;c123457.graph_c0;c123612.graph_c0;c123680.graph_c1;c123972.graph_c0;c123984.graph_c0;c126761.graph_c1;c127325.graph_c0;c127744.graph_c0;c128530.graph_c0;c129360.…	K00921+K07897+K07374+K04392+K04392+K07375+K04392+K08057+K00921+K07375+K07375+K07375+K02144+K08057+K07374+K08057+K08054+K00921+K02145+K04392+K07375+K07374+K02148+K09481+K07375+K02154+K00921
Flavonoid biosynthesis	ko00941	20	41	3.85828e-06	0.000482286	c103286.graph_c0;c111469.graph_c0;c115322.graph_c0;c118000.graph_c1;c120123.graph_c0;c121823.graph_c0;c121987.graph_c0;c122577.graph_c0;c122728.graph_c0;c123633.graph_c0;c124825.graph_c0;c126430.graph_c1;c126930.graph_c0;c129221.graph_c0;c130176.graph_c2;c62128.graph_c0;c87434.graph_c0;c89267.graph_c0;c93521.graph_c0;c98816.graph_c0	K21311+K09754+K09754+K13082+K05280+K13065+K13082+K13081+K00588+K13065+K21311+K05278+K13065+K21311+K05280+K05277+K00475+K00660+K01859+K01859
Other glycan degradation	ko00511	9	38	0.207052	1	c116420.graph_c0;c117359.graph_c0;c123454.graph_c0;c123625.graph_c0;c125108.graph_c0;c125264.graph_c0;c125266.graph_c0;c126186.graph_c1;c130089.graph_c1	K01206+K12373+K17108+K01191+K01227+K01191+K17108+K12373+K15923
Non-homologous end-joining	ko03450	3	11	0.298757	1	c114183.graph_c0;c116212.graph_c0;c124442.graph_c0	K10886+K10884+K04799
Photosynthesis	ko00195	12	77	0.713986	1	c109822.graph_c0;c113429.graph_c0;c113792.graph_c1;c115165.graph_c0;c116067.graph_c0;c116164.graph_c0;c119843.graph_c0;c121009.graph_c0;c122792.graph_c0;c124097.graph_c0;c50009.graph_c0;c93984.graph_c0	K02717+K08903+K03541+K02638+K02639+K08901+K02706+K02689+K02641+K02703+K02639+K02639
Phenylpropanoid biosynthesis	ko00940	52	168	1.07241e-05	0.00134052	c101095.graph_c0;c102748.graph_c0;c103286.graph_c0;c105519.graph_c1;c107532.graph_c0;c109214.graph_c0;c110165.graph_c0;c111441.graph_c0;c111469.graph_c0;c111518.graph_c0;c113049.graph_c0;c113475.graph_c0;c113807.graph_c0;c113860.graph_c0;c115322.graph_c0;c115573.graph_c0;c116099.graph_c0;c116143.graph_c0;c118398.graph_c0;c118475.graph_c0;c118852.graph_c0;c118958.graph_c1;c119019.graph_c0;c119273.…	K00083+K00430+K21311+K13066+K09755+K00430+K00430+K00430+K09754+K00083+K00083+K01188+K12355+K00430+K09754+K00430+K12355+K01188+K00083+K00083+K05350+K01904+K00430+K00430+K01904+K00430+K01188+K00430+K00430+K13065+K00588+K09753+K00430+K01188+K13065+K01188+K10775+K01188+K21311+K05349+K00430+K13066+K13066+K13065+K00430+K00083+K01904+K21311+K00430+K10775+K18368+K00430
Lysine degradation	ko00310	10	71	0.817313	1	c108813.graph_c0;c111263.graph_c0;c115408.graph_c0;c118051.graph_c0;c118302.graph_c0;c120459.graph_c0;c128020.graph_c0;c128813.graph_c0;c129346.graph_c0;c130110.graph_c1	K00128+K00128+K11420+K00128+K11423+K00306+K11420+K00128+K00128+K18826
Galactose metabolism	ko00052	31	93	0.000144348	0.0180435	c104776.graph_c0;c104776.graph_c1;c108282.graph_c0;c110323.graph_c0;c114358.graph_c0;c115672.graph_c1;c116459.graph_c0;c116926.graph_c1;c117922.graph_c0;c118682.graph_c0;c118781.graph_c2;c119169.graph_c0;c120760.graph_c0;c120760.graph_c3;c120792.graph_c0;c121259.graph_c0;c122285.graph_c3;c122985.graph_c0;c123438.graph_c0;c124651.graph_c0;c125089.graph_c1;c126060.graph_c1;c128601.graph_c0;c129448.…	K00850+K00850+K01193+K00965+K01784+K01193+K07407+K01193+K01193+K20848+K00850+K00011+K00963+K00963+K01784+K06617+K00963+K00850+K06617+K01193+K06617+K06617+K00963+K00850+K00963+K01193+K06617+K00963+K18819+K18819+K18819
Phenylalanine metabolism	ko00360	15	61	0.0994571	1	c103286.graph_c0;c105135.graph_c0;c115915.graph_c0;c116955.graph_c0;c118958.graph_c1;c119300.graph_c0;c121220.graph_c0;c122222.graph_c1;c122728.graph_c0;c124297.graph_c0;c124825.graph_c0;c125600.graph_c0;c128745.graph_c0;c129221.graph_c0;c130267.graph_c1	K21311+K00815+K00074+K00276+K01904+K01904+K00457+K14455+K00588+K10775+K21311+K00276+K01904+K21311+K10775
Arachidonic acid metabolism	ko00590	4	33	0.852619	1	c102214.graph_c1;c112640.graph_c1;c118963.graph_c0;c61619.graph_c0	K00432+K00432+K00432+K01047
DNA replication	ko03030	13	93	0.848753	1	c117877.graph_c0;c119751.graph_c2;c122819.graph_c0;c122882.graph_c0;c123316.graph_c1;c123316.graph_c2;c123736.graph_c0;c124442.graph_c0;c124628.graph_c0;c124684.graph_c1;c125022.graph_c0;c125380.graph_c0;c129632.graph_c0	K02684+K02325+K02540+K02210+K02212+K02212+K07466+K04799+K02209+K10756+K02320+K02210+K02212
Lysine biosynthesis	ko00300	4	19	0.429976	1	c107835.graph_c1;c117330.graph_c0;c122870.graph_c0;c130626.graph_c2	K01586+K10206+K00928+K00215
Fructose and mannose metabolism	ko00051	24	112	0.160714	1	c102106.graph_c0;c104776.graph_c0;c104776.graph_c1;c104948.graph_c0;c111066.graph_c0;c111066.graph_c1;c114037.graph_c1;c114657.graph_c0;c118008.graph_c0;c118766.graph_c0;c118781.graph_c2;c119169.graph_c0;c119853.graph_c0;c122985.graph_c0;c123705.graph_c2;c123795.graph_c0;c124548.graph_c0;c125232.graph_c0;c126036.graph_c0;c129448.graph_c3;c130727.graph_c0;c93494.graph_c0;c97869.graph_c0;c97910.gra…	K00847+K00850+K00850+K00966+K19355+K19355+K19355+K01805+K19355+K00895+K00850+K00011+K03841+K00850+K05305+K19355+K01809+K17497+K00895+K00850+K01803+K19355+K00847+K03841
Carotenoid biosynthesis	ko00906	14	41	0.00743033	0.928791	c102400.graph_c0;c106830.graph_c0;c109232.graph_c0;c114813.graph_c0;c115183.graph_c0;c116276.graph_c0;c117322.graph_c1;c119068.graph_c2;c119593.graph_c0;c121193.graph_c0;c121482.graph_c0;c121523.graph_c1;c124373.graph_c0;c128738.graph_c3	K15746+K09837+K14593+K09837+K09838+K09840+K09841+K15746+K00514+K09843+K02293+K02291+K09840+K02293
Terpenoid backbone biosynthesis	ko00900	10	73	0.843287	1	c107343.graph_c0;c114106.graph_c0;c116196.graph_c1;c117258.graph_c0;c121147.graph_c0;c124289.graph_c0;c126567.graph_c1;c127507.graph_c0;c128278.graph_c1;c97899.graph_c0	K13789+K15889+K00991+K00587+K10960+K01641+K00021+K01662+K01662+K00021
Protein export	ko03060	11	72	0.734427	1	c106070.graph_c0;c110900.graph_c0;c113738.graph_c0;c114556.graph_c0;c114556.graph_c1;c124592.graph_c0;c126372.graph_c0;c127104.graph_c0;c129360.graph_c0;c129605.graph_c0;c129816.graph_c2	K09490+K09490+K03217+K09490+K09490+K03100+K03217+K13431+K09481+K09490+K09490
Circadian rhythm - plant	ko04712	20	57	0.00102765	0.128457	c103581.graph_c0;c103800.graph_c0;c107685.graph_c0;c113825.graph_c0;c114533.graph_c2;c114870.graph_c0;c117606.graph_c0;c117873.graph_c0;c118260.graph_c1;c122579.graph_c0;c123098.graph_c0;c124063.graph_c0;c124171.graph_c0;c125753.graph_c0;c126922.graph_c0;c127961.graph_c0;c128311.graph_c0;c130694.graph_c0;c130706.graph_c0;c89267.graph_c0	K12124+K12129+K16223+K10143+K16223+K12115+K16241+K12118+K12133+K12116+K12124+K12115+K12125+K12126+K12133+K12126+K12125+K12130+K12133+K00660
Ether lipid metabolism	ko00565	12	43	0.0597392	1	c111580.graph_c0;c111580.graph_c1;c114679.graph_c0;c114683.graph_c0;c115231.graph_c1;c120075.graph_c0;c122803.graph_c0;c122863.graph_c0;c126511.graph_c0;c126663.graph_c0;c127611.graph_c0;c61619.graph_c0	K01115+K01115+K01114+K01114+K13510+K01114+K01115+K16860+K13519+K01115+K01114+K01047
Peroxisome	ko04146	21	135	0.755186	1	c105247.graph_c0;c113028.graph_c0;c114977.graph_c0;c115175.graph_c1;c117403.graph_c0;c119183.graph_c0;c119763.graph_c0;c120459.graph_c0;c121188.graph_c0;c121230.graph_c2;c123121.graph_c0;c123239.graph_c0;c124244.graph_c1;c124306.graph_c0;c124990.graph_c0;c125273.graph_c0;c125384.graph_c0;c126371.graph_c0;c128004.graph_c0;c129017.graph_c0;c129406.graph_c0	K04565+K13348+K11517+K00106+K03781+K01897+K11517+K00306+K11147+K00232+K00031+K01897+K00232+K13348+K13347+K01897+K03781+K00477+K00232+K00232+K00830
Tryptophan metabolism	ko00380	13	67	0.385453	1	c108813.graph_c0;c111263.graph_c0;c116337.graph_c0;c117171.graph_c0;c117403.graph_c0;c118051.graph_c0;c123304.graph_c0;c124940.graph_c0;c125384.graph_c0;c128813.graph_c0;c129346.graph_c0;c131202.graph_c0;c131202.graph_c1	K00128+K00128+K11816+K16903+K03781+K00128+K16903+K11816+K03781+K00128+K00128+K16903+K16903
ABC transporters	ko02010	19	84	0.134824	1	c109311.graph_c0;c114894.graph_c0;c115304.graph_c0;c115304.graph_c1;c115304.graph_c3;c116590.graph_c0;c117667.graph_c0;c118746.graph_c1;c121440.graph_c0;c125905.graph_c0;c126397.graph_c2;c127550.graph_c0;c127865.graph_c0;c127865.graph_c1;c128504.graph_c0;c129434.graph_c0;c129546.graph_c1;c130476.graph_c0;c131155.graph_c1	K05658+K05658+K05663+K05663+K05663+K05658+K05658+K05658+K05658+K05658+K05658+K05674+K05658+K05658+K05658+K05658+K05658+K05658+K05658
RNA transport	ko03013	21	279	1	1	c105211.graph_c1;c110190.graph_c0;c110292.graph_c0;c115590.graph_c0;c115811.graph_c0;c116673.graph_c0;c119789.graph_c0;c119894.graph_c0;c120003.graph_c0;c120217.graph_c1;c122963.graph_c0;c123630.graph_c0;c125831.graph_c0;c126020.graph_c0;c126264.graph_c0;c127289.graph_c0;c127345.graph_c0;c128557.graph_c0;c128659.graph_c0;c129227.graph_c0;c131114.graph_c0	K14305+K03247+K13126+K03113+K03538+K14303+K13126+K14315+K03246+K14298+K03537+K03243+K03243+K14307+K12877+K14312+K00784+K03231+K14297+K00784+K03231
Brassinosteroid biosynthesis	ko00905	6	18	0.0785365	1	c106543.graph_c0;c111037.graph_c0;c117114.graph_c1;c118048.graph_c0;c122216.graph_c0;c127706.graph_c0	K09588+K09591+K09587+K12637+K12640+K09587
Inositol phosphate metabolism	ko00562	24	96	0.0383596	1	c102769.graph_c0;c105798.graph_c0;c113480.graph_c0;c114679.graph_c0;c114683.graph_c0;c114907.graph_c0;c118001.graph_c0;c120075.graph_c0;c120732.graph_c0;c120745.graph_c0;c121790.graph_c0;c122564.graph_c0;c122731.graph_c0;c123188.graph_c3;c123401.graph_c1;c123655.graph_c0;c123972.graph_c0;c125509.graph_c0;c127183.graph_c1;c127611.graph_c0;c129162.graph_c0;c130372.graph_c0;c130416.graph_c0;c130727.…	K00921+K01858+K15422+K01114+K01114+K00889+K00921+K01114+K00889+K01092+K01110+K00469+K00889+K10047+K00889+K00915+K00921+K18649+K01110+K01114+K00140+K01858+K00921+K01803
Other types of O-glycan biosynthesis	ko00514	3	9	0.197095	1	c118426.graph_c0;c120205.graph_c0;c131005.graph_c1	K13667+K18134+K03691
Vitamin B6 metabolism	ko00750	2	12	0.646412	1	c112874.graph_c0;c117293.graph_c0	K08681+K00868
Photosynthesis - antenna proteins	ko00196	3	25	0.837813	1	c118967.graph_c0;c121651.graph_c0;c125822.graph_c0	K08909+K08912+K08912
Synthesis and degradation of ketone bodies	ko00072	1	15	0.943954	1	c124289.graph_c0	K01641
Arginine biosynthesis	ko00220	11	55	0.361757	1	c113116.graph_c0;c114223.graph_c1;c114428.graph_c0;c122222.graph_c1;c123375.graph_c3;c124535.graph_c0;c125495.graph_c1;c125657.graph_c0;c126224.graph_c0;c128015.graph_c0;c128147.graph_c1	K01476+K01438+K14677+K14455+K01476+K14682+K01915+K01915+K00261+K14272+K00261
Caffeine metabolism	ko00232	2	4	0.143069	1	c115175.graph_c1;c125596.graph_c0	K00106+K00365
Nucleotide excision repair	ko03420	5	93	0.99988	1	c119751.graph_c2;c123736.graph_c0;c124684.graph_c1;c129237.graph_c0;c129237.graph_c1	K02325+K07466+K10756+K10838+K10838
Glycerolipid metabolism	ko00561	26	102	0.0254973	1	c102534.graph_c0;c102534.graph_c1;c108813.graph_c0;c111263.graph_c0;c112419.graph_c0;c112499.graph_c0;c112622.graph_c0;c116459.graph_c0;c117685.graph_c0;c117685.graph_c1;c118051.graph_c0;c118893.graph_c1;c119169.graph_c0;c120332.graph_c0;c120537.graph_c0;c121218.graph_c0;c121768.graph_c0;c123776.graph_c0;c125962.graph_c1;c126511.graph_c0;c127362.graph_c0;c128438.graph_c0;c128813.graph_c0;c128970.…	K01054+K01054+K00128+K00128+K13513+K01054+K13508+K07407+K13513+K13513+K00128+K06119+K00011+K09480+K13508+K00901+K13508+K11155+K00901+K13519+K00901+K13508+K00128+K15728+K00128+K15728
Plant hormone signal transduction	ko04075	73	223	1.35676e-08	1.69595e-06	c101495.graph_c0;c102484.graph_c0;c105477.graph_c0;c105607.graph_c0;c106674.graph_c0;c106674.graph_c1;c107130.graph_c0;c107143.graph_c0;c107387.graph_c0;c107387.graph_c1;c107541.graph_c0;c107885.graph_c0;c108745.graph_c0;c109395.graph_c0;c110325.graph_c0;c110774.graph_c1;c111564.graph_c0;c111739.graph_c0;c112029.graph_c0;c112543.graph_c1;c113039.graph_c0;c113633.graph_c0;c113658.graph_c0;c113855.…	K14484+K14488+K14488+K14488+K14492+K14492+K14495+K14488+K14497+K14497+K14488+K13464+K14487+K14488+K14484+K14490+K14488+K14509+K14494+K14487+K14487+K14509+K13946+K14484+K14516+K14490+K14505+K14500+K13463+K14484+K14504+K14431+K13449+K14500+K14496+K14493+K14486+K14485+K14485+K13464+K16189+K13946+K13464+K14490+K14498+K14488+K14486+K13946+K14509+K14484+K14484+K14488+K14486+K14509+K12126+K14431+K14500+…
Sesquiterpenoid and triterpenoid biosynthesis	ko00909	3	11	0.298757	1	c120970.graph_c0;c126035.graph_c5;c130627.graph_c2	K00511+K00511+K00511
Isoquinoline alkaloid biosynthesis	ko00950	6	23	0.201001	1	c105135.graph_c0;c116955.graph_c0;c122222.graph_c1;c125600.graph_c0;c125649.graph_c0;c129278.graph_c0	K00815+K00276+K14455+K00276+K01592+K00422
Ribosome biogenesis in eukaryotes	ko03008	21	157	0.933243	1	c103950.graph_c0;c108022.graph_c0;c110599.graph_c0;c110649.graph_c1;c112179.graph_c0;c113743.graph_c0;c114714.graph_c0;c114981.graph_c0;c115432.graph_c0;c115811.graph_c0;c121616.graph_c0;c122148.graph_c0;c122963.graph_c0;c124792.graph_c1;c125888.graph_c0;c127323.graph_c1;c129347.graph_c0;c130195.graph_c1;c130236.graph_c2;c130364.graph_c0;c131084.graph_c0	K14565+K14564+K14556+K11128+K07178+K11128+K14573+K14568+K14553+K03538+K14572+K14521+K03537+K14559+K14572+K14574+K14550+K14544+K14573+K14572+K14572
Biosynthesis of amino acids	ko01230	74	376	0.136814	1	c104478.graph_c0;c104776.graph_c0;c104776.graph_c1;c105135.graph_c0;c107835.graph_c1;c109187.graph_c0;c112801.graph_c0;c113116.graph_c0;c113142.graph_c0;c113510.graph_c1;c113665.graph_c2;c114223.graph_c1;c114428.graph_c0;c116478.graph_c1;c116838.graph_c0;c117330.graph_c0;c118151.graph_c0;c118781.graph_c2;c118982.graph_c0;c120251.graph_c0;c120435.graph_c1;c120777.graph_c0;c120848.graph_c0;c120850.…	K05359+K00850+K00850+K00815+K01586+K00766+K01807+K01476+K00766+K01807+K00053+K01438+K14677+K01738+K01817+K10206+K01681+K00850+K01693+K00600+K00058+K00615+K00826+K00640+K00948+K01626+K00891+K00873+K01681+K01658+K01649+K00873+K00873+K14455+K01681+K00600+K00928+K00850+K00031+K00052+K01476+K01663+K14682+K05359+K01696+K01696+K00800+K00873+K01703+K01915+K18649+K00549+K01915+K00600+K01814+K00616+K00549+…
Tyrosine metabolism	ko00350	11	43	0.116591	1	c105135.graph_c0;c116576.graph_c0;c116955.graph_c0;c118202.graph_c0;c120103.graph_c0;c121220.graph_c0;c122222.graph_c1;c122588.graph_c0;c125600.graph_c0;c125649.graph_c0;c129278.graph_c0	K00815+K01557+K00276+K00001+K00001+K00457+K14455+K18857+K00276+K01592+K00422
Carbon metabolism	ko01200	66	454	0.963258	1	c104776.graph_c0;c104776.graph_c1;c106918.graph_c0;c108622.graph_c0;c109382.graph_c1;c111257.graph_c0;c111648.graph_c0;c112801.graph_c0;c113510.graph_c1;c113879.graph_c0;c114977.graph_c0;c115519.graph_c1;c116133.graph_c0;c116478.graph_c1;c116869.graph_c0;c117403.graph_c0;c118151.graph_c0;c118781.graph_c2;c119119.graph_c0;c119536.graph_c0;c119763.graph_c0;c119853.graph_c0;c120251.graph_c0;c120435.…	K00850+K00850+K15893+K01057+K01610+K01895+K05298+K01807+K01807+K00028+K11517+K01057+K00605+K01738+K01595+K03781+K01681+K00850+K01637+K01601+K11517+K03841+K00600+K00058+K00615+K00640+K00948+K05605+K00249+K00873+K01681+K00873+K00873+K00026+K14455+K01681+K01638+K00600+K00850+K01100+K00031+K01610+K00051+K00036+K03781+K00873+K00600+K00616+K00261+K00161+K01689+K14272+K00261+K00036+K01595+K01938+K00140+…
Ubiquitin mediated proteolysis	ko04120	18	213	0.999955	1	c106317.graph_c0;c113825.graph_c0;c116298.graph_c0;c116537.graph_c0;c118189.graph_c0;c118280.graph_c0;c118527.graph_c0;c121038.graph_c1;c121270.graph_c2;c122227.graph_c0;c122243.graph_c1;c125354.graph_c0;c125788.graph_c1;c127219.graph_c0;c130597.graph_c0;c130608.graph_c0;c131125.graph_c0;c131160.graph_c2	K10581+K10143+K10575+K10590+K10581+K06688+K03363+K10599+K04706+K10598+K03363+K03358+K10144+K10601+K10581+K10590+K03348+K10144
Citrate cycle (TCA cycle)	ko00020	9	139	0.999965	1	c109382.graph_c1;c118151.graph_c0;c121931.graph_c1;c122166.graph_c0;c122341.graph_c0;c123121.graph_c0;c123498.graph_c0;c126675.graph_c0;c129576.graph_c0	K01610+K01681+K01681+K00026+K01681+K00031+K01610+K00161+K01681
Zeatin biosynthesis	ko00908	7	21	0.0592469	1	c118687.graph_c1;c120789.graph_c0;c123114.graph_c0;c125252.graph_c0;c128045.graph_c2;c128823.graph_c0;c131408.graph_c0	K13495+K00279+K00279+K00791+K00279+K00279+K13495
Fatty acid biosynthesis	ko00061	20	72	0.0193492	1	c108316.graph_c0;c110031.graph_c0;c110362.graph_c0;c117812.graph_c0;c119007.graph_c0;c119183.graph_c0;c120371.graph_c0;c121675.graph_c0;c123239.graph_c0;c123310.graph_c0;c123330.graph_c0;c124601.graph_c0;c125273.graph_c0;c125369.graph_c0;c126330.graph_c0;c128826.graph_c0;c130330.graph_c2;c50882.graph_c0;c70916.graph_c0;c92985.graph_c0	K00059+K00645+K00059+K03921+K03921+K01897+K09458+K10781+K01897+K00059+K00059+K10781+K01897+K00648+K03921+K09458+K09458+K00059+K02160+K00059
Anthocyanin biosynthesis	ko00942	1	2	0.318737	1	c111095.graph_c0	K12930
2-Oxocarboxylic acid metabolism	ko01210	21	94	0.132826	1	c113665.graph_c2;c114223.graph_c1;c114428.graph_c0;c118151.graph_c0;c120848.graph_c0;c121931.graph_c1;c122078.graph_c1;c122222.graph_c1;c122341.graph_c0;c122870.graph_c0;c123121.graph_c0;c123208.graph_c0;c124535.graph_c0;c125456.graph_c0;c127441.graph_c0;c128015.graph_c0;c128442.graph_c0;c129206.graph_c0;c129576.graph_c0;c129957.graph_c0;c64069.graph_c0	K00053+K01438+K14677+K01681+K00826+K01681+K01649+K14455+K01681+K00928+K00031+K00052+K14682+K01703+K00052+K14272+K01687+K00053+K01681+K01704+K12153
Thiamine metabolism	ko00730	7	15	0.00850906	1	c114909.graph_c0;c117935.graph_c0;c119720.graph_c0;c126024.graph_c0;c126929.graph_c0;c127507.graph_c0;c128278.graph_c1	K06928+K00949+K03147+K14153+K00878+K01662+K01662
Ascorbate and aldarate metabolism	ko00053	17	65	0.0505432	1	c106275.graph_c0;c108813.graph_c0;c110932.graph_c2;c110932.graph_c3;c111026.graph_c0;c111263.graph_c0;c112356.graph_c1;c118051.graph_c0;c119703.graph_c0;c119703.graph_c1;c122066.graph_c0;c122564.graph_c0;c123188.graph_c3;c125509.graph_c0;c128290.graph_c1;c128813.graph_c0;c129346.graph_c0	K08232+K00128+K00012+K00012+K00423+K00128+K08232+K00128+K17744+K17744+K00012+K00469+K10047+K18649+K14190+K00128+K00128
Biosynthesis of unsaturated fatty acids	ko01040	17	51	0.00442193	0.552741	c108316.graph_c0;c110362.graph_c0;c114789.graph_c0;c116514.graph_c1;c117812.graph_c0;c119007.graph_c0;c120665.graph_c0;c121230.graph_c2;c121824.graph_c0;c123310.graph_c0;c123330.graph_c0;c124244.graph_c1;c126330.graph_c0;c128004.graph_c0;c129017.graph_c0;c50882.graph_c0;c92985.graph_c0	K00059+K00059+K10703+K10251+K03921+K03921+K10703+K00232+K10256+K00059+K00059+K00232+K03921+K00232+K00232+K00059+K00059
Monobactam biosynthesis	ko00261	2	15	0.765675	1	c122870.graph_c0;c130626.graph_c2	K00928+K00215
One carbon pool by folate	ko00670	5	32	0.679779	1	c116133.graph_c0;c120251.graph_c0;c122813.graph_c0;c125695.graph_c0;c128763.graph_c0	K00605+K00600+K00600+K00600+K01938
Folate biosynthesis	ko00790	3	24	0.816243	1	c121754.graph_c0;c127302.graph_c0;c127645.graph_c0	K18482+K13950+K01495
Pentose phosphate pathway	ko00030	19	92	0.245213	1	c104776.graph_c0;c104776.graph_c1;c108622.graph_c0;c112801.graph_c0;c113510.graph_c1;c115519.graph_c1;c118766.graph_c0;c118781.graph_c2;c119853.graph_c0;c120777.graph_c0;c120901.graph_c0;c122985.graph_c0;c124708.graph_c0;c126036.graph_c0;c126128.graph_c0;c128408.graph_c0;c129448.graph_c3;c49373.graph_c0;c97910.graph_c0	K00850+K00850+K01057+K01807+K01807+K01057+K00895+K00850+K03841+K00615+K00948+K00850+K00036+K00895+K00616+K00036+K00850+K00948+K03841
Glycine, serine and threonine metabolism	ko00260	18	112	0.690005	1	c106918.graph_c0;c116133.graph_c0;c116955.graph_c0;c117255.graph_c0;c120251.graph_c0;c120435.graph_c1;c120459.graph_c0;c122813.graph_c0;c122870.graph_c0;c124641.graph_c0;c124985.graph_c0;c125145.graph_c0;c125600.graph_c0;c125695.graph_c0;c128015.graph_c0;c129406.graph_c0;c131059.graph_c0;c88462.graph_c0	K15893+K00605+K00276+K00827+K00600+K00058+K00306+K00600+K00928+K00827+K01696+K01696+K00276+K00600+K14272+K00830+K01696+K00058
Glycolysis / Gluconeogenesis	ko00010	29	215	0.95421	1	c104776.graph_c0;c104776.graph_c1;c108813.graph_c0;c109382.graph_c1;c111257.graph_c0;c111263.graph_c0;c118051.graph_c0;c118202.graph_c0;c118766.graph_c0;c118781.graph_c2;c119853.graph_c0;c119857.graph_c0;c120103.graph_c0;c121597.graph_c3;c122161.graph_c0;c122161.graph_c1;c122588.graph_c0;c122985.graph_c0;c123498.graph_c0;c125399.graph_c0;c126036.graph_c0;c126675.graph_c0;c127800.graph_c0;c128813.…	K00850+K00850+K00128+K01610+K01895+K00128+K00128+K00001+K00895+K00850+K03841+K01568+K00001+K00873+K00873+K00873+K18857+K00850+K01610+K00873+K00895+K00161+K01689+K00128+K00128+K00850+K01803+K00016+K03841
Glycosaminoglycan degradation	ko00531	6	22	0.17241	1	c114572.graph_c0;c117359.graph_c0;c120248.graph_c1;c121345.graph_c1;c126186.graph_c1;c130920.graph_c0	K10532+K12373+K10532+K07964+K12373+K07964
Sulfur metabolism	ko00920	7	39	0.533791	1	c104411.graph_c1;c113480.graph_c0;c116478.graph_c1;c120850.graph_c0;c122942.graph_c0;c128068.graph_c0;c128724.graph_c0	K00860+K15422+K01738+K00640+K00860+K00387+K00392
Homologous recombination	ko03440	9	65	0.824292	1	c110235.graph_c0;c118793.graph_c0;c122541.graph_c1;c123478.graph_c0;c123736.graph_c0;c124088.graph_c0;c127470.graph_c0;c128129.graph_c0;c129396.graph_c0	K10901+K10871+K03655+K10901+K07466+K10875+K03553+K10901+K03553
Phosphatidylinositol signaling system	ko04070	25	101	0.0391513	1	c102769.graph_c0;c105573.graph_c0;c106983.graph_c0;c107702.graph_c0;c110274.graph_c0;c113480.graph_c0;c114907.graph_c0;c118001.graph_c0;c120732.graph_c0;c120745.graph_c0;c120770.graph_c0;c121218.graph_c0;c121790.graph_c0;c122731.graph_c0;c122920.graph_c0;c123188.graph_c3;c123401.graph_c1;c123655.graph_c0;c123972.graph_c0;c125509.graph_c0;c125962.graph_c1;c127183.graph_c1;c127362.graph_c0;c130416.…	K00921+K02183+K02183+K02183+K02183+K15422+K00889+K00921+K00889+K01092+K02183+K00901+K01110+K00889+K13024+K10047+K00889+K00915+K00921+K18649+K00901+K01110+K00901+K00921+K02183
Endocytosis	ko04144	25	249	0.999702	1	c107153.graph_c1;c109451.graph_c1;c110290.graph_c0;c111580.graph_c0;c111580.graph_c1;c113107.graph_c0;c114100.graph_c0;c114907.graph_c0;c118338.graph_c0;c118755.graph_c0;c118850.graph_c0;c118873.graph_c0;c118902.graph_c0;c119403.graph_c0;c119667.graph_c0;c120282.graph_c1;c120732.graph_c0;c121529.graph_c2;c122469.graph_c0;c122731.graph_c0;c122803.graph_c0;c123269.graph_c0;c123401.graph_c1;c126663.…	K12191+K07897+K07904+K01115+K01115+K19476+K10365+K00889+K19476+K10396+K05747+K12471+K19476+K12192+K18443+K07904+K00889+K05755+K03283+K00889+K01115+K03283+K00889+K01115+K12486
Ubiquinone and other terpenoid-quinone biosynthesis	ko00130	15	51	0.0242201	1	c105135.graph_c0;c108462.graph_c0;c108640.graph_c0;c113976.graph_c1;c117467.graph_c0;c118958.graph_c1;c119300.graph_c0;c120105.graph_c0;c121220.graph_c0;c124419.graph_c1;c125946.graph_c0;c128653.graph_c0;c128745.graph_c0;c130348.graph_c0;c94911.graph_c0	K00815+K14760+K02552+K09833+K03809+K01904+K01904+K03809+K00457+K05928+K05928+K12502+K01904+K12502+K01661
Propanoate metabolism	ko00640	9	65	0.824292	1	c111257.graph_c0;c119439.graph_c0;c120915.graph_c0;c121423.graph_c0;c123539.graph_c1;c124832.graph_c1;c129162.graph_c0;c70916.graph_c0;c85165.graph_c0	K01895+K09699+K05605+K00249+K00167+K00166+K00140+K02160+K00016
Selenocompound metabolism	ko00450	5	38	0.818105	1	c112415.graph_c0;c120819.graph_c0;c125533.graph_c0;c126615.graph_c0;c129507.graph_c0	K01008+K01761+K00549+K00549+K01874
Fatty acid elongation	ko00062	12	49	0.134288	1	c110182.graph_c0;c114789.graph_c0;c116514.graph_c1;c116829.graph_c0;c118039.graph_c1;c120665.graph_c0;c121204.graph_c2;c122312.graph_c0;c123079.graph_c0;c126739.graph_c2;c127488.graph_c0;c128670.graph_c0	K15397+K10703+K10251+K15397+K15397+K10703+K15397+K15397+K15397+K15397+K15397+K15397
beta-Alanine metabolism	ko00410	22	66	0.00128641	0.160801	c103698.graph_c0;c103698.graph_c1;c108813.graph_c0;c109527.graph_c0;c111263.graph_c0;c116955.graph_c0;c117518.graph_c0;c118051.graph_c0;c118692.graph_c0;c119492.graph_c0;c120915.graph_c0;c121423.graph_c0;c123948.graph_c2;c125600.graph_c0;c125721.graph_c0;c126055.graph_c0;c127247.graph_c0;c127260.graph_c0;c127909.graph_c0;c128813.graph_c0;c129162.graph_c0;c129346.graph_c0	K01580+K01580+K00128+K00797+K00128+K00276+K17839+K00128+K01464+K01918+K05605+K00249+K01580+K00276+K17839+K01431+K00207+K00797+K13366+K00128+K00140+K00128
N-Glycan biosynthesis	ko00510	11	82	0.870237	1	c110062.graph_c0;c112251.graph_c0;c114048.graph_c0;c128090.graph_c2;c129234.graph_c0;c129455.graph_c0;c129689.graph_c0;c130003.graph_c1;c130823.graph_c0;c131154.graph_c0;c131167.graph_c1	K01228+K05546+K00737+K03845+K12670+K00736+K03842+K12667+K03850+K03843+K01228
Regulation of autophagy	ko04140	10	54	0.474238	1	c116198.graph_c0;c116463.graph_c1;c120576.graph_c1;c122170.graph_c0;c122315.graph_c0;c122839.graph_c0;c125692.graph_c0;c127309.graph_c1;c128762.graph_c1;c130215.graph_c0	K08332+K07198+K08269+K07198+K07198+K07198+K08331+K07198+K07198+K08269
Cyanoamino acid metabolism	ko00460	12	64	0.443283	1	c113475.graph_c0;c116143.graph_c0;c118852.graph_c0;c120032.graph_c0;c120251.graph_c0;c122813.graph_c0;c123510.graph_c0;c124179.graph_c0;c124443.graph_c0;c125030.graph_c0;c125695.graph_c0;c64069.graph_c0	K01188+K01188+K05350+K01188+K00600+K00600+K01188+K01188+K01188+K05349+K00600+K12153
RNA degradation	ko03018	32	191	0.633002	1	c104776.graph_c0;c104776.graph_c1;c106576.graph_c0;c106827.graph_c0;c109651.graph_c1;c109941.graph_c0;c110292.graph_c0;c112852.graph_c0;c114483.graph_c0;c116347.graph_c0;c116455.graph_c1;c116796.graph_c0;c118273.graph_c0;c118781.graph_c2;c119789.graph_c0;c120039.graph_c0;c120093.graph_c0;c121247.graph_c1;c121467.graph_c0;c122603.graph_c0;c122985.graph_c0;c124316.graph_c2;c124871.graph_c0;c125618.…	K00850+K00850+K12581+K12625+K12616+K00962+K13126+K12616+K12604+K12599+K03681+K00962+K03679+K00850+K13126+K03678+K04077+K12604+K04077+K12585+K00850+K04077+K12580+K12581+K04077+K01689+K12608+K00850+K12598+K12591+K12603+K04077
Pantothenate and CoA biosynthesis	ko00770	10	29	0.0207281	1	c113665.graph_c2;c118692.graph_c0;c119492.graph_c0;c120848.graph_c0;c121251.graph_c1;c126055.graph_c0;c127247.graph_c0;c128442.graph_c0;c128647.graph_c0;c129206.graph_c0	K00053+K01464+K01918+K00826+K09680+K01431+K00207+K01687+K01922+K00053
Diterpenoid biosynthesis	ko00904	9	23	0.0115306	1	c109517.graph_c1;c112676.graph_c0;c116505.graph_c0;c118529.graph_c0;c119209.graph_c0;c119869.graph_c0;c125105.graph_c0;c128370.graph_c4;c98431.graph_c0	K04125+K04125+K04122+K04125+K04125+K04125+K04121+K04125+K04120
Riboflavin metabolism	ko00740	2	9	0.483744	1	c116563.graph_c0;c127336.graph_c0	K14652+K14652
Oxidative phosphorylation	ko00190	26	261	0.99981	1	c105877.graph_c0;c106498.graph_c0;c109462.graph_c0;c110243.graph_c0;c111484.graph_c0;c112286.graph_c0;c112639.graph_c0;c113770.graph_c0;c113882.graph_c0;c113951.graph_c0;c115805.graph_c2;c116892.graph_c3;c117375.graph_c1;c119902.graph_c0;c120685.graph_c0;c122406.graph_c0;c123984.graph_c0;c124817.graph_c0;c125945.graph_c0;c126091.graph_c2;c127135.graph_c1;c128530.graph_c0;c129633.graph_c0;c130164.…	K02266+K03965+K03937+K02260+K01535+K01535+K01535+K01535+K03955+K01535+K01535+K01507+K01507+K01507+K02144+K03935+K02145+K03936+K01535+K02126+K02137+K02148+K02137+K02154+K00417+K01535
Amino sugar and nucleotide sugar metabolism	ko00520	51	187	0.000468646	0.0585808	c102106.graph_c0;c103696.graph_c0;c103696.graph_c1;c104948.graph_c0;c110323.graph_c0;c110482.graph_c0;c110932.graph_c2;c110932.graph_c3;c111000.graph_c0;c114358.graph_c0;c114565.graph_c0;c117110.graph_c0;c117359.graph_c0;c119416.graph_c0;c119730.graph_c0;c120005.graph_c0;c120760.graph_c0;c120760.graph_c3;c120792.graph_c0;c120868.graph_c4;c121124.graph_c0;c121180.graph_c0;c122066.graph_c0;c122242.…	K00847+K00770+K00770+K00966+K00965+K01183+K00012+K00012+K00770+K01784+K20547+K01183+K12373+K01183+K01183+K12451+K00963+K00963+K01784+K00975+K08678+K08679+K00012+K08678+K00963+K13648+K05305+K00820+K13379+K01809+K20547+K17497+K12448+K08678+K15920+K12373+K13648+K01209+K13648+K08678+K00963+K13648+K08678+K08678+K01209+K00963+K00975+K01183+K00963+K00847+K01183
Aminoacyl-tRNA biosynthesis	ko00970	6	127	0.999997	1	c104835.graph_c0;c113305.graph_c0;c129308.graph_c0;c129507.graph_c0;c90183.graph_c0;c99772.graph_c0	K04567+K01880+K01870+K01874+K01881+K01872
C5-Branched dibasic acid metabolism	ko00660	4	8	0.0357891	1	c123208.graph_c0;c125456.graph_c0;c127441.graph_c0;c129957.graph_c0	K00052+K01703+K00052+K01704
Steroid biosynthesis	ko00100	10	44	0.22824	1	c110054.graph_c0;c116851.graph_c0;c118056.graph_c0;c120087.graph_c0;c120970.graph_c0;c124245.graph_c0;c126035.graph_c5;c126121.graph_c1;c127554.graph_c0;c130627.graph_c2	K01853+K00227+K07748+K01824+K00511+K09828+K00511+K14424+K05917+K00511
RNA polymerase	ko03020	5	64	0.992	1	c103922.graph_c1;c111797.graph_c0;c120630.graph_c0;c130336.graph_c0;c55801.graph_c1	K03014+K03024+K03011+K02999+K03013
Fatty acid degradation	ko00071	17	75	0.149039	1	c108813.graph_c0;c111263.graph_c0;c118051.graph_c0;c118202.graph_c0;c119183.graph_c0;c120103.graph_c0;c121230.graph_c2;c121423.graph_c0;c122588.graph_c0;c123239.graph_c0;c124244.graph_c1;c125273.graph_c0;c126666.graph_c0;c128004.graph_c0;c128813.graph_c0;c129017.graph_c0;c129346.graph_c0	K00128+K00128+K00128+K00001+K01897+K00001+K00232+K00249+K18857+K01897+K00232+K01897+K10527+K00232+K00128+K00232+K00128
Histidine metabolism	ko00340	9	34	0.12496	1	c108813.graph_c0;c111263.graph_c0;c118051.graph_c0;c118982.graph_c0;c124177.graph_c1;c125509.graph_c0;c125923.graph_c0;c128813.graph_c0;c129346.graph_c0	K00128+K00128+K00128+K01693+K01663+K18649+K01814+K00128+K00128
Glutathione metabolism	ko00480	18	119	0.784974	1	c102214.graph_c1;c109527.graph_c0;c109920.graph_c0;c111898.graph_c0;c112640.graph_c1;c113261.graph_c0;c116121.graph_c0;c116720.graph_c0;c118963.graph_c0;c119168.graph_c0;c123121.graph_c0;c123640.graph_c1;c124708.graph_c0;c125738.graph_c0;c127260.graph_c0;c128408.graph_c0;c130852.graph_c0;c90289.graph_c0	K00432+K00797+K00799+K00799+K00432+K00799+K00799+K00799+K00432+K10807+K00031+K01919+K00036+K01255+K00797+K00036+K00799+K00799
Phenylalanine, tyrosine and tryptophan biosynthesis	ko00400	17	62	0.0333623	1	c104478.graph_c0;c105135.graph_c0;c109187.graph_c0;c113142.graph_c0;c116838.graph_c0;c121051.graph_c0;c121101.graph_c0;c121989.graph_c0;c122222.graph_c1;c124874.graph_c0;c124985.graph_c0;c125145.graph_c0;c125277.graph_c0;c127103.graph_c2;c128812.graph_c0;c131023.graph_c0;c131059.graph_c0	K05359+K00815+K00766+K00766+K01817+K01626+K00891+K01658+K14455+K05359+K01696+K01696+K00800+K00891+K15227+K00766+K01696
Spliceosome	ko03040	22	361	1	1	c106595.graph_c0;c106827.graph_c0;c107476.graph_c0;c110011.graph_c0;c117843.graph_c0;c120002.graph_c0;c121038.graph_c1;c121528.graph_c1;c122469.graph_c0;c122783.graph_c1;c122876.graph_c0;c123084.graph_c0;c123269.graph_c0;c126095.graph_c1;c126215.graph_c0;c126222.graph_c0;c126264.graph_c0;c127663.graph_c6;c130614.graph_c1;c131237.graph_c0;c131397.graph_c0;c81841.graph_c1	K11087+K12625+K12733+K12860+K12871+K12846+K10599+K12741+K03283+K12900+K12900+K12831+K03283+K12900+K12900+K12823+K12877+K12864+K12833+K09567+K12859+K11097
Purine metabolism	ko00230	41	261	0.799073	1	c101151.graph_c0;c103922.graph_c1;c104411.graph_c1;c107732.graph_c0;c109941.graph_c0;c111797.graph_c0;c114289.graph_c0;c114909.graph_c0;c115029.graph_c0;c115175.graph_c1;c115217.graph_c1;c115681.graph_c0;c116525.graph_c0;c116796.graph_c0;c116813.graph_c0;c117519.graph_c0;c117877.graph_c0;c117888.graph_c0;c119168.graph_c0;c119751.graph_c2;c120630.graph_c0;c120901.graph_c0;c121597.graph_c3;c122080.…	K00939+K03014+K00860+K01510+K00962+K03024+K01517+K06928+K01517+K00106+K00939+K01951+K03787+K00962+K01466+K00760+K02684+K00942+K10807+K02325+K03011+K00948+K00873+K00764+K00873+K00873+K18151+K00860+K02083+K01510+K02320+K00873+K00365+K00088+K11808+K00856+K01510+K02999+K00948+K03013+K01951
Basal transcription factors	ko03022	2	72	0.999985	1	c118795.graph_c0;c90882.graph_c0	K03124+K03138
Glucosinolate biosynthesis	ko00966	1	3	0.437721	1	c64069.graph_c0	K12153
Fatty acid metabolism	ko01212	30	118	0.017953	1	c108316.graph_c0;c110031.graph_c0;c110362.graph_c0;c114789.graph_c0;c116514.graph_c1;c117812.graph_c0;c119007.graph_c0;c119183.graph_c0;c120371.graph_c0;c120665.graph_c0;c121230.graph_c2;c121423.graph_c0;c121675.graph_c0;c121824.graph_c0;c123239.graph_c0;c123310.graph_c0;c123330.graph_c0;c124244.graph_c1;c124601.graph_c0;c125273.graph_c0;c125369.graph_c0;c126330.graph_c0;c126666.graph_c0;c128004.…	K00059+K00645+K00059+K10703+K10251+K03921+K03921+K01897+K09458+K10703+K00232+K00249+K10781+K10256+K01897+K00059+K00059+K00232+K10781+K01897+K00648+K03921+K10527+K00232+K09458+K00232+K09458+K00059+K02160+K00059
alpha-Linolenic acid metabolism	ko00592	19	58	0.0033617	0.420212	c104064.graph_c0;c111080.graph_c0;c113170.graph_c0;c114982.graph_c0;c117795.graph_c0;c120153.graph_c0;c121230.graph_c2;c121294.graph_c0;c121400.graph_c0;c122343.graph_c0;c122588.graph_c0;c124244.graph_c1;c126493.graph_c1;c126666.graph_c0;c128004.graph_c0;c129017.graph_c0;c61619.graph_c0;c85522.graph_c0;c90106.graph_c0	K01723+K08241+K01723+K00454+K05894+K01723+K00232+K10525+K00454+K05894+K18857+K00232+K08241+K10527+K00232+K00232+K01047+K10528+K01723
Pyruvate metabolism	ko00620	23	167	0.918693	1	c108813.graph_c0;c109382.graph_c1;c111257.graph_c0;c111263.graph_c0;c113879.graph_c0;c116748.graph_c0;c116869.graph_c0;c118051.graph_c0;c121597.graph_c3;c122078.graph_c1;c122161.graph_c0;c122161.graph_c1;c122166.graph_c0;c122425.graph_c0;c123498.graph_c0;c124120.graph_c1;c125399.graph_c0;c126675.graph_c0;c128686.graph_c0;c128813.graph_c0;c129346.graph_c0;c70916.graph_c0;c85165.graph_c0	K00128+K01610+K01895+K00128+K00028+K01512+K01595+K00128+K00873+K01649+K00873+K00873+K00026+K01638+K01610+K00051+K00873+K00161+K01595+K00128+K00128+K02160+K00016
Lipoic acid metabolism	ko00785	1	7	0.739165	1	c122374.graph_c1	K03801
Taurine and hypotaurine metabolism	ko00430	3	17	0.591053	1	c103698.graph_c0;c103698.graph_c1;c123948.graph_c2	K01580+K01580+K01580
AGE-RAGE signaling pathway in diabetic complications	ko04933	4	19	0.429976	1	c113385.graph_c0;c116481.graph_c0;c116556.graph_c0;c126761.graph_c1	K04392+K04392+K04392+K04392
Glycerophospholipid metabolism	ko00564	43	147	0.000254439	0.0318048	c105143.graph_c0;c109999.graph_c0;c109999.graph_c1;c111580.graph_c0;c111580.graph_c1;c112419.graph_c0;c112622.graph_c0;c114289.graph_c0;c114679.graph_c0;c114683.graph_c0;c115029.graph_c0;c115231.graph_c1;c117263.graph_c0;c117263.graph_c1;c117685.graph_c0;c117685.graph_c1;c117958.graph_c0;c118821.graph_c1;c118829.graph_c0;c119150.graph_c0;c119464.graph_c0;c120074.graph_c0;c120075.graph_c0;c120537.…	K00550+K00006+K00006+K01115+K01115+K13513+K13508+K01517+K01114+K01114+K01517+K13510+K14156+K14156+K13513+K13513+K06129+K00894+K14156+K13511+K14156+K08744+K01114+K13508+K05929+K00901+K13508+K00111+K01115+K16860+K00968+K00901+K13519+K01115+K00901+K01114+K13508+K15728+K00968+K14156+K15728+K01047+K01613
Vancomycin resistance	ko01502	1	5	0.617012	1	c121451.graph_c0	K01000
Starch and sucrose metabolism	ko00500	85	290	2.56675e-07	3.20844e-05	c102106.graph_c0;c103696.graph_c0;c103696.graph_c1;c108282.graph_c0;c109210.graph_c0;c110932.graph_c2;c110932.graph_c3;c111000.graph_c0;c111490.graph_c0;c113202.graph_c0;c113217.graph_c0;c113475.graph_c0;c113722.graph_c0;c113722.graph_c1;c114373.graph_c0;c115358.graph_c0;c115672.graph_c1;c116070.graph_c0;c116143.graph_c0;c116665.graph_c0;c116926.graph_c1;c117199.graph_c0;c117501.graph_c1;c117922.…	K00847+K00770+K00770+K01193+K01051+K00012+K00012+K00770+K01087+K16055+K01213+K01188+K00695+K00695+K01051+K01051+K01193+K01051+K01188+K01087+K01193+K16055+K01051+K01193+K00700+K20848+K05350+K01213+K01188+K01051+K00963+K00963+K00975+K08678+K08679+K00696+K00012+K08678+K00963+K00688+K13648+K01213+K01188+K01188+K01188+K01051+K01193+K00700+K05349+K08678+K16055+K00700+K15920+K00705+K13648+K01051+K01177+…
Nicotinate and nicotinamide metabolism	ko00760	4	33	0.852619	1	c116525.graph_c0;c117893.graph_c0;c125303.graph_c2;c91059.graph_c0	K03787+K01240+K03517+K18551
SNARE interactions in vesicular transport	ko04130	4	38	0.918612	1	c112260.graph_c0;c117042.graph_c1;c118074.graph_c0;c126546.graph_c0	K08495+K08486+K08490+K08486
Mismatch repair	ko03430	8	68	0.926026	1	c112703.graph_c2;c114069.graph_c0;c116813.graph_c2;c120738.graph_c0;c123736.graph_c0;c124684.graph_c1;c125021.graph_c1;c130999.graph_c0	K08737+K08735+K07456+K08739+K07466+K10756+K08736+K08737
Carbon fixation in photosynthetic organisms	ko00710	18	127	0.866459	1	c109382.graph_c1;c111648.graph_c0;c112801.graph_c0;c113510.graph_c1;c113879.graph_c0;c116869.graph_c0;c119536.graph_c0;c119853.graph_c0;c120777.graph_c0;c122166.graph_c0;c122222.graph_c1;c123001.graph_c0;c123498.graph_c0;c124120.graph_c1;c128015.graph_c0;c128686.graph_c0;c130727.graph_c0;c97910.graph_c0	K01610+K05298+K01807+K01807+K00028+K01595+K01601+K03841+K00615+K00026+K14455+K01100+K01610+K00051+K14272+K01595+K01803+K03841
Protein processing in endoplasmic reticulum	ko04141	67	345	0.180338	1	c104574.graph_c0;c105322.graph_c0;c105813.graph_c0;c105930.graph_c0;c106070.graph_c0;c108941.graph_c0;c110062.graph_c0;c110118.graph_c0;c110118.graph_c2;c110900.graph_c0;c112251.graph_c0;c112669.graph_c0;c113485.graph_c0;c114288.graph_c0;c114308.graph_c0;c114349.graph_c0;c114556.graph_c0;c114556.graph_c1;c114682.graph_c0;c114803.graph_c0;c115525.graph_c0;c116298.graph_c0;c117185.graph_c0;c117298.…	K10950+K13993+K13993+K13993+K09490+K13525+K01228+K13993+K13993+K09490+K05546+K13993+K14005+K09487+K13993+K13993+K09490+K09490+K14009+K14009+K10666+K10575+K04079+K13993+K08057+K13993+K10666+K13989+K14009+K04523+K09487+K09580+K03283+K08057+K13993+K04079+K04079+K04079+K03283+K13993+K08057+K08054+K09523+K09580+K09584+K09580+K10950+K10601+K09486+K13993+K12670+K09481+K09517+K09490+K09487+K09490+K10084+…
Nitrogen metabolism	ko00910	12	45	0.0805368	1	c106561.graph_c0;c108044.graph_c1;c118376.graph_c1;c121401.graph_c0;c125495.graph_c1;c125657.graph_c0;c126224.graph_c0;c126848.graph_c0;c128147.graph_c1;c129798.graph_c0;c130555.graph_c0;c131109.graph_c0	K10534+K01674+K01674+K00366+K01915+K01915+K00261+K01674+K00261+K02575+K10534+K00264
Porphyrin and chlorophyll metabolism	ko00860	9	63	0.794636	1	c110637.graph_c0;c118434.graph_c0;c120228.graph_c0;c120885.graph_c0;c121147.graph_c0;c123402.graph_c0;c124235.graph_c0;c124848.graph_c0;c126629.graph_c1	K08099+K03403+K00231+K18010+K10960+K03405+K02492+K01599+K19073
Glyoxylate and dicarboxylate metabolism	ko00630	22	129	0.585577	1	c106918.graph_c0;c114977.graph_c0;c116133.graph_c0;c117403.graph_c0;c118151.graph_c0;c119119.graph_c0;c119536.graph_c0;c119763.graph_c0;c120251.graph_c0;c121931.graph_c1;c122166.graph_c0;c122341.graph_c0;c122425.graph_c0;c122813.graph_c0;c125384.graph_c0;c125495.graph_c1;c125657.graph_c0;c125695.graph_c0;c128015.graph_c0;c129406.graph_c0;c129576.graph_c0;c129581.graph_c0	K15893+K11517+K00605+K03781+K01681+K01637+K01601+K11517+K00600+K01681+K00026+K01681+K01638+K00600+K03781+K01915+K01915+K00600+K14272+K00830+K01681+K00122
Glycosylphosphatidylinositol(GPI)-anchor biosynthesis	ko00563	2	30	0.976984	1	c119944.graph_c0;c126751.graph_c0	K05292+K07541
Proteasome	ko03050	2	106	1	1	c104205.graph_c0;c128794.graph_c0	K02739+K11599
Glycosphingolipid biosynthesis - globo series	ko00603	3	11	0.298757	1	c116459.graph_c0;c117359.graph_c0;c126186.graph_c1	K07407+K12373+K12373
Linoleic acid metabolism	ko00591	6	25	0.262627	1	c114982.graph_c0;c121216.graph_c2;c121216.graph_c3;c121400.graph_c0;c123232.graph_c1;c61619.graph_c0	K00454+K15718+K15718+K00454+K15718+K01047
Sphingolipid metabolism	ko00600	14	49	0.0366422	1	c112151.graph_c1;c112151.graph_c2;c112151.graph_c3;c116459.graph_c0;c119017.graph_c0;c120050.graph_c0;c123454.graph_c0;c123910.graph_c0;c125266.graph_c0;c129469.graph_c1;c130745.graph_c0;c94504.graph_c0;c96932.graph_c0;c98567.graph_c0	K12349+K12349+K12349+K07407+K04710+K04713+K17108+K04710+K17108+K04715+K04713+K12349+K04713+K04713
Arginine and proline metabolism	ko00330	21	92	0.112158	1	c106944.graph_c0;c108813.graph_c0;c109346.graph_c0;c109527.graph_c0;c111263.graph_c0;c113116.graph_c0;c116909.graph_c1;c117518.graph_c0;c117612.graph_c1;c118051.graph_c0;c118554.graph_c0;c119504.graph_c1;c121438.graph_c0;c122222.graph_c1;c123375.graph_c3;c123494.graph_c0;c125721.graph_c0;c127260.graph_c0;c127909.graph_c0;c128813.graph_c0;c129346.graph_c0	K01611+K00128+K00472+K00797+K00128+K01476+K00318+K17839+K00294+K00128+K12251+K00819+K00472+K14455+K01476+K01259+K17839+K00797+K13366+K00128+K00128
Base excision repair	ko03410	10	55	0.499234	1	c110438.graph_c0;c113141.graph_c0;c119748.graph_c1;c119751.graph_c2;c120478.graph_c0;c121072.graph_c0;c121582.graph_c0;c124442.graph_c0;c125808.graph_c0;c128301.graph_c0	K03575+K03652+K03660+K02325+K10772+K01246+K03660+K04799+K01247+K10563
