# Supplementary material for: Comprehensive Transcriptome and Metabolic Profiling of Petal Color Development in Lycoris sprengeri
Source: Front Plant Sci. 2021 Dec 3;12:747131. doi: 10.3389/fpls.2021.747131 (PMC8678534; doi:10.3389/fpls.2021.747131)
Supplement: Supplementary Table 5 — Total differentially expressed genes (DEGs) identified in this study. [file Table_5.XLSX]

## Sheet: Sheet1
#ID	Pink1_Count	Pink2_Count	Pink3_Count	White1_Count	White2_Count	White3_Count	Pink1_FPKM	Pink2_FPKM	Pink3_FPKM	White1_FPKM	White2_FPKM	White3_FPKM	FDR	log2FC	regulated	COG_class	COG_class_annotation	GO_annotation	KEGG_annotation	KOG_class	KOG_class_annotation	Pfam_annotation	Swissprot_annotation	eggNOG_class	eggNOG_class_annotation	nr_annotation
c118123.graph_c1	415	488	365	106	43	58	15.83	19.93	19.28	5.83	2.58	4.38	1.23e-11	-2.45079	down	--	--	--	--	--	--	--	--	S	Function unknown	uncharacterized protein LOC109849903 [Asparagus officinalis]
c113062.graph_c0	79	47	45	15	8	6	4.04	2.58	3.06	1.03	0.58	0.3	2.48e-05	-2.34084	down	--	--	--	--	--	--	Domain of unknown function (DUF3444);; WRC	--	--	--	uncharacterized protein LOC109836331 [Asparagus officinalis]
c116219.graph_c0	0	0	0	19	71	86	0	0	0	1.11	3.81	3.28	6.82e-08	7.33216	up	--	--	--	--	--	--	Helix-loop-helix DNA-binding domain	f	S	Function unknown	putative transcription factor bHLH041 [Asparagus officinalis]
c130523.graph_c0	179	184	141	223	329	559	12.12	13.19	9.43	13.89	22.39	26.42	0.00103817	1.26735	up	--	--	Cellular Component: integral component of membrane (GO:0016021);; Biological Process: vesicle-mediated transport (GO:0016192);;	--	[P]	Inorganic ion transport and metabolism	Got1/Sft2-like family	Vesicle transport protein GOT1 OS=Arabidopsis thaliana OX=3702 GN=GOT1 PE=1 SV=1	U	Intracellular trafficking, secretion, and vesicular transport	vesicle transport protein GOT1-like [Asparagus officinalis]
c80522.graph_c0	0	0	1	45	39	26	0	0	0.02	0.91	0.83	0.39	1.1e-07	5.93833	up	--	--	--	--	--	--	Domain of unknown function (DUF4283)	--	--	--	Uncharacterized protein TCM_035367 [Theobroma cacao]
c127028.graph_c2	2871	3225	2281	1178	945	446	83	99.39	86.23	45.6	38.28	12.73	0.000348714	-1.50501	down	--	--	--	--	--	--	--	Uncharacterized GPI-anchored protein At1g61900 OS=Arabidopsis thaliana OX=3702 GN=At1g61900 PE=1 SV=1	S	Function unknown	uncharacterized GPI-anchored protein At1g61900-like [Asparagus officinalis]
c126931.graph_c0	1013	816	679	211	156	185	27.29	23.07	23.45	8.92	6.81	5.52	4.98e-22	-2.02381	down	--	--	--	--	--	--	Ankyrin repeats (3 copies);; Ankyrin repeats (many copies);; Ankyrin repeat;; Ankyrin repeat	Squamosa promoter-binding-like protein 1 OS=Oryza sativa subsp. japonica OX=39947 GN=SPL1 PE=2 SV=1	S	Function unknown	LOW QUALITY PROTEIN: squamosa promoter-binding-like protein 12 [Asparagus officinalis]
c98301.graph_c0	3712	8001	6892	466	725	988	106.57	245.44	259.17	17.93	29.25	28.05	4.86e-12	-2.92147	down	[G]	Carbohydrate transport and metabolism	Molecular Function: sugar:proton symporter activity (GO:0005351);; Molecular Function: glucose transmembrane transporter activity (GO:0005355);; Cellular Component: integral component of plasma membrane (GO:0005887);; Biological Process: proton transport (GO:0015992);; Biological Process: glucose import (GO:0046323);; Biological Process: glucose transmembrane transport (GO:1904659);;	--	[R]	General function prediction only	Sugar (and other) transporter;; Major Facilitator Superfamily;; Sugar-tranasporters, 12 TM	Polyol transporter 5 OS=Arabidopsis thaliana OX=3702 GN=PLT5 PE=1 SV=2	G	Carbohydrate transport and metabolism	sugar transporter [Allium sativum]
c121889.graph_c0	66	66	52	27	10	10	8.84	9.52	8.66	4.38	1.69	1.36	0.000772759	-1.78387	down	--	--	--	--	[E]	Amino acid transport and metabolism	--	Branched-chain-amino-acid aminotransferase-like protein 2 OS=Arabidopsis thaliana OX=3702 GN=At5g27410 PE=2 SV=1	E	Amino acid transport and metabolism	branched-chain-amino-acid aminotransferase-like protein 2 isoform X1 [Asparagus officinalis]
c81980.graph_c2	0	6	2	134	89	70	0	0.63	0.25	17.48	12.26	6.64	9.68e-13	5.10799	up	--	--	Molecular Function: hydrolase activity (GO:0016787);;	K07766|4.59195e-41|egu:105041095|K07766 diphosphoinositol-polyphosphate diphosphatase [EC:3.6.1.52] | (RefSeq) nudix hydrolase 17, mitochondrial-like	[T]	Signal transduction mechanisms	NUDIX domain	Nudix hydrolase 17, mitochondrial OS=Arabidopsis thaliana OX=3702 GN=NUDT17 PE=2 SV=1	L	Replication, recombination and repair	nudix hydrolase 18, mitochondrial-like [Asparagus officinalis]
c128774.graph_c0	303	533	382	857	1206	2004	16.49	20.4	17.9	29.69	38.47	42.22	2.76e-06	1.84902	up	[T]	Signal transduction mechanisms	Molecular Function: protein serine/threonine kinase activity (GO:0004674);; Biological Process: protein phosphorylation (GO:0006468);; Cellular Component: membrane (GO:0016020);;	K04733|8.40984e-53|pda:103711613|K04733 interleukin-1 receptor-associated kinase 4 [EC:2.7.11.1] | (RefSeq) probable LRR receptor-like serine/threonine-protein kinase At1g67720	--	--	Protein tyrosine kinase;; Protein kinase domain;; Protein tyrosine kinase	Nodulation receptor kinase OS=Medicago truncatula OX=3880 GN=NORK PE=1 SV=2	T	Signal transduction mechanisms	probable LRR receptor-like serine/threonine-protein kinase At1g67720 isoform X2 [Asparagus officinalis]
c122910.graph_c0	68	59	37	225	201	230	6.66	7.17	4.93	20.06	16.98	14.77	1.08e-15	2.14839	up	--	--	--	--	--	--	--	Membrane protein of ER body 1 OS=Arabidopsis thaliana OX=3702 GN=MEB1 PE=1 SV=1	S	Function unknown	membrane protein of ER body-like protein isoform X8 [Asparagus officinalis]
c61756.graph_c0	684	606	487	87	76	81	46.47	41.12	40.28	7.41	t	5.25	4.13e-39	-2.69899	down	--	--	--	--	--	--	PPR repeat family;; PPR repeat;; Pentatricopeptide repeat domain;; PPR repeat	Pentatricopeptide repeat-containing protein At3g16010 OS=Arabidopsis thaliana OX=3702 GN=At3g16010 PE=2 SV=1	S	Function unknown	pentatricopeptide repeat-containing protein At1g62350-like isoform X1 [Asparagus officinalis]
c113070.graph_c0	437	208	160	90	50	27	12.19	6.14	5.84	3.39	1.98	0.75	0.000359682	-2.03021	down	--	--	--	--	--	--	Tetratricopeptide repeat;; Tetratricopeptide repeat;; Tetratricopeptide repeat	--	O	Posttranslational modification, protein turnover, chaperones	PREDICTED: uncharacterized protein LOC105045059 [Elaeis guineensis]
c106173.graph_c0	61	51	23	114	91	139	3.01	2.69	1.47	7.52	6.31	6.73	0.000175933	1.49457	up	--	--	Cellular Component: endoplasmic reticulum (GO:0005783);; Cellular Component: membrane part (GO:0044425);;	K20723|1.00036e-125|egu:105057239|K20723 reticulon-3 | (RefSeq) reticulon-like protein B1	[U]	Intracellular trafficking, secretion, and vesicular transport	Reticulon	Reticulon-like protein B2 OS=Arabidopsis thaliana OX=3702 GN=RTNLB2 PE=1 SV=1	U	Intracellular trafficking, secretion, and vesicular transport	PREDICTED: reticulon-like protein B1 [Elaeis guineensis]
c128861.graph_c0	193	160	133	86	60	68	7.97	6.81	7.4	4.1	2.88	2.75	0.00022542	-1.02537	down	[R]	General function prediction only	Molecular Function: translation initiation factor activity (GO:0003743);; Biological Process: translational initiation (GO:0006413);; Cellular Component: chloroplast thylakoid (GO:0009534);; Biological Process: photosystem II assembly (GO:0010207);;	--	[G]	Carbohydrate transport and metabolism	NmrA-like family;; NAD(P)H-binding;; NAD dependent epimerase/dehydratase family;; 3-beta hydroxysteroid dehydrogenase/isomerase family	Uncharacterized protein ycf39 OS=Cyanophora paradoxa OX=2762 GN=ycf39 PE=3 SV=1	GM	--	uncharacterized protein ycf39 isoform X1 [Asparagus officinalis]
c122216.graph_c0	71	79	39	2833	1458	808	2.14	2.39	1.69	109.98	58.73	23.39	2.41e-22	4.82731	up	[QV]	Secondary metabolites biosynthesis, transport and catabolism ;; Defense mechanisms	Biological Process: microtubule bundle formation (GO:0001578);; Molecular Function: monooxygenase activity (GO:0004497);; Molecular Function: iron ion binding (GO:0005506);; Biological Process: skotomorphogenesis (GO:0009647);; Biological Process: brassinosteroid homeostasis (GO:0010268);; Cellular Component: integral component of membrane (GO:0016021);; Biological Process: sterol metabolic proce…	K12640|3.35476e-150|pda:103704493|K12640 brassinosteroid-6-oxidase 2 [EC:1.14.-.-] | (RefSeq) cytochrome P450 85A1-like	[QI]	--	Cytochrome P450;; Cytochrome P450	Cytochrome P450 85A1 OS=Oryza sativa subsp. japonica OX=39947 GN=CYP85A1 PE=1 SV=1	Q	Secondary metabolites biosynthesis, transport and catabolism	cytochrome P450 85A1-like [Asparagus officinalis]
c114813.graph_c0	238	153	156	80	33	20	13.46	9.64	11.77	7.81	4.91	2.39	0.00100281	-1.84039	down	[QV]	Secondary metabolites biosynthesis, transport and catabolism ;; Defense mechanisms	Molecular Function: iron ion binding (GO:0005506);; Cellular Component: chloroplast envelope (GO:0009941);; Molecular Function: zeinoxanthin epsilon hydroxylase activity (GO:0009974);; Biological Process: carotenoid biosynthetic process (GO:0016117);; Molecular Function: heme binding (GO:0020037);; Biological Process: oxidation-reduction process (GO:0055114);;	K09837|1.10249e-172|pda:103719551|K09837 carotene epsilon-monooxygenase [EC:1.14.99.45] | (RefSeq) carotene epsilon-monooxygenase, chloroplastic	[QI]	--	Cytochrome P450	Carotene epsilon-monooxygenase, chloroplastic OS=Arabidopsis thaliana OX=3702 GN=CYP97C1 PE=1 SV=1	Q	Secondary metabolites biosynthesis, transport and catabolism	PREDICTED: LOW QUALITY PROTEIN: carotene epsilon-monooxygenase, chloroplastic [Phoenix dactylifera]
c106027.graph_c0	65	37	49	10	6	2	2.5	1.53	2.47	0.52	0.33	0.08	1.81e-05	-2.81026	down	--	--	Biological Process: transcription, DNA-templated (GO:0006351);; Biological Process: single-organism metabolic process (GO:0044710);;	--	--	--	Myb-like DNA-binding domain	Transcription activator GLK2 OS=Arabidopsis thaliana OX=3702 GN=GLK2 PE=1 SV=1	K	Transcription	unnamed protein product, partial [Vitis vinifera]
c123393.graph_c0	1328	387	288	222	193	171	38.15	14.12	11.63	34.87	29.42	20.31	0.00841226	-1.53266	down	--	--	Biological Process: amino acid transmembrane transport (GO:0003333);; Cellular Component: plasma membrane (GO:0005886);; Molecular Function: amino acid transmembrane transporter activity (GO:0015171);; Cellular Component: integral component of membrane (GO:0016021);;	--	[E]	Amino acid transport and metabolism	Transmembrane amino acid transporter protein;; Transmembrane amino acid transporter protein	Amino acid permease 8 OS=Arabidopsis thaliana OX=3702 GN=AAP8 PE=1 SV=1	E	Amino acid transport and metabolism	PREDICTED: amino acid permease 6-like isoform X1 [Gossypium raimondii]
c123655.graph_c0	399	443	422	781	668	910	20.25	24.08	27.85	53.18	47.7	45.42	4.87e-08	1.03099	up	--	--	--	K00915|7.55825e-87|egu:105060354|K00915 inositol-polyphosphate multikinase [EC:2.7.1.140 2.7.1.151] | (RefSeq) inositol polyphosphate multikinase IPK2-like	[KIT]	--	Inositol polyphosphate kinase	Inositol polyphosphate multikinase IPK2 OS=Oryza sativa subsp. japonica OX=39947 GN=IPK2 PE=2 SV=1	S	Function unknown	PREDICTED: inositol polyphosphate multikinase IPK2-like [Elaeis guineensis]
c113482.graph_c0	385	870	517	46	23	142	21.02	50.85	36.64	3.36	1.77	7.64	3.51e-06	-2.88586	down	[S]	Function unknown	--	--	--	--	Protein of unknown function (DUF1223)	--	S	Function unknown	PREDICTED: uncharacterized protein LOC105032189 [Elaeis guineensis]
c107153.graph_c1	185	170	119	39	37	32	11.63	11.66	10.1	2.93	2.93	1.76	2.47e-10	-1.95268	down	--	--	Cellular Component: intracellular (GO:0005622);; Biological Process: vacuolar transport (GO:0007034);;	K12191|1.05288e-93|egu:105032021|K12191 charged multivesicular body protein 2A | (RefSeq) vacuolar protein sorting-associated protein 2 homolog 2	[U]	Intracellular trafficking, secretion, and vesicular transport	Snf7	Vacuolar protein sorting-associated protein 2 homolog 2 OS=Arabidopsis thaliana OX=3702 GN=VPS2.2 PE=1 SV=2	N	Cell motility	PREDICTED: vacuolar protein sorting-associated protein 2 homolog 2 [Elaeis guineensis]
c120088.graph_c4	146	152	95	61	64	43	15.29	17.23	12.79	8.6	9.54	4.4	0.00409004	-1.03719	down	[V]	Defense mechanisms	--	K03327|4.23891e-114|egu:105036069|K03327 multidrug resistance protein, MATE family | (RefSeq) protein DETOXIFICATION 16-like	[R]	General function prediction only	MatE	Protein DETOXIFICATION 16 OS=Arabidopsis thaliana OX=3702 GN=DTX16 PE=2 SV=1	V	Defense mechanisms	protein DETOXIFICATION 16-like [Asparagus officinalis]
c123551.graph_c1	567	590	487	306	227	198	23.77	23.72	24.77	17.04	14.08	10.14	0.000101134	-1.00937	down	--	--	--	--	[P]	Inorganic ion transport and metabolism	--	Cation/H(+) antiporter 14 OS=Arabidopsis thaliana OX=3702 GN=CHX14 PE=2 SV=1	P	Inorganic ion transport and metabolism	cation/H(+) antiporter 15-like [Asparagus officinalis]
c118869.graph_c0	19	31	20	74	47	70	1.05	1.89	1.26	6.25	4.16	3.87	0.00011776	1.56617	up	[O]	Posttranslational modification, protein turnover, chaperones	Molecular Function: metalloendopeptidase activity (GO:0004222);; Biological Process: proteolysis (GO:0006508);;	--	--	--	Peptidase family M48	--	O	Posttranslational modification, protein turnover, chaperones	uncharacterized protein LOC109829387 [Asparagus officinalis]
c129472.graph_c0	407	460	323	153	169	182	21.46	25.42	22.02	12.82	13.61	9.89	8.42e-07	-1.07635	down	--	--	--	--	--	--	--	F-box/LRR-repeat protein At4g29420 OS=Arabidopsis thaliana OX=3702 GN=At4g29420 PE=2 SV=1	S	Function unknown	PREDICTED: F-box/LRR-repeat protein At4g29420 [Elaeis guineensis]
c125520.graph_c2	162	213	149	22	10	24	18.63	26.56	21.96	3.41	1.64	2.69	2.4e-16	-3.05639	down	[S]	Function unknown	Molecular Function: ATP-dependent peptidase activity (GO:0004176);; Biological Process: proteolysis (GO:0006508);;	--	[O]	Posttranslational modification, protein turnover, chaperones	ATP-dependent protease La (LON) substrate-binding domain	--	O	Posttranslational modification, protein turnover, chaperones	hypothetical protein EUGRSUZ_F01853, partial [Eucalyptus grandis]
c123548.graph_c0	378	237	269	163	62	69	6.87	4.77	7.12	3.91	1.5	1.05	0.00201533	-1.42788	down	--	--	--	--	--	--	N-terminal C2 in EEIG1 and EHBP1 proteins	--	S	Function unknown	uncharacterized protein LOC109844516 [Asparagus officinalis]
c127892.graph_c1	6	1	2	92	45	28	0.25	0.04	0.11	5.16	2.65	1.16	3.54e-07	4.11302	up	--	--	--	--	--	--	--	--	--	--	integrator complex subunit 11 [Dendrobium catenatum]
c50828.graph_c0	0	9	7	23	27	101	0	1.91	1.7	6	7.53	18.76	0.0021513	3.03934	up	[O]	Posttranslational modification, protein turnover, chaperones	--	--	[O]	Posttranslational modification, protein turnover, chaperones	DnaJ domain	Chaperone protein dnaJ 11, chloroplastic OS=Arabidopsis thaliana OX=3702 GN=ATJ11 PE=1 SV=2	O	Posttranslational modification, protein turnover, chaperones	Terminal organelle assembly protein [Parasponia andersonii]
c109626.graph_c0	48	41	32	0	0	0	2.25	2.04	1.92	0	0	0	6.56e-07	-6.79818	down	--	--	Cellular Component: Golgi apparatus (GO:0005794);; Cellular Component: integral component of membrane (GO:0016021);; Molecular Function: O-acetyltransferase activity (GO:0016413);; Biological Process: cell wall organization or biogenesis (GO:0071554);;	--	--	--	GDSL/SGNH-like Acyl-Esterase family found in Pmr5 and Cas1p;; PMR5 N terminal Domain	Protein trichome birefringence-like 34 OS=Arabidopsis thaliana OX=3702 GN=TBL34 PE=2 SV=2	S	Function unknown	protein trichome birefringence-like 1 [Asparagus officinalis]
c118264.graph_c1	0	0	0	46	77	153	0	0	0	4.56	7.14	11.06	1.03e-09	7.94844	up	--	--	--	--	--	--	Plant protein of unknown function	--	S	Function unknown	putative UPF0481 protein At3g02645 [Manihot esculenta]
c121586.graph_c0	429	396	303	795	811	1017	7.62	7.51	7.07	18.9	20.18	17.87	4.96e-13	1.36752	up	[T]	Signal transduction mechanisms	Molecular Function: signal transducer, downstream of receptor, with serine/threonine kinase activity (GO:0004702);; Molecular Function: protein tyrosine kinase activity (GO:0004713);; Molecular Function: ATP binding (GO:0005524);; Cellular Component: chromosome (GO:0005694);; Cellular Component: cytoplasm (GO:0005737);; Biological Process: protein phosphorylation (GO:0006468);; Cellular Component…	--	[T]	Signal transduction mechanisms	Protein kinase domain;; Protein tyrosine kinase	MAP3K epsilon protein kinase 1 OS=Arabidopsis thaliana OX=3702 GN=M3KE1 PE=1 SV=1	T	Signal transduction mechanisms	serine/threonine-protein kinase PAK 3 [Asparagus officinalis]
c122113.graph_c0	247	234	173	108	75	89	17.43	18.8	16.43	7.39	5.27	3.98	9.42e-06	-1.10769	down	[J]	Translation, ribosomal structure and biogenesis	Biological Process: RNA processing (GO:0006396);; Molecular Function: methyltransferase activity (GO:0008168);; Biological Process: RNA modification (GO:0009451);; Biological Process: methylation (GO:0032259);;	K03439|2.47634e-59|mtr:MTR_8g009700|K03439 tRNA (guanine-N7-)-methyltransferase [EC:2.1.1.33] | (RefSeq) tRNA (guanine-N(7))-methyltransferase	[R]	General function prediction only	--	tRNA (guanine-N(7)-)-methyltransferase OS=Oryza sativa subsp. japonica OX=39947 GN=Os06g0236900 PE=3 SV=1	S	Function unknown	PREDICTED: uncharacterized protein LOC103986639 isoform X1 [Musa acuminata subsp. malaccensis]
c124777.graph_c0	158	100	94	770	1524	2184	5.07	3.67	4.12	32.68	69.63	69.8	1.17e-18	3.76589	up	[G]	Carbohydrate transport and metabolism	Molecular Function: sugar:proton symporter activity (GO:0005351);; Molecular Function: glucose transmembrane transporter activity (GO:0005355);; Cellular Component: integral component of plasma membrane (GO:0005887);; Biological Process: proton transport (GO:0015992);; Biological Process: glucose import (GO:0046323);; Biological Process: glucose transmembrane transport (GO:1904659);;	--	[R]	General function prediction only	Sugar (and other) transporter;; Major Facilitator Superfamily	Probable polyol transporter 4 OS=Arabidopsis thaliana OX=3702 GN=PLT4 PE=2 SV=1	G	Carbohydrate transport and metabolism	probable polyol transporter 4 [Asparagus officinalis]
c123327.graph_c0	82	64	77	21	15	8	3.56	3.15	5.04	1.23	0.84	0.49	1.31e-05	-2.1489	down	--	--	Cellular Component: integral component of membrane (GO:0016021);;	--	--	--	--	--	S	Function unknown	uncharacterized protein LOC109833911 [Asparagus officinalis]
c118477.graph_c0	144	183	144	54	53	92	8.49	10.03	12.52	5.12	4.31	6.5	0.000785918	-1.09965	down	--	--	Cellular Component: intracellular organelle (GO:0043229);; Cellular Component: cytoplasmic part (GO:0044444);;	--	[R]	General function prediction only	--	Pentatricopeptide repeat-containing protein At1g74850, chloroplastic OS=Arabidopsis thaliana OX=3702 GN=PTAC2 PE=2 SV=1	S	Function unknown	LOW QUALITY PROTEIN: pentatricopeptide repeat-containing protein At1g74850, chloroplastic-like [Asparagus officinalis]
c83459.graph_c0	2390	2282	1673	808	729	1132	98.47	116.73	100.02	40.89	45.07	41.57	2.26e-07	-1.09884	down	[HR]	Coenzyme transport and metabolism ;; General function prediction only	Molecular Function: polyneuridine-aldehyde esterase activity (GO:0050529);;	--	--	--	alpha/beta hydrolase fold;; Alpha/beta hydrolase family;; Serine aminopeptidase, S33	Putative methylesterase 11, chloroplastic OS=Arabidopsis thaliana OX=3702 GN=MES11 PE=2 SV=1	S	Function unknown	LOW QUALITY PROTEIN: putative methylesterase 11, chloroplastic [Asparagus officinalis]
c125168.graph_c0	74	70	75	138	206	189	2.07	2.18	2.74	5.4	8.09	5.23	1.55e-05	1.42554	up	[I]	Lipid transport and metabolism	--	--	[R]	General function prediction only	Putative serine esterase (DUF676)	--	S	Function unknown	putative lipase YDL109C [Asparagus officinalis]
c116166.graph_c0	1217	1146	846	118	95	117	62.53	63.58	57.31	9.15	8.01	6.57	8.24e-60	-3.11764	down	[K]	Transcription	--	--	--	--	Leucine rich repeat;; Leucine Rich repeats (2 copies);; Leucine rich repeat N-terminal domain	Probable inactive receptor kinase At1g48480 OS=Arabidopsis thaliana OX=3702 GN=RKL1 PE=2 SV=1	T	Signal transduction mechanisms	PREDICTED: probable inactive receptor kinase At1g48480 [Elaeis guineensis]
c113475.graph_c0	2	0	3	39	124	61	0.07	0	0.13	1.73	6.91	1.99	1.99e-09	5.25886	up	[G]	Carbohydrate transport and metabolism	Biological Process: carbohydrate metabolic process (GO:0005975);; Molecular Function: beta-glucosidase activity (GO:0008422);; Cellular Component: plant-type cell wall (GO:0009505);; Biological Process: glycosyl compound metabolic process (GO:1901657);;	K01188|0|pda:103706757|K01188 beta-glucosidase [EC:3.2.1.21] | (RefSeq) putative beta-glucosidase 41	[G]	Carbohydrate transport and metabolism	Glycosyl hydrolase family 1	Beta-glucosidase 25 OS=Oryza sativa subsp. japonica OX=39947 GN=BGLU25 PE=2 SV=2	G	Carbohydrate transport and metabolism	beta-glucosidase 25 [Asparagus officinalis]
c125055.graph_c0	290	202	231	1058	1592	3253	8.65	6.76	8.85	34.29	54.11	79.14	4.49e-13	3.10483	up	[T]	Signal transduction mechanisms	Molecular Function: binding (GO:0005488);; Molecular Function: kinase activity (GO:0016301);;	--	--	--	Protein tyrosine kinase;; Protein kinase domain;; D-mannose binding lectin;; PAN-like domain	G-type lectin S-receptor-like serine/threonine-protein kinase LECRK3 OS=Oryza sativa subsp. japonica OX=39947 GN=LECRK3 PE=3 SV=2	T	Signal transduction mechanisms	G-type lectin S-receptor-like serine/threonine-protein kinase LECRK2 [Asparagus officinalis]
c113643.graph_c0	2481	4389	3506	5651	8331	9629	41	77.51	77.18	126.54	196.64	162.77	0.000190998	1.31716	up	[O]	Posttranslational modification, protein turnover, chaperones	Molecular Function: ATP binding (GO:0005524);; Biological Process: proteolysis (GO:0006508);; Molecular Function: peptidase activity (GO:0008233);;	--	[O]	Posttranslational modification, protein turnover, chaperones	AAA domain (Cdc48 subfamily);; ATPase family associated with various cellular activities (AAA);; AAA domain (dynein-related subfamily);; Sigma-54 interaction domain;; Clp amino terminal domain, pathogenicity island component;; C-terminal, D2-small domain, of ClpB protein	Chaperone protein ClpD2, chloroplastic OS=Oryza sativa subsp. japonica OX=39947 GN=CLPD2 PE=2 SV=2	O	Posttranslational modification, protein turnover, chaperones	chaperone protein ClpD2, chloroplastic [Asparagus officinalis]
c121809.graph_c0	90	66	38	23	11	14	7.38	6.67	4.24	2.48	1.17	1.21	0.000440364	-1.81188	down	--	--	Cellular Component: mitochondrion (GO:0005739);; Cellular Component: vacuolar membrane (GO:0005774);; Cellular Component: chloroplast envelope (GO:0009941);;	--	--	--	Protein of unknown function (DUF3769)	Protein TRIGALACTOSYLDIACYLGLYCEROL 4, chloroplastic OS=Arabidopsis thaliana OX=3702 GN=TGD4 PE=1 SV=1	S	Function unknown	LOW QUALITY PROTEIN: protein TRIGALACTOSYLDIACYLGLYCEROL 4, chloroplastic [Asparagus officinalis]
c127946.graph_c1	1038	1004	916	2627	2104	2541	42.14	41.53	46.36	167.34	142.38	113.44	3.45e-26	1.43835	up	--	--	Cellular Component: mitochondrion (GO:0005739);; Cellular Component: chloroplast envelope (GO:0009941);; Molecular Function: phosphoglycerate transmembrane transporter activity (GO:0015120);; Molecular Function: phosphoenolpyruvate:phosphate antiporter activity (GO:0015121);; Biological Process: phosphoglycerate transport (GO:0015713);; Cellular Component: integral component of membrane (GO:00160…	K15283|7.64499e-69|vvi:100248370|K15283 solute carrier family 35, member E1 | (RefSeq) phosphate/phosphoenolpyruvate translocator	[GE]	--	Triose-phosphate Transporter family;; EamA-like transporter family;; Triose-phosphate Transporter family	Triose phosphate/phosphate translocator, non-green plastid, chloroplastic OS=Brassica oleracea var. botrytis OX=3715 GN=NGTPT PE=2 SV=1	S	Function unknown	PREDICTED: phosphoenolpyruvate/phosphate translocator 1, chloroplastic [Vitis vinifera]
c127204.graph_c0	93	61	54	298	434	519	4.24	3.07	3.73	26.18	36.02	40.82	1.72e-15	2.72367	up	--	--	Molecular Function: transferase activity (GO:0016740);;	--	--	--	PAN-like domain	G-type lectin S-receptor-like serine/threonine-protein kinase At1g11330 OS=Arabidopsis thaliana OX=3702 GN=At1g11330 PE=1 SV=3	T	Signal transduction mechanisms	PREDICTED: receptor-like serine/threonine-protein kinase SD1-8 [Elaeis guineensis]
c122222.graph_c1	2081	1838	1917	6186	4925	6011	60.36	56.81	72.75	240.1	199.97	171.12	9e-26	1.68679	up	[E]	Amino acid transport and metabolism	Molecular Function: L-aspartate:2-oxoglutarate aminotransferase activity (GO:0004069);; Molecular Function: copper ion binding (GO:0005507);; Cellular Component: mitochondrion (GO:0005739);; Biological Process: cellular amino acid metabolic process (GO:0006520);; Biological Process: biosynthetic process (GO:0009058);; Molecular Function: pyridoxal phosphate binding (GO:0030170);; Molecular Functi…	K14455|2.07543e-107|nnu:104589736|K14455 aspartate aminotransferase, mitochondrial [EC:2.6.1.1] | (RefSeq) aspartate aminotransferase, mitochondrial	[E]	Amino acid transport and metabolism	Aminotransferase class I and II	Aspartate aminotransferase, mitochondrial OS=Arabidopsis thaliana OX=3702 GN=ASP1 PE=1 SV=1	E	Amino acid transport and metabolism	aspartate aminotransferase, mitochondrial [Asparagus officinalis]
c118621.graph_c1	168	240	109	7	2	0	8.84	14.5	6.95	0.79	0.13	0	1.01e-15	-5.43985	down	--	--	Cellular Component: ubiquitin ligase complex (GO:0000151);; Molecular Function: ubiquitin-protein transferase activity (GO:0004842);; Biological Process: DNA repair (GO:0006281);; Biological Process: biosynthetic process (GO:0009058);; Biological Process: protein ubiquitination (GO:0016567);; Molecular Function: amino acid binding (GO:0016597);; Molecular Function: pyridoxal phosphate binding (GO…	--	[DR]	--	--	--	S	Function unknown	LOW QUALITY PROTEIN: uncharacterized protein LOC109821184 [Asparagus officinalis]
c113263.graph_c0	157	111	101	69	47	44	6.3	4.76	4.93	3.42	2.54	1.89	0.00352544	-1.03898	down	--	--	Cellular Component: membrane (GO:0016020);;	--	--	--	--	--	S	Function unknown	uncharacterized protein LOC109822731 [Asparagus officinalis]
c110182.graph_c0	6	4	7	35	38	107	0.48	0.35	0.43	2.62	3.31	5.75	7.12e-07	3.36796	up	[Q]	Secondary metabolites biosynthesis, transport and catabolism	Biological Process: fatty acid biosynthetic process (GO:0006633);; Cellular Component: integral component of membrane (GO:0016021);; Molecular Function: transferase activity, transferring acyl groups other than amino-acyl groups (GO:0016747);;	K15397|1.62212e-139|mus:103977142|K15397 3-ketoacyl-CoA synthase [EC:2.3.1.199] | (RefSeq) 3-ketoacyl-CoA synthase 6-like	--	--	FAE1/Type III polyketide synthase-like protein;; Chalcone and stilbene synthases, C-terminal domain;; Chalcone and stilbene synthases, N-terminal domain	3-ketoacyl-CoA synthase 6 OS=Arabidopsis thaliana OX=3702 GN=CUT1 PE=1 SV=1	I	Lipid transport and metabolism	3-ketoacyl-CoA synthase 6-like [Ananas comosus]
c115968.graph_c0	755	1121	718	112	160	382	73.12	111.19	90.79	17.06	25.83	41.93	0.000115124	-1.82806	down	--	--	--	--	[R]	General function prediction only	C2H2-type zinc finger;; C2H2-type zinc finger;; Zinc finger, C2H2 type	Zinc finger protein ZAT5 OS=Arabidopsis thaliana OX=3702 GN=ZAT5 PE=2 SV=1	S	Function unknown	PREDICTED: zinc finger protein ZAT5-like [Elaeis guineensis]
c118367.graph_c0	59	86	50	7	6	0	1.33	2.25	1.63	0.22	0.19	0	1.09e-06	-3.55189	down	--	--	--	--	--	--	--	--	L	Replication, recombination and repair	uncharacterized protein LOC109823570 [Asparagus officinalis]
c103921.graph_c0	187	189	117	59	22	12	6.92	7.49	5.66	2.93	1.14	0.44	0.000247097	-2.17935	down	[I]	Lipid transport and metabolism	--	K20417|1.23985e-104|mus:104000016|K20417 palmitoyl-[glycerolipid] 3-(E)-desaturase [EC:1.14.19.43] | (RefSeq) fatty acid desaturase 4, chloroplastic-like	[O]	Posttranslational modification, protein turnover, chaperones	B domain of TMEM189, localisation domain	Fatty acid desaturase 4, chloroplastic OS=Arabidopsis thaliana OX=3702 GN=FAD4 PE=1 SV=1	S	Function unknown	PREDICTED: fatty acid desaturase 4, chloroplastic-like [Musa acuminata subsp. malaccensis]
c110674.graph_c0	1030	1380	1090	351	415	529	61.04	87.54	83.71	27.54	33.87	30.36	4.23e-07	-1.28341	down	--	--	--	--	--	--	F-box-like;; F-box domain	--	S	Function unknown	uncharacterized protein LOC109849766 [Asparagus officinalis]
c61437.graph_c0	0	0	0	428	544	36	0	0	0	18.3	24.36	1.13	6.15e-13	9.2404	up	--	--	--	--	--	--	--	--	--	--	hypothetical protein CFOL_v3_13600 [Cephalotus follicularis]
c114328.graph_c0	285	243	189	478	955	2026	6.45	5.92	5.6	14.27	30.04	44.53	2.7e-06	2.35763	up	[T]	Signal transduction mechanisms	--	--	[S]	Function unknown	U-box domain;; Armadillo/beta-catenin-like repeat	U-box domain-containing protein 18 OS=Arabidopsis thaliana OX=3702 GN=PUB18 PE=1 SV=1	S	Function unknown	PREDICTED: U-box domain-containing protein 18 [Elaeis guineensis]
c123946.graph_c1	8775	8638	5935	487	661	1417	342.97	354.86	303.86	26.02	40.2	59.82	5.71e-14	-3.00796	down	--	--	--	--	[I]	Lipid transport and metabolism	CRAL/TRIO domain;; CRAL/TRIO domain	--	S	Function unknown	CRAL-TRIO domain-containing protein YKL091C-like [Asparagus officinalis]
c130984.graph_c0	4413	7144	7135	14146	12354	20384	53.5	93.81	115.52	228.79	207.83	242.05	1.26e-05	1.42688	up	[M]	Cell wall/membrane/envelope biogenesis	Biological Process: sucrose metabolic process (GO:0005985);; Molecular Function: sucrose synthase activity (GO:0016157);;	K00695|0|egu:105042002|K00695 sucrose synthase [EC:2.4.1.13] | (RefSeq) sucrose synthase 1-like	[M]	Cell wall/membrane/envelope biogenesis	Sucrose synthase;; Glycosyl transferases group 1;; Glycosyl transferases group 1	Sucrose synthase 1 OS=Tulipa gesneriana OX=13306 PE=2 SV=1	M	Cell wall/membrane/envelope biogenesis	sucrose synthase [Ornithogalum longebracteatum]
c131043.graph_c0	702	587	492	1473	2359	3984	18.78	17.78	17.75	52.7	89.72	106.74	3.91e-09	2.25036	up	[NW]	Cell motility ;; Extracellular structures	Molecular Function: protein kinase activity (GO:0004672);; Cellular Component: membrane (GO:0016020);;	--	--	--	Protein tyrosine kinase;; Protein kinase domain	Receptor-like serine/threonine-protein kinase SD1-8 OS=Arabidopsis thaliana OX=3702 GN=SD18 PE=1 SV=1	T	Signal transduction mechanisms	receptor-like serine/threonine-protein kinase SD1-8 [Asparagus officinalis]
c130068.graph_c0	116	100	72	962	1499	3943	14.23	12.58	11.89	23.23	37.25	67.42	2.09e-19	4.50517	up	[T]	Signal transduction mechanisms	--	--	--	--	Protein kinase domain;; Protein tyrosine kinase;; D-mannose binding lectin;; S-locus glycoprotein domain;; PAN-like domain	G-type lectin S-receptor-like serine/threonine-protein kinase At2g19130 OS=Arabidopsis thaliana OX=3702 GN=At2g19130 PE=2 SV=1	T	Signal transduction mechanisms	G-type lectin S-receptor-like serine/threonine-protein kinase At2g19130 [Asparagus officinalis]
c124159.graph_c3	3	0	3	49	280	664	0.2	0	0.26	4.36	26.21	43.21	6.4e-13	6.82471	up	--	--	Cellular Component: chloroplast (GO:0009507);; Biological Process: leaf senescence (GO:0010150);; Cellular Component: membrane (GO:0016020);; Biological Process: defense response to virus (GO:0051607);;	--	--	--	Late embryogenesis abundant protein	NDR1/HIN1-like protein 10 OS=Arabidopsis thaliana OX=3702 GN=NHL10 PE=2 SV=1	S	Function unknown	PREDICTED: protein YLS9-like [Phoenix dactylifera]
c114182.graph_c1	33	31	18	9	5	1	1.06	1.13	0.81	0.39	0.22	0.03	0.00650854	-2.15673	down	--	--	--	--	--	--	Salt stress response/antifungal	Antifungal protein ginkbilobin-2 OS=Ginkgo biloba OX=3311 GN=GNK2 PE=1 SV=1	S	Function unknown	PREDICTED: antifungal protein ginkbilobin-2-like [Phoenix dactylifera]
c114308.graph_c0	12	6	0	4609	3942	6463	0.71	0.38	0	366.98	329.89	376.96	5.35e-90	9.65877	up	--	--	Cellular Component: chloroplast (GO:0009507);;	K13993|1.35394e-61|egu:105042708|K13993 HSP20 family protein | (RefSeq) small heat shock protein, chloroplastic-like	[O]	Posttranslational modification, protein turnover, chaperones	Hsp20/alpha crystallin family	Small heat shock protein, chloroplastic OS=Petunia hybrida OX=4102 GN=HSP22 PE=2 SV=1	O	Posttranslational modification, protein turnover, chaperones	chloroplast small heat shock protein [Agave americana]
c120761.graph_c0	119	92	82	253	207	301	6.22	5.15	5.56	19.99	17.44	16.19	3.21e-10	1.51356	up	[C]	Energy production and conversion	Cellular Component: mitochondrion (GO:0005739);; Biological Process: dephosphorylation (GO:0016311);; Molecular Function: phosphatase activity (GO:0016791);;	--	--	--	HAD-hyrolase-like;; Haloacid dehalogenase-like hydrolase	Haloacid dehalogenase-like hydrolase domain-containing protein At2g33255 OS=Arabidopsis thaliana OX=3702 GN=At2g33255 PE=1 SV=1	S	Function unknown	uncharacterized protein A4U43_C01F7780 [Asparagus officinalis]
c123852.graph_c0	348	419	318	95	79	117	15.13	19.5	17.99	5.53	4.82	5.01	9.78e-15	-1.74962	down	--	--	--	--	--	--	--	--	--	--	PREDICTED: uncharacterized protein At3g17950-like [Musa acuminata subsp. malaccensis]
c122845.graph_c0	85	72	184	494	1299	3156	3.78	3.36	10.39	28.92	78.91	133.45	2.19e-08	3.77198	up	[IQR]	Lipid transport and metabolism ;; Secondary metabolites biosynthesis, transport and catabolism ;; General function prediction only	--	K08081|1.17569e-101|egu:105052187|K08081 tropinone reductase I [EC:1.1.1.206] | (RefSeq) tropinone reductase homolog At5g06060-like	[R]	General function prediction only	Enoyl-(Acyl carrier protein) reductase;; short chain dehydrogenase	Tropinone reductase homolog At5g06060 OS=Arabidopsis thaliana OX=3702 GN=At5g06060 PE=2 SV=1	S	Function unknown	PREDICTED: tropinone reductase homolog At5g06060-like [Elaeis guineensis]
c117354.graph_c2	222	336	166	478	399	550	12.98	21.13	12.6	37.43	32.88	31.63	0.000116699	1.12819	up	--	--	Molecular Function: protein serine/threonine kinase activity (GO:0004674);; Molecular Function: ATP binding (GO:0005524);; Biological Process: protein phosphorylation (GO:0006468);;	K04733|2.20085e-15|mdm:103414777|K04733 interleukin-1 receptor-associated kinase 4 [EC:2.7.11.1] | (RefSeq) serine/threonine-protein kinase At5g01020-like	[T]	Signal transduction mechanisms	--	Probable serine/threonine-protein kinase PBL16 OS=Arabidopsis thaliana OX=3702 GN=PBL16 PE=1 SV=1	T	Signal transduction mechanisms	PREDICTED: serine/threonine-protein kinase At5g01020-like isoform X3 [Glycine max]
c50026.graph_c0	5	10	5	36	37	37	0.36	0.77	0.46	3.44	3.72	2.58	4.39e-06	2.55231	up	--	--	--	--	--	--	--	--	--	--	scarecrow-like protein 9 [Asparagus officinalis]
c123306.graph_c0	255	270	259	40	31	27	16.51	18.95	23.24	3.36	3.37	2.01	3.03e-22	-2.83492	down	--	--	--	--	--	--	--	--	S	Function unknown	uncharacterized protein A4U43_C07F13960 [Asparagus officinalis]
c109605.graph_c0	251	70	65	26	4	0	17.55	5.26	5.89	2.44	0.4	0	0.00321487	-3.16971	down	--	--	Biological Process: response to stimulus (GO:0050896);;	--	--	--	Dehydrin	Dehydrin COR410 OS=Triticum aestivum OX=4565 GN=COR410 PE=2 SV=1	S	Function unknown	dehydrin, partial [Hyacinthus orientalis]
c120184.graph_c2	725	777	646	328	165	140	69.95	80.67	79.87	42.46	22.68	13.17	2.52e-05	-1.59748	down	--	--	Cellular Component: plastid (GO:0009536);;	--	--	--	--	Multiple organellar RNA editing factor 2, chloroplastic OS=Arabidopsis thaliana OX=3702 GN=MORF2 PE=1 SV=1	S	Function unknown	PREDICTED: multiple organellar RNA editing factor 2, chloroplastic-like [Nelumbo nucifera]
c122991.graph_c0	19	19	28	107	93	151	0.77	0.54	1.2	4.28	4.27	4.06	1.85e-10	2.49547	up	--	--	--	--	[B]	Chromatin structure and dynamics	HORMA domain	Meiosis-specific protein PAIR2 OS=Oryza sativa subsp. japonica OX=39947 GN=PAIR2 PE=2 SV=1	S	Function unknown	meiosis-specific protein PAIR2 [Asparagus officinalis]
c130031.graph_c0	141	334	166	4083	8340	14940	3.03	7.89	4.56	116.34	247.89	322.71	2.7e-26	5.43402	up	[GI]	Carbohydrate transport and metabolism ;; Lipid transport and metabolism	Molecular Function: enzyme inhibitor activity (GO:0004857);; Cellular Component: cell wall (GO:0005618);; Molecular Function: pectinesterase activity (GO:0030599);; Biological Process: cell wall modification (GO:0042545);; Biological Process: negative regulation of catalytic activity (GO:0043086);; Molecular Function: aspartyl esterase activity (GO:0045330);; Biological Process: pectin catabolic …	K01051|0|pda:103711415|K01051 pectinesterase [EC:3.1.1.11] | (RefSeq) probable pectinesterase/pectinesterase inhibitor 41	--	--	Pectinesterase;; Plant invertase/pectin methylesterase inhibitor	Probable pectinesterase/pectinesterase inhibitor 41 OS=Arabidopsis thaliana OX=3702 GN=PME41 PE=2 SV=2	G	Carbohydrate transport and metabolism	PREDICTED: LOW QUALITY PROTEIN: probable pectinesterase/pectinesterase inhibitor 41 [Phoenix dactylifera]
c116239.graph_c0	558	437	597	1353	1543	2278	66.72	56.95	91.35	216.69	262.05	263.36	2.18e-09	1.80986	up	--	--	--	--	--	--	--	--	--	--	PREDICTED: B2 protein-like [Musa acuminata subsp. malaccensis]
c108462.graph_c0	36	31	20	104	84	96	1.16	0.98	0.75	4.48	3.29	2.61	2.93e-08	1.84794	up	[IQ]	Lipid transport and metabolism ;; Secondary metabolites biosynthesis, transport and catabolism	--	K14760|0|egu:105060927|K14760 acyl-activating enzyme 14 [EC:6.2.1.26] | (RefSeq) 2-succinylbenzoate--CoA ligase, chloroplastic/peroxisomal	[I]	Lipid transport and metabolism	AMP-binding enzyme;; AMP-binding enzyme C-terminal domain	2-succinylbenzoate--CoA ligase, chloroplastic/peroxisomal OS=Arabidopsis thaliana OX=3702 GN=AAE14 PE=1 SV=1	IQ	--	uncharacterized protein A4U43_C06F19260 [Asparagus officinalis]
c130680.graph_c0	225	434	220	1242	2745	7343	2.84	6.6	3.66	26.31	60.71	117.85	6.23e-10	3.70075	up	[ET]	Amino acid transport and metabolism ;; Signal transduction mechanisms	Biological Process: transport (GO:0006810);; Cellular Component: membrane (GO:0016020);;	K05387|0|egu:105039598|K05387 glutamate receptor, ionotropic, plant | (RefSeq) glutamate receptor 2.7-like	[PET]	--	Receptor family ligand binding region;; Ligand-gated ion channel;; Periplasmic binding protein;; Bacterial extracellular solute-binding proteins, family 3;; Ligated ion channel L-glutamate- and glycine-binding site	Glutamate receptor 2.8 OS=Arabidopsis thaliana OX=3702 GN=GLR2.8 PE=2 SV=2	P	Inorganic ion transport and metabolism	PREDICTED: glutamate receptor 2.7-like [Elaeis guineensis]
c112349.graph_c0	35	35	25	148	87	124	2.47	2.72	2.29	14.08	8.69	8.6	1.06e-09	2.04211	up	--	--	Cellular Component: integral component of membrane (GO:0016021);;	--	--	--	Tim17/Tim22/Tim23/Pmp24 family;; SAM domain (Sterile alpha motif)	Chloroplastic import inner membrane translocase subunit HP30-2 OS=Arabidopsis thaliana OX=3702 GN=HP30-2 PE=1 SV=1	O	Posttranslational modification, protein turnover, chaperones	hypothetical protein AXF42_Ash000558 [Apostasia shenzhenica]
c110685.graph_c0	116	90	66	16	12	10	3.07	2.54	2.29	0.57	0.45	0.26	1.04e-09	-2.63349	down	--	--	--	--	[R]	General function prediction only	Sulfotransferase domain	Cytosolic sulfotransferase 10 OS=Arabidopsis thaliana OX=3702 GN=SOT10 PE=1 SV=1	S	Function unknown	PREDICTED: flavonol sulfotransferase-like [Phoenix dactylifera]
c119703.graph_c1	598	550	547	177	175	159	81.27	80.21	93.21	38.07	35.36	23.45	1.54e-13	-1.57293	down	[R]	General function prediction only	Molecular Function: glutamate dehydrogenase [NAD(P)+] activity (GO:0004353);; Cellular Component: cytosol (GO:0005829);; Biological Process: cellular amino acid metabolic process (GO:0006520);; Molecular Function: L-galactose dehydrogenase activity (GO:0010349);; Biological Process: L-ascorbic acid biosynthetic process (GO:0019853);; Molecular Function: pyridoxal 4-dehydrogenase activity (GO:0050…	K17744|5.68713e-43|pda:103707620|K17744 L-galactose dehydrogenase [EC:1.1.1.316] | (RefSeq) L-galactose dehydrogenase	[C]	Energy production and conversion	--	L-galactose dehydrogenase OS=Arabidopsis thaliana OX=3702 GN=LGALDH PE=1 SV=1	C	Energy production and conversion	L-galactose dehydrogenase [Asparagus officinalis]
c127531.graph_c0	12904	7067	5317	422	260	495	448.24	260.69	248.24	22.85	14.66	18.34	6.57e-32	-4.22677	down	--	--	Cellular Component: extracellular region (GO:0005576);; Cellular Component: cell wall (GO:0005618);; Biological Process: plant-type cell wall organization (GO:0009664);; Cellular Component: membrane (GO:0016020);;	--	--	--	Pollen allergen;; Lytic transglycolase	Expansin-A10 OS=Arabidopsis thaliana OX=3702 GN=EXPA10 PE=2 SV=1	G	Carbohydrate transport and metabolism	PREDICTED: expansin-A1 isoform X1 [Nelumbo nucifera]
c109050.graph_c0	1	5	1	65	82	40	0.08	0.44	0.11	7.22	9.45	3.27	1.04e-09	4.67763	up	[J]	Translation, ribosomal structure and biogenesis	--	--	--	--	Polyketide cyclase / dehydrase and lipid transport	Lachrymatory-factor synthase OS=Allium cepa OX=4679 GN=LFS PE=1 SV=1	S	Function unknown	lachrymatory-factor synthase [Asparagus officinalis]
c110301.graph_c0	0	1	6	1178	1755	2846	0	0.03	0.25	37.65	60.47	67.75	4.23e-45	9.36846	up	[IQ]	Lipid transport and metabolism ;; Secondary metabolites biosynthesis, transport and catabolism	Molecular Function: catalytic activity (GO:0003824);;	--	[I]	Lipid transport and metabolism	AMP-binding enzyme;; AMP-binding enzyme C-terminal domain	Benzoate--CoA ligase, peroxisomal OS=Arabidopsis thaliana OX=3702 GN=AAE20 PE=1 SV=1	IQ	--	PREDICTED: LOW QUALITY PROTEIN: butyrate--CoA ligase AAE11, peroxisomal-like [Musa acuminata subsp. malaccensis]
c98053.graph_c0	23	13	15	60	39	39	7.28	4.61	5.8	25.1	17.63	11.21	0.00128446	1.55681	up	--	--	--	--	--	--	--	Protein THYLAKOID FORMATION1, chloroplastic OS=Oryza sativa subsp. japonica OX=39947 GN=THF1 PE=2 SV=1	S	Function unknown	protein THYLAKOID FORMATION1, chloroplastic [Asparagus officinalis]
c114615.graph_c0	739	1010	751	315	189	267	51.65	75.92	67.95	29.61	18.71	18.3	1.2e-09	-1.5527	down	[L]	Replication, recombination and repair	--	--	--	--	SOUL heme-binding protein	Heme-binding-like protein At3g10130, chloroplastic OS=Arabidopsis thaliana OX=3702 GN=At3g10130 PE=1 SV=1	S	Function unknown	PREDICTED: heme-binding-like protein At3g10130, chloroplastic [Nicotiana attenuata]
c109346.graph_c0	258	183	183	577	491	683	11.24	8.54	10.39	33.82	30.1	29.37	2.54e-13	1.62494	up	[JO]	Translation, ribosomal structure and biogenesis ;; Posttranslational modification, protein turnover, chaperones	Molecular Function: procollagen-proline 4-dioxygenase activity (GO:0004656);; Molecular Function: iron ion binding (GO:0005506);; Cellular Component: endoplasmic reticulum membrane (GO:0005789);; Cellular Component: Golgi apparatus (GO:0005794);; Cellular Component: integral component of membrane (GO:0016021);; Biological Process: peptidyl-proline hydroxylation to 4-hydroxy-L-proline (GO:0018401)…	K00472|5.92627e-142|mus:103982173|K00472 prolyl 4-hydroxylase [EC:1.14.11.2] | (RefSeq) probable prolyl 4-hydroxylase 9	[E]	Amino acid transport and metabolism	2OG-Fe(II) oxygenase superfamily;; 2OG-Fe(II) oxygenase superfamily	Probable prolyl 4-hydroxylase 9 OS=Arabidopsis thaliana OX=3702 GN=P4H9 PE=2 SV=1	S	Function unknown	probable prolyl 4-hydroxylase 9 [Asparagus officinalis]
c115184.graph_c2	34	25	32	214	173	398	2.78	2.09	3.34	21.36	18.24	26.73	2.48e-15	3.17744	up	--	--	--	--	--	--	Lytic transglycolase	EG45-like domain containing protein OS=Citrus jambhiri OX=64884 GN=CjBAp12 PE=1 SV=1	S	Function unknown	PREDICTED: EG45-like domain containing protein [Phoenix dactylifera]
c125158.graph_c0	1046	743	454	107	66	27	28.33	22.65	16.57	3.87	2.49	0.72	1.12e-09	-3.21936	down	[QV]	Secondary metabolites biosynthesis, transport and catabolism ;; Defense mechanisms	Molecular Function: monooxygenase activity (GO:0004497);; Molecular Function: iron ion binding (GO:0005506);; Molecular Function: oxidoreductase activity, acting on paired donors, with incorporation or reduction of molecular oxygen (GO:0016705);; Molecular Function: heme binding (GO:0020037);; Biological Process: oxidation-reduction process (GO:0055114);;	K20617|8.21412e-175|egu:105038724|K20617 cytochrome P450 family 71 subfamily A | (RefSeq) cytochrome P450 71A9-like	[Q]	Secondary metabolites biosynthesis, transport and catabolism	Cytochrome P450	Cytochrome P450 71A1 OS=Persea americana OX=3435 GN=CYP71A1 PE=1 SV=2	Q	Secondary metabolites biosynthesis, transport and catabolism	cytochrome P450 71A1-like [Asparagus officinalis]
c129340.graph_c0	166	174	124	474	422	424	5.89	7.06	6.08	18.23	15.9	11.49	4.98e-16	1.66172	up	--	--	--	--	[S]	Function unknown	Peptidase family C78	ABC transporter B family member 2 OS=Arabidopsis thaliana OX=3702 GN=ABCB2 PE=1 SV=3	S	Function unknown	zinc finger with UFM1-specific peptidase domain protein [Asparagus officinalis]
c80019.graph_c0	115	145	94	40	49	17	14.53	19.43	15.31	6.92	8.83	2.17	0.00313093	-1.51495	down	[J]	Translation, ribosomal structure and biogenesis	Molecular Function: structural constituent of ribosome (GO:0003735);; Cellular Component: ribosome (GO:0005840);; Biological Process: translation (GO:0006412);; Cellular Component: chloroplast (GO:0009507);; Molecular Function: rRNA binding (GO:0019843);;	K02909|3.882e-56|egu:105048529|K02909 large subunit ribosomal protein L31 | (RefSeq) 50S ribosomal protein L31, chloroplastic	--	--	Ribosomal protein L31	50S ribosomal protein L31, chloroplastic OS=Spinacia oleracea OX=3562 GN=RPL31 PE=1 SV=2	J	Translation, ribosomal structure and biogenesis	PREDICTED: 50S ribosomal protein L31, chloroplastic [Elaeis guineensis]
c116892.graph_c3	185	90	76	54	22	40	63.05	34.53	31.47	25.13	11.13	12.74	0.00522069	-1.41922	down	[C]	Energy production and conversion	Molecular Function: inorganic diphosphatase activity (GO:0004427);; Molecular Function: hydrogen-translocating pyrophosphatase activity (GO:0009678);; Biological Process: proton transport (GO:0015992);; Cellular Component: integral component of membrane (GO:0016021);; Biological Process: transmembrane transport (GO:0055085);;	K01507|7.24873e-66|vvi:100266984|K01507 inorganic pyrophosphatase [EC:3.6.1.1] | (RefSeq) pyrophosphate-energized vacuolar membrane proton pump 1-like	--	--	Inorganic H+ pyrophosphatase	Pyrophosphate-energized vacuolar membrane proton pump OS=Vigna radiata var. radiata OX=3916 PE=1 SV=4	C	Energy production and conversion	vacuolar H+-pyrophosphatase, partial [Eriobotrya japonica]
c104997.graph_c0	102	34	63	0	0	0	2.3	0.82	1.86	0	0	0	5.06e-08	-7.32089	down	[O]	Posttranslational modification, protein turnover, chaperones	--	--	--	--	Subtilase family;; Peptidase inhibitor I9;; PA domain	Subtilisin-like protease SBT1.2 OS=Arabidopsis thaliana OX=3702 GN=SBT1.2 PE=2 SV=1	O	Posttranslational modification, protein turnover, chaperones	uncharacterized protein A4U43_UnF810 [Asparagus officinalis]
c124211.graph_c0	67	135	134	5147	6063	3024	2.68	7.07	7.36	281.03	347.93	124.5	7.87e-35	5.4669	up	--	--	Cellular Component: integral component of membrane (GO:0016021);; Molecular Function: hydrolase activity, acting on ester bonds (GO:0016788);; Molecular Function: 9,9'-dicis-carotene:quinone oxidoreductase activity (GO:0052886);; Molecular Function: 7,9,9'-tricis-neurosporene:quinone oxidoreductase activity (GO:0052887);; Biological Process: 9,9'-di-cis-zeta-carotene desaturation to 7,9,7',9'-tet…	--	--	--	GDSL-like Lipase/Acylhydrolase	GDSL esterase/lipase At4g01130 OS=Arabidopsis thaliana OX=3702 GN=At4g01130 PE=2 SV=1	S	Function unknown	GDSL esterase/lipase [Apostasia shenzhenica]
c119471.graph_c0	6	2	11	54	431	797	0.34	0.12	0.82	4.16	34.85	44.97	6.87e-11	5.73334	up	--	--	Molecular Function: calcium ion binding (GO:0005509);;	K13448|4.81106e-49|egu:105037682|K13448 calcium-binding protein CML | (RefSeq) putative calcium-binding protein CML19	[T]	Signal transduction mechanisms	EF-hand domain pair;; EF-hand domain pair;; EF hand;; EF-hand domain;; EF hand	Probable calcium-binding protein CML31 OS=Oryza sativa subsp. japonica OX=39947 GN=CML31 PE=2 SV=1	DTZ	--	probable calcium-binding protein CML31 [Asparagus officinalis]
c126399.graph_c0	393	317	283	1191	1646	3106	19.18	16.67	17.86	57.18	81.93	107.72	8.39e-13	2.68511	up	[R]	General function prediction only	Cellular Component: nucleus (GO:0005634);; Cellular Component: cytosol (GO:0005829);; Biological Process: cytokinin biosynthetic process (GO:0009691);; Molecular Function: hydrolase activity, hydrolyzing N-glycosyl compounds (GO:0016799);;	K06966|5.11153e-107|mus:103971263|K06966 uncharacterized protein | (RefSeq) cytokinin riboside 5'-monophosphate phosphoribohydrolase LOG1	--	--	Possible lysine decarboxylase	Cytokinin riboside 5&apos;-monophosphate phosphoribohydrolase LOG5 OS=Arabidopsis thaliana OX=3702 GN=LOG5 PE=1 SV=1	S	Function unknown	cytokinin riboside 5&apos;-monophosphate phosphoribohydrolase LOG1-like [Asparagus officinalis]
c128962.graph_c0	378	537	395	63	61	50	7.46	11.46	9.46	1.15	1.13	0.78	1.2e-21	-2.73678	down	--	--	--	--	--	--	Polyketide cyclase / dehydrase and lipid transport	--	S	Function unknown	Polyketide cyclase/dehydrase [Macleaya cordata]
c126645.graph_c0	38	40	28	85	83	61	0.8	0.91	0.78	2.41	2.47	1.29	0.000818786	1.26612	up	[V]	Defense mechanisms	--	K05666|0|egu:105039765|K05666 ATP-binding cassette, subfamily C (CFTR/MRP), member 2 | (RefSeq) ABC transporter C family member 10-like	[Q]	Secondary metabolites biosynthesis, transport and catabolism	ABC transporter transmembrane region;; ABC transporter	ABC transporter C family member 10 OS=Arabidopsis thaliana OX=3702 GN=ABCC10 PE=2 SV=2	V	Defense mechanisms	PREDICTED: ABC transporter C family member 10-like [Elaeis guineensis]
c56988.graph_c0	0	0	0	65	35	21	0	0	0	11.61	6.63	2.7	4.79e-07	6.93545	up	--	--	--	--	--	--	--	Vascular-related unknown protein 1 OS=Arabidopsis thaliana OX=3702 GN=VUP1 PE=2 SV=1	S	Function unknown	uncharacterized protein LOC109848691 [Asparagus officinalis]
c84052.graph_c1	64	35	25	531	569	383	1.65	0.96	0.84	18.34	20.57	9.76	2.12e-20	3.71973	up	[PR]	Inorganic ion transport and metabolism ;; General function prediction only	Cellular Component: chloroplast envelope (GO:0009941);; Molecular Function: chlorophyllide a oxygenase [overall] activity (GO:0010277);; Cellular Component: integral component of membrane (GO:0016021);; Biological Process: protein targeting to chloroplast (GO:0045036);; Molecular Function: metal ion binding (GO:0046872);; Molecular Function: 2 iron, 2 sulfur cluster binding (GO:0051537);; Biologi…	--	--	--	Pheophorbide a oxygenase;; Rieske [2Fe-2S] domain	Protein TIC 55, chloroplastic OS=Arabidopsis thaliana OX=3702 GN=TIC55 PE=1 SV=1	P	Inorganic ion transport and metabolism	protein TIC 55, chloroplastic [Asparagus officinalis]
c121261.graph_c0	544	488	386	850	867	1115	10.05	9.83	9.84	23.67	23.41	21.94	2.49e-09	1.14703	up	--	--	Cellular Component: chloroplast (GO:0009507);; Cellular Component: plastid part (GO:0044435);;	--	--	--	--	MAR-binding filament-like protein 1-1 OS=Nicotiana tabacum OX=4097 GN=MFP1-1 PE=2 SV=1	S	Function unknown	MAR-binding filament-like protein 1 isoform X1 [Asparagus officinalis]
c110560.graph_c1	0	0	0	25	45	68	0	0	0	2.92	5.27	5.53	1.49e-07	7.12709	up	--	--	Molecular Function: transcription factor activity, sequence-specific DNA binding (GO:0003700);; Cellular Component: nucleus (GO:0005634);; Biological Process: regulation of transcription, DNA-templated (GO:0006355);; Molecular Function: sequence-specific DNA binding (GO:0043565);;	K09338|2.45473e-66|osa:4347205|K09338 homeobox-leucine zipper protein | (RefSeq) Hox11, OJ1596_C06.7, OsHox11, OsJ_028406; homeobox-leucine zipper protein HOX11	[K]	Transcription	Homeobox domain;; Homeobox associated leucine zipper;; Homeobox KN domain	Homeobox-leucine zipper protein HOX11 OS=Oryza sativa subsp. indica OX=39946 GN=HOX11 PE=2 SV=1	K	Transcription	hypothetical protein PAHAL_B03016 [Panicum hallii]
c108978.graph_c0	178	99	85	51	41	44	13.76	8.25	8.5	5.3	4.49	3.34	0.0018786	-1.23226	down	--	--	Molecular Function: ion channel activity (GO:0005216);; Cellular Component: integral component of membrane (GO:0016021);; Biological Process: ion transmembrane transport (GO:0034220);;	--	[PT]	--	--	Cyclic nucleotide-gated ion channel 1 OS=Arabidopsis thaliana OX=3702 GN=CNGC1 PE=1 SV=1	U	Intracellular trafficking, secretion, and vesicular transport	cyclic nucleotide-gated ion channel 1 [Asparagus officinalis]
c119183.graph_c0	3724	2954	2492	1215	798	652	75.26	63.85	66.32	32.99	22.69	13.05	2.65e-07	-1.60872	down	[I]	Lipid transport and metabolism	Biological Process: long-chain fatty acid metabolic process (GO:0001676);; Molecular Function: long-chain fatty acid-CoA ligase activity (GO:0004467);; Cellular Component: endoplasmic reticulum (GO:0005783);; Cellular Component: Golgi apparatus (GO:0005794);; Cellular Component: chloroplast envelope (GO:0009941);; Cellular Component: integral component of membrane (GO:0016021);;	K01897|0|sita:101764661|K01897 long-chain acyl-CoA synthetase [EC:6.2.1.3] | (RefSeq) long chain acyl-CoA synthetase 8	[I]	Lipid transport and metabolism	AMP-binding enzyme;; AMP-binding enzyme	Long chain acyl-CoA synthetase 8 OS=Arabidopsis thaliana OX=3702 GN=LACS8 PE=1 SV=1	I	Lipid transport and metabolism	long chain acyl-CoA synthetase 8 [Asparagus officinalis]
c129741.graph_c0	546	690	475	239	235	193	6.09	8.27	6.71	3.38	3.5	2.05	3.01e-06	-1.18751	down	--	--	--	--	[R]	General function prediction only	PPR repeat family;; PPR repeat;; PPR repeat;; Pentatricopeptide repeat domain;; Pentacotripeptide-repeat region of PRORP	Pentatricopeptide repeat-containing protein At3g09040, mitochondrial OS=Arabidopsis thaliana OX=3702 GN=PCMP-E88 PE=2 SV=1	S	Function unknown	pentatricopeptide repeat-containing protein At3g09040, mitochondrial [Asparagus officinalis]
c97782.graph_c0	103	60	77	296	335	445	6.42	4.07	6.24	24.79	29.51	27.29	3.93e-13	2.28776	up	--	--	--	--	--	--	Late embryogenesis abundant protein	--	S	Function unknown	PREDICTED: uncharacterized protein LOC104612979 [Nelumbo nucifera]
c118706.graph_c0	924	579	548	1759	986	1012	81.6	54.8	62.4	198.3	117.84	82.19	0.00416545	1.01698	up	--	--	Cellular Component: plastid (GO:0009536);; Cellular Component: integral component of membrane (GO:0016021);;	--	--	--	--	Protein FATTY ACID EXPORT 4, chloroplastic OS=Arabidopsis thaliana OX=3702 GN=FAX4 PE=2 SV=1	U	Intracellular trafficking, secretion, and vesicular transport	lipid transfer-like protein VAS [Asparagus officinalis]
c115943.graph_c0	165	127	103	523	400	380	4.33	3.56	3.54	18.38	14.71	9.85	2.47e-12	1.87194	up	--	--	Cellular Component: plastid (GO:0009536);;	--	--	--	BTB/POZ domain	BTB/POZ domain-containing protein At1g63850 OS=Arabidopsis thaliana OX=3702 GN=At1g63850 PE=1 SV=1	S	Function unknown	PREDICTED: BTB/POZ domain-containing protein At1g63850-like [Phoenix dactylifera]
c131048.graph_c1	169	153	168	513	417	310	11.07	12.29	15.64	36.44	31.39	18.75	2.35e-06	1.47857	up	[H]	Coenzyme transport and metabolism	Biological Process: metabolic process (GO:0008152);; Molecular Function: hydrolase activity (GO:0016787);;	K07025|2.89919e-149|egu:105056921|K07025 putative hydrolase of the HAD superfamily | (RefSeq) uncharacterized protein C24B11.05	[R]	General function prediction only	Haloacid dehalogenase-like hydrolase;; haloacid dehalogenase-like hydrolase	--	S	Function unknown	uncharacterized protein C24B11.05-like [Asparagus officinalis]
c119029.graph_c0	27	192	42	163	327	621	0.84	6.25	1.67	6.69	14	18.96	0.00550684	2.14787	up	--	--	Molecular Function: calcium ion binding (GO:0005509);;	--	[P]	Inorganic ion transport and metabolism	EF hand;; EF-hand domain;; EF hand;; EF-hand domain pair;; EF-hand domain pair;; EF-hand domain pair;; EF hand;; EF-hand domain pair;; EF-hand domain;; EF hand	Calcium uptake protein, mitochondrial OS=Arabidopsis thaliana OX=3702 GN=MICU PE=2 SV=1	S	Function unknown	calcium uptake protein, mitochondrial-like [Asparagus officinalis]
c114480.graph_c0	432	405	397	680	630	996	21.72	21.76	25.67	46.61	45.51	50.12	6.64e-06	1.02949	up	--	--	Molecular Function: DNA binding (GO:0003677);; Molecular Function: transcription factor activity, sequence-specific DNA binding (GO:0003700);; Cellular Component: nucleus (GO:0005634);; Biological Process: regulation of transcription, DNA-templated (GO:0006355);; Cellular Component: integral component of membrane (GO:0016021);; Molecular Function: protein dimerization activity (GO:0046983);;	K09260|1.60645e-108|egu:105060598|K09260 MADS-box transcription enhancer factor 2A | (RefSeq) MADS-box protein SVP	[K]	Transcription	SRF-type transcription factor (DNA-binding and dimerisation domain);; K-box region	MADS-box protein SVP OS=Arabidopsis thaliana OX=3702 GN=SVP PE=1 SV=1	K	Transcription	MADS-box protein JOINTLESS [Asparagus officinalis]
c124823.graph_c0	3569	3640	2580	1309	1116	1265	104.89	112.98	98.01	51.37	45.16	36.3	2.78e-15	-1.24772	down	--	--	Cellular Component: intracellular (GO:0005622);;	--	--	--	--	B-box zinc finger protein 22 OS=Arabidopsis thaliana OX=3702 GN=BBX22 PE=1 SV=2	S	Function unknown	B-box zinc finger protein 22-like [Asparagus officinalis]
c121940.graph_c1	1900	2010	1566	775	707	939	74.87	84.64	80.74	41.99	39.92	37.3	1.65e-11	-1.0288	down	[T]	Signal transduction mechanisms	--	--	[R]	General function prediction only	Ankyrin repeats (3 copies);; Ankyrin repeats (many copies);; Ankyrin repeat;; Ankyrin repeat;; Ankyrin repeats (many copies);; Papain family cysteine protease	Phytochrome-interacting ankyrin-repeat protein 1 OS=Arabidopsis thaliana OX=3702 GN=PIA1 PE=2 SV=1	S	Function unknown	BRCA1-associated RING domain protein 1-like [Asparagus officinalis]
c128636.graph_c1	231	195	159	480	368	533	3.75	3.42	3.48	10.43	8.5	8.74	2.19e-11	1.37931	up	--	--	Cellular Component: PcG protein complex (GO:0031519);;	K11430|0|egu:105052811|K11430 histone-lysine N-methyltransferase EZH2 [EC:2.1.1.43] | (RefSeq) histone-lysine N-methyltransferase EZ1-like	[K]	Transcription	--	Histone-lysine N-methyltransferase EZ1 OS=Zea mays OX=4577 GN=EZ1 PE=2 SV=1	S	Function unknown	histone-lysine N-methyltransferase EZ1 [Asparagus officinalis]
c116581.graph_c2	85	42	59	299	273	768	4.22	2.06	4.92	14.01	13.85	26.35	2.1e-09	2.90159	up	[G]	Carbohydrate transport and metabolism	--	--	[GC]	--	UDP-glucoronosyl and UDP-glucosyl transferase	7-deoxyloganetin glucosyltransferase OS=Gardenia jasminoides OX=114476 GN=UGT85A24 PE=1 SV=1	S	Function unknown	7-deoxyloganetin glucosyltransferase-like [Asparagus officinalis]
c115279.graph_c0	6	13	6	26	31	23	0.32	0.75	0.42	1.57	2.41	1.32	0.00385813	1.79573	up	--	--	--	--	[R]	General function prediction only	PPR repeat family;; PPR repeat;; PPR repeat;; Pentatricopeptide repeat domain	Pentatricopeptide repeat-containing protein At3g53700, chloroplastic OS=Arabidopsis thaliana OX=3702 GN=MEE40 PE=2 SV=1	S	Function unknown	pentatricopeptide repeat-containing protein At1g12300, mitochondrial-like [Asparagus officinalis]
c119982.graph_c0	43	68	479	2712	6462	4540	2.86	5.83	43.36	243.85	605.17	297.66	0.000245048	4.09346	up	[R]	General function prediction only	--	--	[DO]	--	Caspase domain	Metacaspase-9 OS=Arabidopsis thaliana OX=3702 GN=AMC9 PE=1 SV=1	O	Posttranslational modification, protein turnover, chaperones	metacaspase-9 [Asparagus officinalis]
c123300.graph_c2	0	1	0	17	27	32	0	0.1	0	2.1	3.52	2.89	2.85e-06	5.43896	up	--	--	--	--	--	--	Legume lectin domain	L-type lectin-domain containing receptor kinase V.9 OS=Arabidopsis thaliana OX=3702 GN=LECRK59 PE=2 SV=1	--	--	L-type lectin-domain containing receptor kinase IV.2-like [Asparagus officinalis]
c122169.graph_c0	4799	5658	3957	12750	10994	19128	163.08	206.36	180.85	639.69	577.88	701.91	8.21e-13	1.70264	up	[K]	Transcription	--	--	--	--	Leucine Rich repeats (2 copies);; Leucine rich repeat;; Leucine Rich Repeat;; Leucine rich repeat N-terminal domain	Polygalacturonase inhibitor OS=Pyrus communis OX=23211 GN=PGIP PE=1 SV=1	S	Function unknown	polygalacturonase inhibitor-like [Asparagus officinalis]
c123662.graph_c0	7	3	4	19	36	30	0.63	0.27	0.42	2.1	4.19	2.49	0.000130444	2.66357	up	--	--	--	--	--	--	--	30S ribosomal protein S16, chloroplastic OS=Solanum tuberosum OX=4113 GN=rps16 PE=3 SV=4	--	--	--
c128976.graph_c0	150	166	152	66	59	64	8.44	10	11	5.16	4.84	4.16	6.63e-06	-1.15818	down	--	--	--	--	--	--	--	--	--	--	uncharacterized protein A4U43_C04F19850 [Asparagus officinalis]
c116752.graph_c0	55	49	44	241	247	320	2.41	2.22	2.39	13.77	15.18	13.85	1.14e-24	2.58128	up	--	--	--	--	--	--	--	--	--	--	uncharacterized protein LOC109850599 [Asparagus officinalis]
c129227.graph_c2	1118	1512	1060	426	396	673	28.73	40.94	35.39	13.95	13.47	16.31	1.81e-05	-1.16009	down	[M]	Cell wall/membrane/envelope biogenesis	Cellular Component: membrane (GO:0016020);; Molecular Function: transferase activity (GO:0016740);;	--	--	--	Glycosyltransferase family 92;; Glycosyl transferase family 2	Glycosyltransferase family 92 protein Os08g0121900 OS=Oryza sativa subsp. japonica OX=39947 GN=Os08g0121900 PE=2 SV=1	M	Cell wall/membrane/envelope biogenesis	glycosyltransferase family 92 protein Os08g0121900-like isoform X1 [Asparagus officinalis]
c129085.graph_c2	368	328	269	121	125	92	16.71	15.02	14.97	7.53	8.75	4.72	1.29e-06	-1.33671	down	--	--	--	--	--	--	Agenet domain;; Domain of unknown function (DUF5348)	--	S	Function unknown	uncharacterized protein LOC109851029 isoform X3 [Asparagus officinalis]
c129804.graph_c1	142	195	171	479	480	686	3.16	4.94	5.07	18.57	19.27	18.09	4.44e-12	1.81764	up	--	--	Cellular Component: integral component of membrane (GO:0016021);; Biological Process: transmembrane transport (GO:0055085);;	K15121|2.89552e-39|pda:103704491|K15121 solute carrier family 25, member 44 | (RefSeq) solute carrier family 25 member 44	[C]	Energy production and conversion	Mitochondrial carrier protein	--	S	Function unknown	PREDICTED: solute carrier family 25 member 44-like [Elaeis guineensis]
c111299.graph_c0	9	14	6	49	49	166	1.48	2.52	1.25	4.2	4.49	10.41	1.14e-06	3.19092	up	--	--	--	--	[K]	Transcription	Homeobox domain;; Homeobox KN domain	Homeobox-leucine zipper protein HAT22 OS=Arabidopsis thaliana OX=3702 GN=HAT22 PE=1 SV=1	K	Transcription	homeobox-leucine zipper protein HOX1-like [Asparagus officinalis]
c105798.graph_c0	94	174	64	630	226	287	9.95	19.54	8.68	89.83	34.09	28.98	0.000232516	1.89954	up	[I]	Lipid transport and metabolism	Molecular Function: inositol-3-phosphate synthase activity (GO:0004512);; Molecular Function: ATP binding (GO:0005524);; Biological Process: inositol biosynthetic process (GO:0006021);; Biological Process: phospholipid biosynthetic process (GO:0008654);; Cellular Component: integral component of membrane (GO:0016021);; Molecular Function: ATPase activity, coupled to transmembrane movement of subs…	K01858|9.03323e-53|zma:100381529|K01858 myo-inositol-1-phosphate synthase [EC:5.5.1.4] | (RefSeq) pco121900; uncharacterized LOC100381529	[I]	Lipid transport and metabolism	Myo-inositol-1-phosphate synthase;; Myo-inositol-1-phosphate synthase	Inositol-3-phosphate synthase 1 OS=Oryza sativa subsp. japonica OX=39947 GN=RINO1 PE=1 SV=2	I	Lipid transport and metabolism	1L-myo-inositol 1-phosphate synthase, partial [Dimocarpus longan]
c103427.graph_c0	65	55	26	3	7	6	2.75	2.52	1.44	0.17	0.42	0.25	5.66e-06	-2.89967	down	--	--	--	K10750|7.07431e-85|egu:105049837|K10750 chromatin assembly factor 1 subunit A | (RefSeq) chromatin assembly factor 1 subunit FAS1	[B]	Chromatin structure and dynamics	--	Chromatin assembly factor 1 subunit FSM OS=Oryza sativa subsp. japonica OX=39947 GN=FSM PE=2 SV=1	K	Transcription	chromatin assembly factor 1 subunit FSM [Asparagus officinalis]
c130134.graph_c0	182	182	165	488	493	597	17.07	17.12	20.96	41.3	43.31	42.74	3.42e-20	1.71744	up	--	--	--	--	--	--	--	Zinc finger A20 and AN1 domain-containing stress-associated protein 4 OS=Oryza sativa subsp. japonica OX=39947 GN=SAP4 PE=2 SV=1	S	Function unknown	zinc finger AN1 domain-containing stress-associated protein 15-like [Asparagus officinalis]
c121300.graph_c0	281	366	240	27	12	11	7.78	8.75	8.17	3.42	1.1	0.5	2.15e-22	-3.94144	down	[QV]	Secondary metabolites biosynthesis, transport and catabolism ;; Defense mechanisms	Molecular Function: monooxygenase activity (GO:0004497);; Molecular Function: iron ion binding (GO:0005506);; Cellular Component: integral component of membrane (GO:0016021);; Molecular Function: oxidoreductase activity, acting on paired donors, with incorporation or reduction of molecular oxygen (GO:0016705);; Molecular Function: heme binding (GO:0020037);; Biological Process: oxidation-reductio…	K20771|0|mus:103968846|K20771 carlactone C-19 oxidase [EC:1.14.-.-] | (RefSeq) cytochrome P450 711A1	[Q]	Secondary metabolites biosynthesis, transport and catabolism	Cytochrome P450	Cytochrome P450 711A1 OS=Arabidopsis thaliana OX=3702 GN=CYP711A1 PE=2 SV=1	Q	Secondary metabolites biosynthesis, transport and catabolism	PREDICTED: cytochrome P450 711A1 [Musa acuminata subsp. malaccensis]
c124963.graph_c2	2	0	0	30	37	57	1.14	0	0	3.13	3.81	4.3	2.11e-08	5.51288	up	--	--	Biological Process: resolution of meiotic recombination intermediates (GO:0000712);; Cellular Component: synaptonemal complex (GO:0000795);; Biological Process: sister chromatid segregation (GO:0000819);; Molecular Function: DNA binding (GO:0003677);; Molecular Function: DNA topoisomerase type II (ATP-hydrolyzing) activity (GO:0003918);; Molecular Function: ATP binding (GO:0005524);; Biological P…	K03164|5.17611e-39|egu:105044001|K03164 DNA topoisomerase II [EC:5.99.1.3] | (RefSeq) DNA topoisomerase 2	[B]	Chromatin structure and dynamics	DNA gyrase B	DNA topoisomerase 2 OS=Arabidopsis thaliana OX=3702 GN=TOP2 PE=2 SV=2	L	Replication, recombination and repair	DNA topoisomerase II [Macleaya cordata]
c129567.graph_c0	83	96	94	49	39	32	1.11	2.52	1.27	0.67	0.54	0.26	0.00492033	-1.03044	down	--	--	--	--	[R]	General function prediction only	Domain of unknown function (DUF4283);; Zinc knuckle	--	S	Function unknown	PREDICTED: uncharacterized protein LOC103699749, partial [Phoenix dactylifera]
c130946.graph_c0	771	898	758	2048	1956	2723	10.49	11.53	12.8	39.95	40.09	40.06	1.78e-17	1.60464	up	[T]	Signal transduction mechanisms	Molecular Function: solute:proton antiporter activity (GO:0015299);; Cellular Component: integral component of membrane (GO:0016021);; Biological Process: hydrogen ion transmembrane transport (GO:1902600);;	--	[P]	Inorganic ion transport and metabolism	Sodium/hydrogen exchanger family	Sodium/hydrogen exchanger 7 OS=Arabidopsis thaliana OX=3702 GN=NHX7 PE=1 SV=1	P	Inorganic ion transport and metabolism	sodium/hydrogen exchanger 8 [Asparagus officinalis]
c109395.graph_c0	0	0	0	91	115	347	0	0	0	6.45	8.56	18.03	3.78e-12	8.74859	up	--	--	--	K14488|2.19832e-41|egu:105051125|K14488 SAUR family protein | (RefSeq) indole-3-acetic acid-induced protein ARG7-like	--	--	Auxin responsive protein	Auxin-responsive protein SAUR71 OS=Arabidopsis thaliana OX=3702 GN=SAUR71 PE=2 SV=1	S	Function unknown	PREDICTED: indole-3-acetic acid-induced protein ARG7-like [Elaeis guineensis]
c127395.graph_c0	54	47	47	222	218	257	3.35	3.19	3.76	16.86	17.06	14.25	1.84e-22	2.37003	up	--	--	--	--	--	--	TFIIS helical bundle-like domain	Probable mediator of RNA polymerase II transcription subunit 26a OS=Arabidopsis thaliana OX=3702 GN=MED26A PE=3 SV=1	S	Function unknown	putative mediator of RNA polymerase II transcription subunit 26a [Dendrobium catenatum]
c119348.graph_c0	158	131	113	65	31	21	5.66	4.64	5.25	3.01	1.53	0.74	0.00114891	-1.59506	down	--	--	--	--	--	--	Plant organelle RNA recognition domain	Protein WHAT&apos;S THIS FACTOR 1 homolog OS=Oryza sativa subsp. japonica OX=39947 GN=Os05g0571100 PE=2 SV=1	S	Function unknown	hypothetical protein AXF42_Ash002050 [Apostasia shenzhenica]
c124009.graph_c0	609	474	511	1740	1897	3245	27.12	24.14	40.58	96.7	115.74	134.98	3.23e-14	2.22399	up	--	--	--	K16810|5.34512e-118|egu:105050216|K16810 TBCC domain-containing protein 1 | (RefSeq) TBCC domain-containing protein 1	[S]	Function unknown	--	--	S	Function unknown	TBCC domain-containing protein 1-like [Asparagus officinalis]
c129314.graph_c0	302	398	228	115	83	160	8.87	15.59	9.05	4.37	3.27	5.94	0.000114558	-1.22257	down	--	--	Cellular Component: plasma membrane (GO:0005886);; Biological Process: transport (GO:0006810);; Molecular Function: transmembrane transporter activity (GO:0022857);;	--	--	--	EamA-like transporter family	WAT1-related protein At5g47470 OS=Arabidopsis thaliana OX=3702 GN=At5g47470 PE=3 SV=1	S	Function unknown	WAT1-related protein [Apostasia shenzhenica]
c121401.graph_c0	131	175	103	354	2311	3982	3.21	4.57	3.3	11.27	77.71	95.29	8.72e-09	4.00481	up	[C]	Energy production and conversion	Cellular Component: mitochondrion (GO:0005739);; Cellular Component: chloroplast stroma (GO:0009570);; Cellular Component: membrane (GO:0016020);; Molecular Function: heme binding (GO:0020037);; Molecular Function: metal ion binding (GO:0046872);; Cellular Component: apoplast (GO:0048046);; Molecular Function: ferredoxin-nitrite reductase activity (GO:0048307);; Molecular Function: 4 iron, 4 sulf…	K00366|0|mus:103997993|K00366 ferredoxin-nitrite reductase [EC:1.7.7.1] | (RefSeq) ferredoxin--nitrite reductase, chloroplastic	[P]	Inorganic ion transport and metabolism	Nitrite and sulphite reductase 4Fe-4S domain;; Nitrite/Sulfite reductase ferredoxin-like half domain;; Nitrite/Sulfite reductase ferredoxin-like half domain;; Nitrite and sulphite reductase 4Fe-4S domain	Ferredoxin--nitrite reductase, chloroplastic (Fragment) OS=Zea mays OX=4577 GN=NIR PE=2 SV=1	C	Energy production and conversion	ferredoxin--nitrite reductase, chloroplastic, partial [Asparagus officinalis]
c114759.graph_c1	1631	1292	979	333	273	321	106.42	90.64	82.94	29.27	25.17	20.58	3.41e-19	-1.90721	down	--	--	Cellular Component: integral component of membrane (GO:0016021);;	--	[R]	General function prediction only	Reticulon	Reticulon-like protein B22 OS=Arabidopsis thaliana OX=3702 GN=RTNLB22 PE=2 SV=1	S	Function unknown	reticulon-like protein B22 [Asparagus officinalis]
c61637.graph_c0	0	0	0	26	92	332	0	0	0	7.65	29.01	69.15	5.92e-10	8.23327	up	--	--	--	--	--	--	--	--	S	Function unknown	hypothetical protein GOBAR_AA23250 [Gossypium barbadense]
c120086.graph_c0	8	6	2	100	32	64	0.72	0.32	0.63	8.33	2.72	4.42	5.12e-08	3.62013	up	--	--	Molecular Function: transferase activity, transferring glycosyl groups (GO:0016757);;	--	[GC]	--	--	UDP-glycosyltransferase 78D4 OS=Arabidopsis thaliana OX=3702 GN=UGT78D4 PE=2 SV=2	S	Function unknown	UDP glucose-flavonoid 3-O-glucosyltransferase 1 [Narcissus tazetta var. chinensis]
c127017.graph_c2	920	1049	1013	1912	3179	7619	38.46	49.58	59.15	100.66	170.31	293.37	9.88e-06	2.15952	up	[I]	Lipid transport and metabolism	Cellular Component: integral component of membrane (GO:0016021);; Molecular Function: hydrolase activity (GO:0016787);;	--	[I]	Lipid transport and metabolism	Serine aminopeptidase, S33;; Alpha/beta hydrolase family;; alpha/beta hydrolase fold	Caffeoylshikimate esterase OS=Arabidopsis thaliana OX=3702 GN=CSE PE=1 SV=1	I	Lipid transport and metabolism	uncharacterized protein LOC109844714 isoform X2 [Asparagus officinalis]
c129537.graph_c0	417	387	353	118	98	104	29	25.97	29.86	12.53	11.24	7.78	2.89e-17	-1.70049	down	--	--	--	--	[T]	Signal transduction mechanisms	--	Serine/threonine-protein kinase STY17 OS=Arabidopsis thaliana OX=3702 GN=STY17 PE=1 SV=1	T	Signal transduction mechanisms	serine/threonine-protein kinase STY46 isoform X3 [Asparagus officinalis]
c129419.graph_c0	938	965	819	1406	1516	2048	36.68	37.84	40.79	71.27	77.45	75.53	6.76e-07	1.00936	up	[T]	Signal transduction mechanisms	Molecular Function: signal transducer, downstream of receptor, with serine/threonine kinase activity (GO:0004702);; Molecular Function: ATP binding (GO:0005524);; Cellular Component: cytoplasm (GO:0005737);; Biological Process: signal transduction by protein phosphorylation (GO:0023014);;	K20603|3.53775e-164|pda:103720812|K20603 mitogen-activated protein kinase kinase 2 [EC:2.7.12.2] | (RefSeq) mitogen-activated protein kinase kinase 2-like	[T]	Signal transduction mechanisms	Protein kinase domain;; Protein tyrosine kinase	Mitogen-activated protein kinase kinase 2 OS=Arabidopsis thaliana OX=3702 GN=MKK2 PE=1 SV=2	T	Signal transduction mechanisms	PREDICTED: mitogen-activated protein kinase kinase 2-like isoform X1 [Phoenix dactylifera]
c119813.graph_c0	231	268	258	7	3	4	2.33	3.08	3.02	2.27	0.54	0.72	1.52e-31	-5.51201	down	--	--	Molecular Function: binding (GO:0005488);;	--	[R]	General function prediction only	Reverse transcriptase (RNA-dependent DNA polymerase);; gag-polypeptide of LTR copia-type	Retrovirus-related Pol polyprotein from transposon RE2 OS=Arabidopsis thaliana OX=3702 GN=RE2 PE=4 SV=1	S	Function unknown	hypothetical protein VITISV_029806 [Vitis vinifera]
c118505.graph_c0	741	627	542	1082	982	1532	23.28	21.05	21.99	42.5	41.34	45.43	1.38e-06	1.05009	up	--	--	Biological Process: ubiquitin-dependent protein catabolic process (GO:0006511);; Biological Process: protein ubiquitination (GO:0016567);;	K11982|6.29041e-80|pop:POPTR_0016s02910g|K11982 E3 ubiquitin-protein ligase RNF115/126 [EC:2.3.2.27] | (RefSeq) POPTRDRAFT_734690; zinc finger family protein	[O]	Posttranslational modification, protein turnover, chaperones	Ring finger domain;; Zinc finger, C3HC4 type (RING finger);; zinc-ribbon;; RING-type zinc-finger;; RING-like zinc finger;; Zinc finger, C3HC4 type (RING finger);; Anaphase-promoting complex subunit 11 RING-H2 finger	Probable E3 ubiquitin-protein ligase RHC1A OS=Arabidopsis thaliana OX=3702 GN=RHC1A PE=2 SV=1	O	Posttranslational modification, protein turnover, chaperones	E3 ubiquitin-protein ligase RING1 [Apostasia shenzhenica]
c129921.graph_c0	439	395	359	739	720	736	9.65	9.77	9.63	20.05	19.57	13.86	2.31e-09	1.03065	up	[M]	Cell wall/membrane/envelope biogenesis	--	K04733|0|pda:103721466|K04733 interleukin-1 receptor-associated kinase 4 [EC:2.7.11.1] | (RefSeq) protein STRUBBELIG-RECEPTOR FAMILY 3-like	--	--	Protein tyrosine kinase;; Protein kinase domain;; Leucine rich repeat;; Leucine Rich Repeat	Protein STRUBBELIG-RECEPTOR FAMILY 3 OS=Arabidopsis thaliana OX=3702 GN=SRF3 PE=2 SV=1	T	Signal transduction mechanisms	protein STRUBBELIG-RECEPTOR FAMILY 3-like isoform X2 [Asparagus officinalis]
c123447.graph_c0	79	52	40	295	235	252	4	3.3	3.78	18.38	12.9	11	6.88e-15	2.33766	up	[J]	Translation, ribosomal structure and biogenesis	Cellular Component: mitochondrion (GO:0005739);; Molecular Function: pseudouridine synthase activity (GO:0009982);; Molecular Function: deaminase activity (GO:0019239);; Biological Process: tRNA pseudouridine synthesis (GO:0031119);;	--	[A]	RNA processing and modification	--	RNA pseudouridine synthase 1 OS=Oryza sativa subsp. japonica OX=39947 GN=Os12g0560500 PE=2 SV=1	J	Translation, ribosomal structure and biogenesis	LOW QUALITY PROTEIN: RNA pseudouridine synthase 1 [Asparagus officinalis]
c129337.graph_c1	47	43	37	393	1048	1174	4.28	3.73	4.04	11.31	28.02	22.9	6.09e-22	4.44537	up	--	--	--	--	[R]	General function prediction only	Retroviral aspartyl protease;; gag-polyprotein putative aspartyl protease	--	L	Replication, recombination and repair	uncharacterized protein LOC109847019 [Asparagus officinalis]
c122341.graph_c0	1431	1225	1220	7377	6069	7126	50.31	46.06	56.13	349.45	301.53	249.63	4e-65	2.54619	up	[C]	Energy production and conversion	Molecular Function: aconitate hydratase activity (GO:0003994);; Biological Process: metabolic process (GO:0008152);; Molecular Function: 4 iron, 4 sulfur cluster binding (GO:0051539);;	K01681|0|pda:103717623|K01681 aconitate hydratase [EC:4.2.1.3] | (RefSeq) putative aconitate hydratase, cytoplasmic	[AJ]	--	Aconitase C-terminal domain	Putative aconitate hydratase, cytoplasmic OS=Oryza sativa subsp. japonica OX=39947 GN=Os08g0191100 PE=3 SV=1	C	Energy production and conversion	aconitate hydratase, cytoplasmic isoform X1 [Asparagus officinalis]
c116369.graph_c0	414	100	148	1528	1369	2539	17.22	4.46	8.34	82.89	79.03	103.28	3.3e-09	3.11574	up	--	--	Molecular Function: catalytic activity (GO:0003824);; Cellular Component: membrane (GO:0016020);;	--	[R]	General function prediction only	--	Protein STRICTOSIDINE SYNTHASE-LIKE 4 OS=Arabidopsis thaliana OX=3702 GN=SSL4 PE=1 SV=1	G	Carbohydrate transport and metabolism	PREDICTED: protein STRICTOSIDINE SYNTHASE-LIKE 5-like [Elaeis guineensis]
c94154.graph_c0	170	70	1226	0	0	0	3	1.32	28.39	0	0	0	2.52e-08	-8.18952	down	--	--	--	--	--	--	Vaccinia virus I7 processing peptidase	--	--	--	--
c127993.graph_c0	444	452	350	188	99	85	9.86	10.72	10.21	5.59	3.08	1.88	1.9e-05	-1.57429	down	--	--	--	--	[R]	General function prediction only	PPR repeat family;; PPR repeat;; PPR repeat;; Pentatricopeptide repeat domain;; Pentacotripeptide-repeat region of PRORP;; Tetratricopeptide repeat	Pentatricopeptide repeat-containing protein At3g49240, mitochondrial OS=Arabidopsis thaliana OX=3702 GN=EMB1796 PE=1 SV=1	S	Function unknown	pentatricopeptide repeat-containing protein At3g49240 [Asparagus officinalis]
c113011.graph_c0	23	34	56	487	667	1210	2.72	5.81	9.87	65.1	91.13	104.62	5.1e-19	4.38472	up	--	--	--	--	--	--	Domain of unknown function (DUF4228)	--	S	Function unknown	PREDICTED: uncharacterized protein LOC103992874 [Musa acuminata subsp. malaccensis]
c129503.graph_c0	566	776	628	856	1048	1824	1.82	2.66	2.66	3.69	4.71	5.82	0.00285492	1.03968	up	--	--	Molecular Function: metal ion binding (GO:0046872);;	K17592|0|egu:105055430|K17592 sacsin | (RefSeq) sacsin	--	--	Zinc finger, C3HC4 type (RING finger);; Prokaryotic RING finger family 4	E3 ubiquitin-protein ligase SP1 OS=Arabidopsis thaliana OX=3702 GN=SP1 PE=1 SV=1	S	Function unknown	sacsin [Asparagus officinalis]
c119853.graph_c0	796	716	538	1346	1463	2034	38.62	37.25	34.02	87.48	99.92	97.15	1.54e-09	1.38706	up	[G]	Carbohydrate transport and metabolism	Biological Process: carbohydrate metabolic process (GO:0005975);; Biological Process: dephosphorylation (GO:0016311);; Molecular Function: fructose 1,6-bisphosphate 1-phosphatase activity (GO:0042132);;	K03841|4.51212e-129|mus:103983641|K03841 fructose-1,6-bisphosphatase I [EC:3.1.3.11] | (RefSeq) fructose-1,6-bisphosphatase, cytosolic-like isoform X2	[G]	Carbohydrate transport and metabolism	Fructose-1-6-bisphosphatase, N-terminal domain	Fructose-1,6-bisphosphatase, cytosolic OS=Spinacia oleracea OX=3562 PE=1 SV=2	G	Carbohydrate transport and metabolism	fructose-1,6-bisphosphatase, cytosolic [Asparagus officinalis]
c112463.graph_c0	40	46	23	2	5	3	2.59	3.2	2.11	0.17	0.46	0.19	6.25e-06	-3.13121	down	--	--	--	--	[R]	General function prediction only	--	Retrovirus-related Pol polyprotein from transposon RE2 OS=Arabidopsis thaliana OX=3702 GN=RE2 PE=4 SV=1	S	Function unknown	hypothetical protein CFOL_v3_07153, partial [Cephalotus follicularis]
c130190.graph_c0	34843	29418	21149	4879	7443	11893	761.76	672.79	616.12	163.59	289.7	356.75	6.21e-06	-1.647	down	[G]	Carbohydrate transport and metabolism	Molecular Function: sucrose alpha-glucosidase activity (GO:0004575);; Biological Process: carbohydrate metabolic process (GO:0005975);; Cellular Component: integral component of membrane (GO:0016021);; Molecular Function: transferase activity (GO:0016740);;	K01193|0|pda:103710714|K01193 beta-fructofuranosidase [EC:3.2.1.26] | (RefSeq) beta-fructofuranosidase 1	[G]	Carbohydrate transport and metabolism	Glycosyl hydrolases family 32 N-terminal domain;; Glycosyl hydrolases family 32 C terminal;; Domain of unknown function (DUF3357)	6(G)-fructosyltransferase OS=Asparagus officinalis OX=4686 GN=FT1 PE=1 SV=1	G	Carbohydrate transport and metabolism	invertase [Allium cepa]
c109639.graph_c0	34	22	33	6	8	7	2.5	1.74	3.02	0.55	1.08	0.72	0.00194429	-1.88478	down	[O]	Posttranslational modification, protein turnover, chaperones	Biological Process: sulfate assimilation (GO:0000103);; Cellular Component: cytoplasm (GO:0005737);; Biological Process: protein folding (GO:0006457);; Molecular Function: protein disulfide oxidoreductase activity (GO:0015035);; Molecular Function: oxidoreductase activity, acting on a sulfur group of donors, disulfide as acceptor (GO:0016671);; Biological Process: cellular response to oxidative s…	--	[O]	Posttranslational modification, protein turnover, chaperones	Thioredoxin	Thioredoxin-like 3-1, chloroplastic OS=Arabidopsis thaliana OX=3702 GN=WCRKC1 PE=2 SV=3	O	Posttranslational modification, protein turnover, chaperones	thioredoxin-like 3-1, chloroplastic [Asparagus officinalis]
c105070.graph_c0	65	87	48	8	3	13	5.97	8.62	5.69	0.99	0.39	1.17	2.89e-07	-2.84985	down	--	--	Molecular Function: calcium ion binding (GO:0005509);;	K13448|1.01423e-30|pda:103706745|K13448 calcium-binding protein CML | (RefSeq) putative calcium-binding protein CML19	[T]	Signal transduction mechanisms	EF hand;; EF-hand domain pair;; EF-hand domain pair;; EF hand;; EF-hand domain;; Secreted protein acidic and rich in cysteine Ca binding region	Putative calcium-binding protein CML19 OS=Oryza sativa subsp. japonica OX=39947 GN=CML19 PE=3 SV=1	DTZ	--	calcium-binding protein CML37-like [Asparagus officinalis]
c126119.graph_c0	439	597	697	104	187	348	21.05	30.91	43.67	7.3	13.38	16.94	0.00916059	-1.30655	down	[C]	Energy production and conversion	Molecular Function: calcium ion binding (GO:0005509);; Molecular Function: oxidoreductase activity (GO:0016491);; Biological Process: oxidation-reduction process (GO:0055114);;	K17871|3.4292e-113|pda:103714769|K17871 NADH:ubiquinone reductase (non-electrogenic) [EC:1.6.5.9] | (RefSeq) external alternative NAD(P)H-ubiquinone oxidoreductase B2, mitochondrial-like	[C]	Energy production and conversion	Pyridine nucleotide-disulphide oxidoreductase;; Pyridine nucleotide-disulphide oxidoreductase	External alternative NAD(P)H-ubiquinone oxidoreductase B4, mitochondrial OS=Arabidopsis thaliana OX=3702 GN=NDB4 PE=1 SV=1	C	Energy production and conversion	PREDICTED: external alternative NAD(P)H-ubiquinone oxidoreductase B2, mitochondrial-like [Phoenix dactylifera]
c122036.graph_c0	117	164	120	25	31	58	6	9.07	8.01	1.72	2.24	2.93	5.55e-05	-1.65787	down	--	--	Biological Process: metabolic process (GO:0008152);; Molecular Function: transferase activity, transferring hexosyl groups (GO:0016758);;	--	[GC]	--	UDP-glucoronosyl and UDP-glucosyl transferase	UDP-glycosyltransferase 89B2 OS=Stevia rebaudiana OX=55670 GN=UGT89B2 PE=2 SV=1	S	Function unknown	PREDICTED: UDP-glycosyltransferase 89B1 [Elaeis guineensis]
c111926.graph_c0	880	837	609	43	31	34	25.98	26.42	23.55	1.7	1.28	0.99	6.8e-66	-4.24978	down	--	--	--	--	--	--	Domain of unknown function (DUF4666)	MAPK kinase substrate protein At1g80180 OS=Arabidopsis thaliana OX=3702 GN=At1g80180 PE=1 SV=1	S	Function unknown	PREDICTED: uncharacterized protein At1g15400 [Elaeis guineensis]
c107282.graph_c0	37	28	33	1048	1804	3587	1.78	1.47	1.96	57.36	104.16	153.34	1.6e-38	6.04391	up	--	--	Cellular Component: mitochondrion (GO:0005739);;	--	--	--	Domain of unknown function (DUF4228)	Uncharacterized protein At1g66480 OS=Arabidopsis thaliana OX=3702 GN=At1g66480 PE=2 SV=1	S	Function unknown	PREDICTED: uncharacterized protein At1g66480-like [Musa acuminata subsp. malaccensis]
c122510.graph_c0	0	3	1	21	36	31	0	0.74	0.07	2.01	3.49	1.89	1.89e-06	4.289	up	--	--	Molecular Function: phosphoenolpyruvate carboxykinase activity (GO:0004611);; Molecular Function: purine nucleotide binding (GO:0017076);;	--	--	--	--	--	S	Function unknown	uncharacterized protein LOC103642005 isoform X1 [Zea mays]
c129227.graph_c0	99	132	86	27	52	39	2.3	1.94	1.67	0.82	1.08	0.67	0.0038283	-1.23117	down	--	--	Biological Process: tRNA 3'-end processing (GO:0042780);; Molecular Function: 3'-tRNA processing endoribonuclease activity (GO:0042781);;	K00784|1.0694e-17|atr:18431954|K00784 ribonuclease Z [EC:3.1.26.11] | (RefSeq) nuclear ribonuclease Z	--	--	--	tRNase Z TRZ1 OS=Arabidopsis thaliana OX=3702 GN=TRZ1 PE=1 SV=3	S	Function unknown	Nuclear ribonuclease Z [Ananas comosus]
c116287.graph_c0	71	106	92	134	191	350	9.24	14.58	13.38	18.14	25.78	32.03	0.00125729	1.42821	up	--	--	Cellular Component: membrane (GO:0016020);;	K11968|8.43499e-30|egu:105033705|K11968 ariadne-1 [EC:2.3.2.27] | (RefSeq) probable E3 ubiquitin-protein ligase ARI2	[O]	Posttranslational modification, protein turnover, chaperones	--	Probable E3 ubiquitin-protein ligase ARI1 OS=Arabidopsis thaliana OX=3702 GN=ARI1 PE=2 SV=1	O	Posttranslational modification, protein turnover, chaperones	probable E3 ubiquitin-protein ligase ARI2 isoform X2 [Asparagus officinalis]
c123984.graph_c0	17308	15121	13447	7056	5959	7475	401.4	374.94	407.59	221.39	194.95	172.55	1.39e-14	-1.015	down	[C]	Energy production and conversion	Molecular Function: ATP binding (GO:0005524);; Biological Process: ATP hydrolysis coupled proton transport (GO:0015991);; Cellular Component: proton-transporting V-type ATPase, V1 domain (GO:0033180);; Biological Process: ATP metabolic process (GO:0046034);; Molecular Function: proton-transporting ATPase activity, rotational mechanism (GO:0046961);;	K02145|0|egu:105050418|K02145 V-type H+-transporting ATPase subunit A [EC:3.6.3.14] | (RefSeq) V-type proton ATPase catalytic subunit A	[C]	Energy production and conversion	ATP synthase alpha/beta family, nucleotide-binding domain;; ATPsynthase alpha/beta subunit N-term extension;; ATP synthase alpha/beta family, beta-barrel domain	V-type proton ATPase catalytic subunit A OS=Daucus carota OX=4039 PE=2 SV=1	C	Energy production and conversion	PREDICTED: V-type proton ATPase catalytic subunit A [Elaeis guineensis]
c122729.graph_c2	97	120	85	0	0	0	3.79	4.5	3.95	0	0	0	4.78e-10	-7.95535	down	--	--	Cellular Component: cytoplasm (GO:0005737);; Biological Process: protein import into nucleus (GO:0006606);; Cellular Component: nuclear part (GO:0044428);;	--	[U]	Intracellular trafficking, secretion, and vesicular transport	Armadillo/beta-catenin-like repeat;; Armadillo/beta-catenin-like repeat	Importin subunit alpha-2 OS=Arabidopsis thaliana OX=3702 GN=IMPA2 PE=1 SV=1	U	Intracellular trafficking, secretion, and vesicular transport	PREDICTED: importin subunit alpha-4-like [Nelumbo nucifera]
c125108.graph_c0	302	370	238	565	460	716	6.84	8.89	7.03	17.39	14.92	16.31	3.5e-06	1.07625	up	[G]	Carbohydrate transport and metabolism	--	K01227|0|pda:103717481|K01227 mannosyl-glycoprotein endo-beta-N-acetylglucosaminidase [EC:3.2.1.96] | (RefSeq) cytosolic endo-beta-N-acetylglucosaminidase 1	[R]	General function prediction only	Glycosyl hydrolase family 85	Cytosolic endo-beta-N-acetylglucosaminidase 2 OS=Arabidopsis thaliana OX=3702 GN=ENGASE2 PE=1 SV=1	G	Carbohydrate transport and metabolism	LOW QUALITY PROTEIN: cytosolic endo-beta-N-acetylglucosaminidase 1-like [Asparagus officinalis]
c117956.graph_c1	847	1106	745	2027	2142	1462	18.76	25.96	21.74	59.32	66.12	32.02	3.49e-05	1.22781	up	[E]	Amino acid transport and metabolism	Molecular Function: transporter activity (GO:0005215);; Biological Process: oligopeptide transport (GO:0006857);; Cellular Component: integral component of membrane (GO:0016021);;	--	[E]	Amino acid transport and metabolism	POT family;; Major Facilitator Superfamily	Protein NRT1/ PTR FAMILY 6.1 OS=Arabidopsis thaliana OX=3702 GN=NPF6.1 PE=2 SV=1	E	Amino acid transport and metabolism	protein NRT1/ PTR FAMILY 6.1 [Asparagus officinalis]
c112106.graph_c0	250	279	251	39	33	22	20.94	25.51	27.25	5.56	5.06	2.24	1.2e-18	-2.87381	down	--	--	--	--	--	--	--	--	--	--	uncharacterized protein A4U43_C07F3560 [Asparagus officinalis]
c113217.graph_c0	1362	1841	2129	0	1	0	31.31	45.06	62.81	0	0.04	0	3.36e-32	-10.8744	down	[G]	Carbohydrate transport and metabolism	Biological Process: metabolic process (GO:0008152);; Molecular Function: hydrolase activity, acting on glycosyl bonds (GO:0016798);;	K01213|2.06892e-73|egu:105056882|K01213 galacturan 1,4-alpha-galacturonidase [EC:3.2.1.67] | (RefSeq) polygalacturonase-like	--	--	Glycosyl hydrolases family 28;; Glycosyl hydrolases family 28;; Pectate lyase superfamily protein;; Glycosyl hydrolases family 28	Polygalacturonase OS=Actinidia deliciosa OX=3627 PE=2 SV=1	M	Cell wall/membrane/envelope biogenesis	uncharacterized protein A4U43_C08F9690 [Asparagus officinalis]
c120446.graph_c0	1150	1713	1245	31	24	19	42.18	69.73	60.16	1.69	0.87	0.81	9.35e-69	-5.59279	down	--	--	--	--	--	--	HEAT repeat;; HEAT repeats	TORTIFOLIA1-like protein 3 OS=Arabidopsis thaliana OX=3702 GN=TOR1L3 PE=2 SV=1	S	Function unknown	PREDICTED: LOW QUALITY PROTEIN: microtubule-associated protein TORTIFOLIA1-like [Phoenix dactylifera]
c49884.graph_c0	4	0	1	52	37	39	0.4	0	0.13	7.06	5.3	3.84	9.64e-09	4.55967	up	--	--	--	--	--	--	--	--	S	Function unknown	uncharacterized protein LOC109832339 [Asparagus officinalis]
c126273.graph_c0	230	197	381	4704	3191	21250	12.41	23.49	33.23	992.88	701.62	3277.31	3.25e-14	5.01588	up	--	--	Molecular Function: structural constituent of ribosome (GO:0003735);; Biological Process: translation (GO:0006412);; Cellular Component: integral component of membrane (GO:0016021);; Biological Process: transmembrane transport (GO:0055085);;	--	[C]	Energy production and conversion	Mitochondrial carrier protein;; Extensin-like region	Probable mitochondrial adenine nucleotide transporter BTL1 OS=Arabidopsis thaliana OX=3702 GN=At3g20240 PE=2 SV=1	S	Function unknown	probable mitochondrial adenine nucleotide transporter BTL1 [Asparagus officinalis]
c118937.graph_c1	688	437	425	239	146	197	23.14	15.73	18.69	10.77	6.89	6.54	1.93e-05	-1.25876	down	--	--	Molecular Function: calmodulin-dependent protein kinase activity (GO:0004683);; Molecular Function: calcium ion binding (GO:0005509);; Molecular Function: calmodulin binding (GO:0005516);; Molecular Function: ATP binding (GO:0005524);; Cellular Component: nucleus (GO:0005634);; Cellular Component: cytoplasm (GO:0005737);; Biological Process: abscisic acid-activated signaling pathway (GO:0009738);…	K13412|2.25847e-76|pop:POPTR_0003s13380g|K13412 calcium-dependent protein kinase [EC:2.7.11.1] | (RefSeq) POPTRDRAFT_830851; hypothetical protein	[T]	Signal transduction mechanisms	EF hand;; EF-hand domain pair;; EF-hand domain;; EF-hand domain pair;; EF hand;; Cytoskeletal-regulatory complex EF hand;; Ca2+ insensitive EF hand	Calcium-dependent protein kinase 1 OS=Oryza sativa subsp. japonica OX=39947 GN=CPK1 PE=2 SV=1	T	Signal transduction mechanisms	uncharacterized protein A4U43_C01F18950 [Asparagus officinalis]
c121007.graph_c0	23	20	10	110	68	31	0.8	0.75	0.46	5.36	3.98	1.17	0.000839779	2.0987	up	--	--	Molecular Function: DNA binding (GO:0003677);; Cellular Component: nucleus (GO:0005634);; Cellular Component: chromosome (GO:0005694);; Biological Process: DNA replication (GO:0006260);; Biological Process: DNA repair (GO:0006281);; Biological Process: regulation of transcription, DNA-templated (GO:0006355);;	K09272|9.891e-24|egu:105040322|K09272 structure-specific recognition protein 1 | (RefSeq) FACT complex subunit SSRP1-A-like	[KLB]	--	--	FACT complex subunit SSRP1 OS=Zea mays OX=4577 GN=SSRP1 PE=1 SV=1	B	Chromatin structure and dynamics	FACT complex subunit SSRP1-A-like [Asparagus officinalis]
c128090.graph_c2	241	238	209	427	379	504	9.18	9.93	10.15	20.78	18.22	17.51	1.2e-09	1.069	up	--	--	--	K03845|2.86657e-96|pda:103712729|K03845 alpha-1,3-mannosyltransferase [EC:2.4.1.258] | (RefSeq) dol-P-Man:Man(5)GlcNAc(2)-PP-Dol alpha-1,3-mannosyltransferase	[G]	Carbohydrate transport and metabolism	ALG3 protein;; ALG3 protein	Dol-P-Man:Man(5)GlcNAc(2)-PP-Dol alpha-1,3-mannosyltransferase OS=Arabidopsis thaliana OX=3702 GN=ALG3 PE=1 SV=1	S	Function unknown	BnaC04g00120D [Brassica napus]
c113028.graph_c0	416	370	344	717	834	1076	27.52	26.25	29.36	63.68	77.83	69.62	2.24e-09	1.35768	up	--	--	Cellular Component: mitochondrion (GO:0005739);; Cellular Component: integral component of membrane (GO:0016021);;	K13348|3.26022e-120|pda:103710909|K13348 protein Mpv17 | (RefSeq) protein Mpv17	[R]	General function prediction only	Mpv17 / PMP22 family	Peroxisomal membrane protein PMP22 OS=Arabidopsis thaliana OX=3702 GN=PMP22 PE=1 SV=1	S	Function unknown	protein Mpv17 isoform X2 [Asparagus officinalis]
c119974.graph_c0	79	46	36	230	242	634	2.81	1.77	1.67	11	12.15	22.45	5.73e-09	2.8571	up	--	--	Cellular Component: integral component of membrane (GO:0016021);;	--	[E]	Amino acid transport and metabolism	Transmembrane amino acid transporter protein;; Transmembrane amino acid transporter protein	Proline transporter 2 OS=Arabidopsis thaliana OX=3702 GN=PROT2 PE=1 SV=1	E	Amino acid transport and metabolism	proline transporter 2-like [Asparagus officinalis]
c121467.graph_c0	1069	604	623	3656	1968	2809	74.11	45.86	56.06	347.41	196.79	195.24	6.35e-10	2.00208	up	[O]	Posttranslational modification, protein turnover, chaperones	Molecular Function: ATP binding (GO:0005524);; Cellular Component: cytoplasm (GO:0005737);; Biological Process: protein refolding (GO:0042026);;	K04077|8.26223e-105|atr:18428814|K04077 chaperonin GroEL | (RefSeq) ruBisCO large subunit-binding protein subunit beta, chloroplastic	[O]	Posttranslational modification, protein turnover, chaperones	TCP-1/cpn60 chaperonin family	Chaperonin 60 subunit beta 1, chloroplastic OS=Arabidopsis thaliana OX=3702 GN=CPN60B1 PE=1 SV=3	O	Posttranslational modification, protein turnover, chaperones	ruBisCO large subunit-binding protein subunit beta, chloroplastic [Amborella trichopoda]
c117271.graph_c0	101	110	104	313	372	598	7.6	8.81	9.99	30.82	38.38	42.32	1.08e-11	2.13981	up	--	--	--	K11855|4.17339e-19|pda:103710991|K11855 ubiquitin carboxyl-terminal hydrolase 36/42 [EC:3.4.19.12] | (RefSeq) ubiquitin carboxyl-terminal hydrolase 17-like	[O]	Posttranslational modification, protein turnover, chaperones	--	Ubiquitin carboxyl-terminal hydrolase 16 OS=Arabidopsis thaliana OX=3702 GN=UBP16 PE=1 SV=1	O	Posttranslational modification, protein turnover, chaperones	uncharacterized protein A4U43_C07F26480 [Asparagus officinalis]
c108414.graph_c0	253	230	184	441	372	589	11.63	11.33	11.03	27.2	24.08	26.69	5.23e-08	1.20869	up	[I]	Lipid transport and metabolism	Molecular Function: hydrolase activity (GO:0016787);;	--	--	--	Alpha/beta hydrolase family;; alpha/beta hydrolase fold	Probable esterase D14L OS=Oryza sativa subsp. japonica OX=39947 GN=D14L PE=1 SV=1	S	Function unknown	probable esterase D14L [Asparagus officinalis]
c123208.graph_c0	143	174	122	46	43	57	7.11	14.67	9.93	6.87	5.12	4.9	3.39e-07	-1.43013	down	[CE]	Energy production and conversion ;; Amino acid transport and metabolism	Molecular Function: magnesium ion binding (GO:0000287);; Molecular Function: 3-isopropylmalate dehydrogenase activity (GO:0003862);; Cellular Component: cytoplasm (GO:0005737);; Biological Process: leucine biosynthetic process (GO:0009098);; Molecular Function: NAD binding (GO:0051287);; Biological Process: oxidation-reduction process (GO:0055114);;	K00052|1.71925e-10|adu:107471316|K00052 3-isopropylmalate dehydrogenase [EC:1.1.1.85] | (RefSeq) 3-isopropylmalate dehydrogenase, chloroplastic-like	[E]	Amino acid transport and metabolism	--	3-isopropylmalate dehydrogenase, chloroplastic OS=Brassica napus OX=3708 PE=2 SV=1	E	Amino acid transport and metabolism	3-isopropylmalate dehydrogenase chloroplastic-like, partial [Trifolium pratense]
c119434.graph_c0	2784	3010	2111	607	477	632	184.14	213.12	181.68	55.37	45.24	41.42	5.62e-36	-2.04902	down	[T]	Signal transduction mechanisms	Molecular Function: protein serine/threonine kinase activity (GO:0004674);; Molecular Function: ATP binding (GO:0005524);; Cellular Component: cytosol (GO:0005829);; Biological Process: protein phosphorylation (GO:0006468);; Biological Process: intracellular signal transduction (GO:0035556);;	K08867|0|egu:105054921|K08867 WNK lysine deficient protein kinase [EC:2.7.11.1] | (RefSeq) probable serine/threonine-protein kinase WNK1	[R]	General function prediction only	Protein kinase domain;; Protein tyrosine kinase	Probable serine/threonine-protein kinase WNK1 OS=Oryza sativa subsp. japonica OX=39947 GN=WNK1 PE=2 SV=1	T	Signal transduction mechanisms	probable serine/threonine-protein kinase WNK1 isoform X2 [Asparagus officinalis]
c102533.graph_c0	95	240	785	30	12	13	5.32	14.47	57.33	2.43	1.05	0.86	2.48e-07	-4.07959	down	--	--	Biological Process: defense response (GO:0006952);;	--	--	--	LURP-one-related	Protein LURP-one-related 6 OS=Arabidopsis thaliana OX=3702 GN=At2g05910 PE=2 SV=1	S	Function unknown	protein LURP-one-related 6-like [Asparagus officinalis]
c121057.graph_c0	0	0	0	28	36	56	0	0	0	2.13	2.88	3.12	2.65e-07	6.99593	up	--	--	--	--	[R]	General function prediction only	--	--	S	Function unknown	PREDICTED: uncharacterized protein LOC103851934 [Brassica rapa]
c110509.graph_c0	324	314	249	121	97	75	27.68	29.81	27.11	13.2	11.3	6.21	8.05e-07	-1.42636	down	--	--	Biological Process: response to light stimulus (GO:0009416);; Cellular Component: chloroplast (GO:0009507);; Biological Process: cellular response to heat (GO:0034605);; Cellular Component: protein complex (GO:0043234);; Biological Process: cellular response to cold (GO:0070417);; Biological Process: cellular response to anoxia (GO:0071454);; Biological Process: negative regulation of reductive p…	--	--	--	CP12 domain	Calvin cycle protein CP12-3, chloroplastic OS=Arabidopsis thaliana OX=3702 GN=CP12-3 PE=1 SV=1	S	Function unknown	calvin cycle protein CP12-3, chloroplastic [Asparagus officinalis]
c121449.graph_c0	362	260	352	118	60	38	8.22	6.37	10.54	3.71	1.96	0.88	3.25e-05	-1.997	down	[M]	Cell wall/membrane/envelope biogenesis	Molecular Function: nucleotide binding (GO:0000166);; Cellular Component: membrane (GO:0016020);;	--	--	--	Protein tyrosine kinase;; Protein kinase domain;; Leucine rich repeat;; Leucine Rich repeats (2 copies);; Leucine rich repeat N-terminal domain;; Leucine Rich Repeat	Probable inactive receptor kinase At5g58300 OS=Arabidopsis thaliana OX=3702 GN=At5g58300 PE=2 SV=1	S	Function unknown	probable inactive receptor kinase At5g58300 [Asparagus officinalis]
c113954.graph_c0	841	313	255	75	38	15	30.66	12.19	12.11	3.62	1.92	0.53	1.43e-06	-3.15168	down	--	--	--	--	--	--	--	--	S	Function unknown	uncharacterized protein LOC109822386 isoform X2 [Asparagus officinalis]
c121769.graph_c1	59	52	63	1878	2199	3741	3.92	3.36	4.97	89.14	109.73	129.94	1.05e-63	5.55915	up	--	--	Cellular Component: integral component of membrane (GO:0016021);;	--	--	--	--	--	S	Function unknown	uncharacterized protein LOC109845574 [Asparagus officinalis]
c114958.graph_c0	911	1012	759	209	135	212	32.83	39.04	35.77	10	6.77	7.47	2.19e-24	-2.12288	down	[E]	Amino acid transport and metabolism	--	--	[R]	General function prediction only	FAD dependent oxidoreductase;; Pyridine nucleotide-disulphide oxidoreductase	--	E	Amino acid transport and metabolism	FAD-dependent oxidoreductase family protein [Populus trichocarpa]
c119711.graph_c1	72	49	39	82	133	202	6.96	6.54	6.02	9.66	12.64	14.2	0.000802749	1.5136	up	--	--	--	--	--	--	--	Tobamovirus multiplication protein 2B OS=Arabidopsis thaliana OX=3702 GN=TOM2B PE=2 SV=2	S	Function unknown	PREDICTED: tobamovirus multiplication protein 2B isoform X2 [Phoenix dactylifera]
c104901.graph_c0	38	52	40	98	87	168	3.05	4.47	4.07	10.41	9.83	13.12	3.61e-05	1.55154	up	--	--	Biological Process: regulation of transcription, DNA-templated (GO:0006355);;	--	[R]	General function prediction only	--	Protein TPR1 OS=Oryza sativa subsp. japonica OX=39947 GN=TPR1 PE=1 SV=1	S	Function unknown	topless-related protein 1-like isoform X1 [Asparagus officinalis]
c104612.graph_c0	28	59	59	0	2	0	1.25	2.83	3.45	0	0.13	0	9.17e-08	-5.41266	down	--	--	Cellular Component: membrane (GO:0016020);;	--	--	--	Purine nucleobase transmembrane transport;; EamA-like transporter family	Purine permease 3 OS=Arabidopsis thaliana OX=3702 GN=PUP3 PE=2 SV=1	U	Intracellular trafficking, secretion, and vesicular transport	PREDICTED: purine permease 3-like [Phoenix dactylifera]
c128247.graph_c0	1697	2148	1704	653	583	686	20.36	28.38	26.83	8.92	8.12	6.88	6.9e-15	-1.38085	down	--	--	Molecular Function: motor activity (GO:0003774);; Molecular Function: actin binding (GO:0003779);; Molecular Function: ATP binding (GO:0005524);; Cellular Component: myosin complex (GO:0016459);;	K10357|0|pda:103704916|K10357 myosin V | (RefSeq) myosin-15-like	[Z]	Cytoskeleton	Myosin head (motor domain);; DIL domain;; IQ calmodulin-binding motif	Protein OPAQUE1 OS=Zea mays OX=4577 GN=O1 PE=1 SV=1	Z	Cytoskeleton	protein OPAQUE1 isoform X1 [Asparagus officinalis]
c123014.graph_c0	2323	1763	2244	365	115	1177	246.65	216.11	316.54	53.29	19.23	142.31	0.00952951	-1.80275	down	--	--	--	--	--	--	Extensin-like region	--	--	--	--
c121438.graph_c0	25	17	24	145	147	187	3.29	2.59	4.84	12.53	15.05	13.31	5.7e-19	2.96978	up	--	--	--	K00472|9.27892e-08|aip:107642541|K00472 prolyl 4-hydroxylase [EC:1.14.11.2] | (RefSeq) probable prolyl 4-hydroxylase 10	--	--	--	--	S	Function unknown	2OG-FeII_Oxy domain-containing protein [Cephalotus follicularis]
c121856.graph_c0	230	206	362	715	569	428	11.95	11.61	24.62	47.92	39.67	20.88	0.00370159	1.20761	up	--	--	--	--	--	--	PB1 domain	--	S	Function unknown	uncharacterized protein A4U43_C09F16840 [Asparagus officinalis]
c115388.graph_c0	38	110	48	0	0	1	1.32	3.5	1.92	0	0	0.03	1.32e-08	-6.37632	down	--	--	--	--	--	--	--	--	S	Function unknown	PREDICTED: auxin-responsive protein SAUR64-like [Musa acuminata subsp. malaccensis]
c122751.graph_c0	215	191	179	77	55	58	6.63	6.56	7.65	3.11	2.37	1.79	2.58e-08	-1.46772	down	--	--	--	--	--	--	--	--	S	Function unknown	uncharacterized protein LOC109837679 [Asparagus officinalis]
c114605.graph_c0	1288	1783	1448	630	558	807	104.81	156.3	152.29	68.97	64.39	64.48	7.06e-06	-1.04111	down	--	--	--	--	--	--	--	--	S	Function unknown	PREDICTED: leucine-rich repeat extensin-like protein 2 [Elaeis guineensis]
c121093.graph_c0	3	0	2	466	847	1886	0.1	0	0.09	20.54	39.15	61.24	2.32e-31	8.89702	up	--	--	--	--	--	--	C1 domain	--	S	Function unknown	PREDICTED: uncharacterized protein LOC103985121 [Musa acuminata subsp. malaccensis]
c117682.graph_c0	140	138	100	270	205	448	12.74	13.16	11.72	25.48	19.58	31.08	1.98e-05	1.40707	up	--	--	Cellular Component: mitochondrial intermembrane space (GO:0005758);; Molecular Function: phosphatidic acid transporter activity (GO:1990050);;	--	[U]	Intracellular trafficking, secretion, and vesicular transport	PRELI-like family	--	S	Function unknown	PRELI domain containing protein 3A [Ananas comosus]
c119200.graph_c0	1571	1492	760	216	356	747	83.9	85.8	53.92	15.46	27.17	39.21	0.00638817	-1.35564	down	[H]	Coenzyme transport and metabolism	Biological Process: metabolic process (GO:0008152);; Molecular Function: hydrolase activity (GO:0016787);;	K07025|2.12153e-101|pda:103715749|K07025 putative hydrolase of the HAD superfamily | (RefSeq) uncharacterized LOC103715749	[R]	General function prediction only	Haloacid dehalogenase-like hydrolase;; haloacid dehalogenase-like hydrolase;; NLI interacting factor-like phosphatase;; HAD-hyrolase-like	--	S	Function unknown	PREDICTED: LOW QUALITY PROTEIN: uncharacterized protein LOC103715749 [Phoenix dactylifera]
c114977.graph_c0	25	28	27	91	85	119	1.4	1.58	1.9	8.71	6.93	7.46	1.48e-09	2.0016	up	[CIR]	Energy production and conversion ;; Lipid transport and metabolism ;; General function prediction only	Molecular Function: (S)-2-hydroxy-acid oxidase activity (GO:0003973);;	K11517|1.77139e-168|egu:105036923|K11517 (S)-2-hydroxy-acid oxidase [EC:1.1.3.15] | (RefSeq) peroxisomal (S)-2-hydroxy-acid oxidase GLO4-like	[C]	Energy production and conversion	FMN-dependent dehydrogenase;; IMP dehydrogenase / GMP reductase domain;; Nitronate monooxygenase;; Thiazole biosynthesis protein ThiG;; Histidine biosynthesis protein	Peroxisomal (S)-2-hydroxy-acid oxidase GLO4 OS=Arabidopsis thaliana OX=3702 GN=GLO4 PE=2 SV=1	C	Energy production and conversion	peroxisomal (S)-2-hydroxy-acid oxidase GLO4-like [Asparagus officinalis]
c130920.graph_c0	1412	1246	1105	298	230	285	64.39	65.53	67.9	33.1	25.75	25.71	6.23e-37	-2.06	down	--	--	--	K07964|5.55663e-42|egu:105046630|K07964 heparanase [EC:3.2.1.166] | (RefSeq) heparanase-like protein 2	--	--	Glycosyl hydrolase family 79, N-terminal domain	Heparanase-like protein 1 OS=Arabidopsis thaliana OX=3702 GN=At5g07830 PE=2 SV=1	G	Carbohydrate transport and metabolism	PREDICTED: heparanase-like protein 2 isoform X2 [Elaeis guineensis]
c116275.graph_c0	6	6	4	16	22	27	0.15	0.16	0.13	0.53	0.76	0.66	0.00139181	2.10367	up	--	--	--	K17592|1.36575e-45|pmum:103320606|K17592 sacsin | (RefSeq) uncharacterized LOC103320606	--	--	--	--	S	Function unknown	PREDICTED: uncharacterized protein LOC103320606 [Prunus mume]
c116300.graph_c0	120	49	65	311	366	636	9.58	4.29	6.94	35.46	43.63	52.55	3.06e-09	2.58819	up	--	--	--	--	--	--	--	--	--	--	heavy metal-associated isoprenylated plant protein 6-like, partial [Asparagus officinalis]
c122033.graph_c0	137	285	177	271	336	641	6.17	11.6	11	14.11	20.16	27.91	0.00972636	1.17102	up	[Q]	Secondary metabolites biosynthesis, transport and catabolism	--	--	[R]	General function prediction only	Thioesterase superfamily	1,4-dihydroxy-2-naphthoyl-CoA thioesterase 1 OS=Arabidopsis thaliana OX=3702 GN=DHNAT1 PE=1 SV=1	Q	Secondary metabolites biosynthesis, transport and catabolism	1,4-dihydroxy-2-naphthoyl-CoA thioesterase 1 [Asparagus officinalis]
c114915.graph_c0	14	37	52	360	833	231	0.52	1.48	2.64	18.38	44.16	8.75	1.92e-08	3.80485	up	--	--	Cellular Component: plasma membrane (GO:0005886);; Biological Process: transport (GO:0006810);; Molecular Function: transmembrane transporter activity (GO:0022857);;	--	--	--	EamA-like transporter family	WAT1-related protein At5g47470 OS=Arabidopsis thaliana OX=3702 GN=At5g47470 PE=3 SV=1	S	Function unknown	WAT1-related protein At5g47470-like isoform X2 [Asparagus officinalis]
c105135.graph_c0	110	87	174	2495	1321	4264	4.96	3.42	8.39	124.72	69.02	155.14	1.21e-20	4.42423	up	[E]	Amino acid transport and metabolism	Molecular Function: catalytic activity (GO:0003824);; Biological Process: metabolic process (GO:0008152);;	K00815|1.359e-178|mus:103978985|K00815 tyrosine aminotransferase [EC:2.6.1.5] | (RefSeq) probable aminotransferase TAT2 isoform X1	[E]	Amino acid transport and metabolism	Aminotransferase class I and II;; DegT/DnrJ/EryC1/StrS aminotransferase family	Probable aminotransferase TAT2 OS=Arabidopsis thaliana OX=3702 GN=At5g53970 PE=2 SV=1	E	Amino acid transport and metabolism	LOW QUALITY PROTEIN: probable aminotransferase TAT2 [Asparagus officinalis]
c116094.graph_c0	150	140	98	48	21	25	4.59	4.93	3.95	1.95	0.84	0.98	4.62e-06	-1.86923	down	[J]	Translation, ribosomal structure and biogenesis	Biological Process: metabolic process (GO:0008152);; Cellular Component: plastid (GO:0009536);;	K15507|0|egu:105040411|K15507 21S rRNA (GM2251-2'-O)-methyltransferase [EC:2.1.1.-] | (RefSeq) uncharacterized tRNA/rRNA methyltransferase slr0955	[A]	RNA processing and modification	SpoU rRNA Methylase family;; RNA 2'-O ribose methyltransferase substrate binding	--	J	Translation, ribosomal structure and biogenesis	uncharacterized protein LOC109840634 [Asparagus officinalis]
c115681.graph_c0	1303	1177	1058	741	370	262	40.89	39.49	43.48	31.39	16.41	8.18	0.00563849	-1.19721	down	[F]	Nucleotide transport and metabolism	Molecular Function: GMP synthase activity (GO:0003921);; Molecular Function: GMP synthase (glutamine-hydrolyzing) activity (GO:0003922);; Molecular Function: ATP binding (GO:0005524);; Cellular Component: cytosol (GO:0005829);; Biological Process: GMP biosynthetic process (GO:0006177);; Molecular Function: pyrophosphatase activity (GO:0016462);;	K01951|0|pda:103698548|K01951 GMP synthase (glutamine-hydrolysing) [EC:6.3.5.2] | (RefSeq) GMP synthase [glutamine-hydrolyzing]-like	[F]	Nucleotide transport and metabolism	GMP synthase C terminal domain;; Glutamine amidotransferase class-I;; NAD synthase;; Peptidase C26	--	F	Nucleotide transport and metabolism	PREDICTED: LOW QUALITY PROTEIN: GMP synthase [glutamine-hydrolyzing]-like [Phoenix dactylifera]
c120259.graph_c0	21	18	19	43	30	53	4.13	1.71	4.57	4.36	3.8	5.84	0.00525361	1.23053	up	--	--	Molecular Function: copper ion binding (GO:0005507);; Biological Process: lignin catabolic process (GO:0046274);; Cellular Component: apoplast (GO:0048046);; Molecular Function: hydroquinone:oxygen oxidoreductase activity (GO:0052716);; Biological Process: oxidation-reduction process (GO:0055114);;	K05909|3.68135e-19|tcc:TCM_022167|K05909 laccase [EC:1.10.3.2] | (RefSeq) Laccase 11, putative	[Q]	Secondary metabolites biosynthesis, transport and catabolism	--	Laccase-11 OS=Arabidopsis thaliana OX=3702 GN=LAC11 PE=2 SV=1	Q	Secondary metabolites biosynthesis, transport and catabolism	laccase-11-like [Durio zibethinus]
c50150.graph_c0	40	44	39	1378	1220	1149	6.47	7.78	7.99	301.14	283.75	179.97	4.84e-97	5.05597	up	--	--	Cellular Component: cytosol (GO:0005829);; Cellular Component: chloroplast stroma (GO:0009570);; Molecular Function: ligase activity (GO:0016874);;	--	--	--	--	--	S	Function unknown	PREDICTED: uncharacterized protein LOC107894072 [Gossypium hirsutum]
c129369.graph_c0	163	45	98	322	351	413	4.43	1.24	3.56	10.95	13.2	9.31	5.63e-05	1.93817	up	[T]	Signal transduction mechanisms	--	--	[R]	General function prediction only	Ankyrin repeats (3 copies);; Ankyrin repeats (many copies);; Ankyrin repeat;; Ankyrin repeat;; Ankyrin repeats (many copies);; Domain of unknown function	Protein ACCELERATED CELL DEATH 6 OS=Arabidopsis thaliana OX=3702 GN=ACD6 PE=1 SV=1	S	Function unknown	ankyrin repeat-containing protein At5g02620-like [Asparagus officinalis]
c130646.graph_c0	70	78	73	18	12	15	2.35	2.42	2.4	1.01	0.51	0.73	6.87e-08	-2.13093	down	--	--	Biological Process: cellular process (GO:0009987);;	--	[D]	Cell cycle control, cell division, chromosome partitioning	--	--	S	Function unknown	uncharacterized protein LOC112012066 [Quercus suber]
c87720.graph_c0	27	6	24	73	78	100	3.13	0.75	3.56	11.39	12.88	11.3	0.000174475	2.20028	up	--	--	--	--	--	--	--	--	--	--	uncharacterized protein A4U43_C07F3530 [Asparagus officinalis]
c130191.graph_c0	7	24	17	59	61	38	0.67	1.76	0.91	2.41	2.13	2.4	0.00258956	1.82303	up	--	--	--	--	[R]	General function prediction only	Reverse transcriptase (RNA-dependent DNA polymerase);; Reverse transcriptase (RNA-dependent DNA polymerase)	Retrovirus-related Pol polyprotein from transposon RE1 OS=Arabidopsis thaliana OX=3702 GN=RE1 PE=2 SV=1	L	Replication, recombination and repair	retrovirus-related Pol polyprotein from transposon TNT 1-94 [Trifolium pratense]
c116133.graph_c0	2736	1304	1497	873	435	442	87.26	44.54	62.48	37.45	19.54	14.01	0.000441965	-1.48894	down	[E]	Amino acid transport and metabolism	Molecular Function: aminomethyltransferase activity (GO:0004047);; Biological Process: glycine catabolic process (GO:0006546);; Molecular Function: transaminase activity (GO:0008483);; Biological Process: methylation (GO:0032259);;	K00605|0|cmo:103485188|K00605 aminomethyltransferase [EC:2.1.2.10] | (RefSeq) aminomethyltransferase, mitochondrial	[E]	Amino acid transport and metabolism	Aminomethyltransferase folate-binding domain;; Glycine cleavage T-protein C-terminal barrel domain	Aminomethyltransferase, mitochondrial OS=Solanum tuberosum OX=4113 GN=GDCST PE=2 SV=1	E	Amino acid transport and metabolism	aminomethyltransferase, mitochondrial [Dendrobium catenatum]
c121090.graph_c1	0	2	10	216	464	1287	0	0.25	1.51	26.35	60.37	113.61	6.75e-07	6.20954	up	--	--	Cellular Component: plasma membrane (GO:0005886);; Cellular Component: integral component of membrane (GO:0016021);;	--	--	--	Domain of unknown function (DUF588)	CASP-like protein 1D1 OS=Musa acuminata OX=4641 GN=MA4_106O17.52 PE=3 SV=2	S	Function unknown	PREDICTED: CASP-like protein 1D1 [Elaeis guineensis]
c118902.graph_c0	573	697	577	658	1484	2277	11.31	14.67	14.95	17.36	41.09	44.56	0.00311459	1.37606	up	--	--	--	K19476|5.66652e-33|egu:105038113|K19476 vacuolar protein sorting-associated protein IST1 | (RefSeq) sericin 1-like	--	--	--	--	S	Function unknown	uncharacterized protein LOC109847182 isoform X2 [Asparagus officinalis]
c126227.graph_c2	43	87	67	456	655	1823	2.17	3.64	3.22	17.04	28.15	51.65	9.32e-13	3.89891	up	--	--	--	--	--	--	bHLH-MYC and R2R3-MYB transcription factors N-terminal;; Helix-loop-helix DNA-binding domain	Transcription factor EGL1 OS=Arabidopsis thaliana OX=3702 GN=BHLH2 PE=1 SV=1	K	Transcription	transcription factor EGL1-like [Asparagus officinalis]
c127845.graph_c4	6	12	12	38	37	40	1.59	3.53	3.93	13.67	14.35	10.06	0.000108597	2.02981	up	--	--	--	K05016|2.31797e-55|egu:105051678|K05016 chloride channel 7 | (RefSeq) chloride channel protein CLC-c-like	[P]	Inorganic ion transport and metabolism	--	Chloride channel protein CLC-c OS=Arabidopsis thaliana OX=3702 GN=CLC-C PE=1 SV=1	P	Inorganic ion transport and metabolism	PREDICTED: chloride channel protein CLC-c-like [Elaeis guineensis]
c113202.graph_c0	367	677	681	1037	1797	3866	26.76	53.21	64.11	100.84	184.06	273.85	0.000138838	2.0129	up	[G]	Carbohydrate transport and metabolism	--	K16055|9.89794e-114|pda:103699387|K16055 trehalose 6-phosphate synthase/phosphatase [EC:2.4.1.15 3.1.3.12] | (RefSeq) probable alpha,alpha-trehalose-phosphate synthase [UDP-forming] 9	[G]	Carbohydrate transport and metabolism	Glycosyltransferase family 20	Probable alpha,alpha-trehalose-phosphate synthase [UDP-forming] 8 OS=Arabidopsis thaliana OX=3702 GN=TPS8 PE=2 SV=1	G	Carbohydrate transport and metabolism	LOW QUALITY PROTEIN: probable alpha,alpha-trehalose-phosphate synthase [UDP-forming] 9 [Asparagus officinalis]
c119650.graph_c0	574	606	645	196	183	276	191.96	221.03	259.48	85.36	85.85	80.78	5.14e-08	-1.34557	down	--	--	--	K11136|1.54466e-06|vvi:100265202|K11136 regulator of telomere elongation helicase 1 [EC:3.6.4.12] | (RefSeq) regulator of telomere elongation helicase 1 homolog	--	--	--	--	--	--	--
c102748.graph_c0	2135	3231	3405	469	290	83	84.36	136.77	175.08	24.66	16.18	3.26	1.51e-07	-3.13666	down	--	--	Molecular Function: peroxidase activity (GO:0004601);; Cellular Component: extracellular region (GO:0005576);; Biological Process: response to oxidative stress (GO:0006979);; Cellular Component: plant-type cell wall (GO:0009505);; Biological Process: plant-type cell wall organization (GO:0009664);; Cellular Component: integral component of membrane (GO:0016021);; Molecular Function: heme binding …	K00430|3.19069e-92|nnu:104593923|K00430 peroxidase [EC:1.11.1.7] | (RefSeq) peroxidase 47-like	--	--	Peroxidase	Peroxidase 47 OS=Arabidopsis thaliana OX=3702 GN=PER47 PE=2 SV=2	G	Carbohydrate transport and metabolism	peroxidase ATP17a-like protein [Allium sativum]
c123337.graph_c0	284	283	164	42	28	33	10.01	10.94	7.98	2.01	1.51	1.23	2.81e-16	-2.64144	down	[M]	Cell wall/membrane/envelope biogenesis	Cellular Component: cytoplasm (GO:0005737);; Molecular Function: transferase activity, transferring alkyl or aryl (other than methyl) groups (GO:0016765);;	--	--	--	EPSP synthase (3-phosphoshikimate 1-carboxyvinyltransferase)	--	M	Cell wall/membrane/envelope biogenesis	PREDICTED: UDP-N-acetylglucosamine 1-carboxyvinyltransferase 2-like [Phoenix dactylifera]
c116314.graph_c0	117	109	107	0	5	2	3.23	3.22	3.87	0	0.19	0.05	3.38e-16	-5.21414	down	--	--	Biological Process: flavonoid biosynthetic process (GO:0009813);; Cellular Component: membrane (GO:0016020);; Cellular Component: intracellular membrane-bounded organelle (GO:0043231);; Biological Process: flavonoid glucuronidation (GO:0052696);; Molecular Function: quercetin 3-O-glucosyltransferase activity (GO:0080043);; Molecular Function: quercetin 7-O-glucosyltransferase activity (GO:0080044…	--	[GC]	--	UDP-glucoronosyl and UDP-glucosyl transferase	Anthocyanidin 5,3-O-glucosyltransferase OS=Rosa hybrid cultivar OX=128735 GN=RhGT1 PE=2 SV=1	S	Function unknown	UDP-glycosyltransferase 88A1 [Asparagus officinalis]
c113882.graph_c0	131	137	80	333	241	252	8.47	9.52	6.71	29	22.01	16.03	6.39e-07	1.40132	up	[IQ]	Lipid transport and metabolism ;; Secondary metabolites biosynthesis, transport and catabolism	Biological Process: fatty acid biosynthetic process (GO:0006633);;	K03955|2.50655e-51|pda:103714672|K03955 NADH dehydrogenase (ubiquinone) 1 alpha/beta subcomplex 1 | (RefSeq) acyl carrier protein 2, mitochondrial-like	[CIQ]	--	Phosphopantetheine attachment site	Acyl carrier protein 2, mitochondrial OS=Arabidopsis thaliana OX=3702 GN=MTACP2 PE=1 SV=1	I	Lipid transport and metabolism	PREDICTED: acyl carrier protein 2, mitochondrial-like [Phoenix dactylifera]
c94110.graph_c0	1	12	2	137	155	253	0.03	0.42	0.08	5.85	7	8.03	1.84e-14	5.13096	up	--	--	--	--	--	--	Plant mobile domain	Serine/threonine-protein phosphatase 7 long form homolog OS=Arabidopsis thaliana OX=3702 GN=MAIL3 PE=2 SV=1	S	Function unknown	serine/threonine-protein phosphatase 7 long form homolog [Asparagus officinalis]
c114641.graph_c0	207	286	244	996	1271	2124	71.33	110.08	101.14	469.51	656.59	688.74	3.62e-15	2.67716	up	--	--	--	--	--	--	--	--	--	--	uncharacterized protein A4U43_C01F28540 [Asparagus officinalis]
c120075.graph_c0	664	485	422	37	38	20	16.78	13.08	13.97	1.25	1.35	0.5	1.46e-26	-3.82872	down	[M]	Cell wall/membrane/envelope biogenesis	Biological Process: metabolic process (GO:0008152);; Molecular Function: phosphatidylcholine phospholipase C activity (GO:0034480);;	K01114|0|mus:104000685|K01114 phospholipase C [EC:3.1.4.3] | (RefSeq) non-specific phospholipase C6-like	--	--	Phosphoesterase family	Non-specific phospholipase C6 OS=Arabidopsis thaliana OX=3702 GN=NPC6 PE=2 SV=1	M	Cell wall/membrane/envelope biogenesis	non-specific phospholipase C6 [Asparagus officinalis]
c97872.graph_c1	22	24	24	0	2	0	0.55	0.64	0.79	0	0.07	0	2.3e-05	-4.43216	down	[O]	Posttranslational modification, protein turnover, chaperones	--	--	--	--	Subtilase family;; Peptidase inhibitor I9;; PA domain	Subtilisin-like protease SBT1.2 OS=Arabidopsis thaliana OX=3702 GN=SBT1.2 PE=2 SV=1	O	Posttranslational modification, protein turnover, chaperones	PREDICTED: subtilisin-like protease SBT1.7 [Phoenix dactylifera]
c99191.graph_c1	204	199	222	32	24	51	33	35.17	45.49	6.99	5.58	7.99	2.16e-12	-2.40517	down	--	--	Molecular Function: protein dimerization activity (GO:0046983);;	--	--	--	--	Transcription factor bHLH149 OS=Arabidopsis thaliana OX=3702 GN=BHLH149 PE=1 SV=1	S	Function unknown	Transcription factor bHLH148 [Ananas comosus]
c114789.graph_c0	574	569	413	165	151	198	32.86	34.71	30.57	12.84	12.41	11.6	1.12e-13	-1.44109	down	--	--	--	K10703|5.1438e-96|pda:103705939|K10703 very-long-chain (3R)-3-hydroxyacyl-CoA dehydratase [EC:4.2.1.134] | (RefSeq) very-long-chain (3R)-3-hydroxyacyl-CoA dehydratase 2	[R]	General function prediction only	Protein tyrosine phosphatase-like protein, PTPLA;; Protein tyrosine phosphatase-like protein, PTPLA	Very-long-chain (3R)-3-hydroxyacyl-CoA dehydratase PASTICCINO 2B OS=Oryza sativa subsp. japonica OX=39947 GN=PAS2B PE=2 SV=1	S	Function unknown	PREDICTED: very-long-chain (3R)-3-hydroxyacyl-CoA dehydratase 2 [Phoenix dactylifera]
c128673.graph_c1	329	263	256	39	28	42	11.11	7.74	9.79	2.78	2.6	1.82	1.56e-25	-2.80182	down	[K]	Transcription	Molecular Function: protein serine/threonine kinase activity (GO:0004674);; Molecular Function: protein tyrosine kinase activity (GO:0004713);; Molecular Function: protein binding (GO:0005515);; Molecular Function: ATP binding (GO:0005524);; Biological Process: protein phosphorylation (GO:0006468);; Biological Process: megasporogenesis (GO:0009554);; Biological Process: microsporogenesis (GO:0009…	--	--	--	Leucine rich repeat;; Leucine Rich repeats (2 copies);; Leucine rich repeat N-terminal domain;; Protein tyrosine kinase;; Protein kinase domain	Leucine-rich repeat receptor protein kinase MSP1 OS=Oryza sativa subsp. japonica OX=39947 GN=MSP1 PE=1 SV=1	S	Function unknown	PREDICTED: leucine-rich repeat receptor protein kinase MSP1 isoform X2 [Phoenix dactylifera]
c104308.graph_c0	670	420	433	300	114	161	89.2	60.8	73.55	53.87	21.71	20.85	0.0028866	-1.25233	down	--	--	Molecular Function: structural constituent of ribosome (GO:0003735);; Cellular Component: ribosome (GO:0005840);; Biological Process: translation (GO:0006412);;	K02927|1.22467e-42|mtr:MTR_1g059690|K02927 large subunit ribosomal protein L40e | (RefSeq) ubiquitin-60S ribosomal L40 fusion protein	[J]	Translation, ribosomal structure and biogenesis	Ribosomal L40e family	Ubiquitin-60S ribosomal protein L40 OS=Nicotiana sylvestris OX=4096 GN=UBICEP52-7 PE=2 SV=2	J	Translation, ribosomal structure and biogenesis	PREDICTED: ubiquitin-60S ribosomal protein L40-like [Lupinus angustifolius]
c120153.graph_c0	1939	1266	1881	4872	5764	11741	50.77	35.71	64.25	164.49	207.43	302.04	2.63e-08	2.21832	up	[QV]	Secondary metabolites biosynthesis, transport and catabolism ;; Defense mechanisms	Molecular Function: monooxygenase activity (GO:0004497);; Molecular Function: iron ion binding (GO:0005506);; Biological Process: defense response (GO:0006952);; Cellular Component: chloroplast thylakoid membrane (GO:0009535);; Biological Process: jasmonic acid biosynthetic process (GO:0009695);; Cellular Component: chloroplast envelope (GO:0009941);; Biological Process: sterol metabolic process …	K01723|0|egu:105036431|K01723 hydroperoxide dehydratase [EC:4.2.1.92] | (RefSeq) allene oxide synthase 1, chloroplastic-like	--	--	Cytochrome P450	Allene oxide synthase, chloroplastic OS=Linum usitatissimum OX=4006 GN=CYP74A PE=1 SV=1	Q	Secondary metabolites biosynthesis, transport and catabolism	PREDICTED: allene oxide synthase 1, chloroplastic-like [Elaeis guineensis]
c98406.graph_c0	32	93	62	405	869	2110	3.16	9.93	7.89	53.68	121.47	202.8	2.27e-11	4.14906	up	--	--	Cellular Component: nucleus (GO:0005634);;	--	--	--	Senescence regulator	--	S	Function unknown	PREDICTED: uncharacterized protein LOC109125381 [Camelina sativa]
c118834.graph_c0	395	777	676	1403	1698	2576	8.45	17.98	18.87	40.28	50.76	54.67	7.4e-06	1.72135	up	--	--	Cellular Component: integral component of membrane (GO:0016021);;	--	--	--	Nodulin-like	Protein NUCLEAR FUSION DEFECTIVE 4 OS=Arabidopsis thaliana OX=3702 GN=NFD4 PE=3 SV=1	S	Function unknown	protein NUCLEAR FUSION DEFECTIVE 4-like [Asparagus officinalis]
c105930.graph_c0	79	21	21	1237	823	1408	15.55	4.63	5.12	312.19	221.38	248.89	5.47e-22	4.89151	up	[O]	Posttranslational modification, protein turnover, chaperones	Cellular Component: cytoplasm (GO:0005737);; Biological Process: response to heat (GO:0009408);;	K13993|1.0429e-18|rcu:8287248|K13993 HSP20 family protein | (RefSeq) 17.3 kDa class I heat shock protein	[O]	Posttranslational modification, protein turnover, chaperones	Hsp20/alpha crystallin family	Class I heat shock protein (Fragment) OS=Glycine max OX=3847 GN=HSP6834-A PE=3 SV=1	O	Posttranslational modification, protein turnover, chaperones	17.3 kDa class I heat shock protein-like [Hevea brasiliensis]
c119366.graph_c0	67	38	31	0	4	4	4.97	2.51	2.3	0	0.69	0.23	2.27e-06	-3.70271	down	--	--	Biological Process: defense response (GO:0006952);; Molecular Function: zinc ion binding (GO:0008270);; Cellular Component: integral component of membrane (GO:0016021);; Molecular Function: protein-cysteine S-palmitoyltransferase activity (GO:0019706);;	K20027|3.75908e-62|pda:103704933|K20027 palmitoyltransferase ZDHHC1/11 [EC:2.3.1.225] | (RefSeq) protein S-acyltransferase 21	[R]	General function prediction only	DHHC palmitoyltransferase	Protein S-acyltransferase 21 OS=Arabidopsis thaliana OX=3702 GN=PAT21 PE=2 SV=1	S	Function unknown	protein S-acyltransferase 21-like isoform X2 [Asparagus officinalis]
c119154.graph_c0	329	213	253	1301	2113	5300	8.35	5.74	8.42	44.21	75.1	132.84	3.4e-12	3.4937	up	[QV]	Secondary metabolites biosynthesis, transport and catabolism ;; Defense mechanisms	Cellular Component: membrane (GO:0016020);; Molecular Function: oxidoreductase activity, acting on paired donors, with incorporation or reduction of molecular oxygen, NAD(P)H as one donor, and incorporation of one atom of oxygen (GO:0016709);; Biological Process: secondary metabolite biosynthetic process (GO:0044550);; Molecular Function: metal ion binding (GO:0046872);;	--	[Q]	Secondary metabolites biosynthesis, transport and catabolism	Cytochrome P450	Cytochrome P450 89A2 OS=Arabidopsis thaliana OX=3702 GN=CYP89A2 PE=2 SV=2	Q	Secondary metabolites biosynthesis, transport and catabolism	PREDICTED: cytochrome P450 89A2-like isoform X2 [Phoenix dactylifera]
c103170.graph_c1	19	47	25	2454	2213	2449	2.05	5.58	3.47	357.04	340.57	258.38	5.33e-86	6.38234	up	--	--	--	--	--	--	--	--	S	Function unknown	uncharacterized protein LOC109847719 [Asparagus officinalis]
c117938.graph_c0	156	230	180	29	37	26	5.8	12.04	11.41	1.18	1.58	0.78	1.29e-11	-2.43546	down	--	--	Molecular Function: double-stranded DNA binding (GO:0003690);; Cellular Component: mitochondrion (GO:0005739);; Biological Process: regulation of transcription, DNA-templated (GO:0006355);; Biological Process: response to salt stress (GO:0009651);; Biological Process: chloroplast organization (GO:0009658);; Biological Process: response to abscisic acid (GO:0009737);;	K15032|0|pda:103708534|K15032 mTERF domain-containing protein, mitochondrial | (RefSeq) transcription termination factor MTERF5, chloroplastic	[KR]	--	mTERF	Transcription termination factor MTERF5, chloroplastic OS=Arabidopsis thaliana OX=3702 GN=MTERF5 PE=2 SV=1	S	Function unknown	transcription termination factor MTERF5, chloroplastic [Asparagus officinalis]
c128110.graph_c0	374	474	306	199	166	133	10.24	15	11.5	8.04	7.79	3.78	0.00041037	-1.0393	down	--	--	Molecular Function: nucleic acid binding (GO:0003676);; Molecular Function: zinc ion binding (GO:0008270);;	--	--	--	Zinc knuckle	--	S	Function unknown	uncharacterized protein LOC109835527 [Asparagus officinalis]
c128015.graph_c0	1296	1017	709	2380	2238	2740	31.12	28.08	23.03	82.9	87.38	92.42	3.49e-10	1.44114	up	[E]	Amino acid transport and metabolism	Molecular Function: transaminase activity (GO:0008483);; Biological Process: biosynthetic process (GO:0009058);; Molecular Function: pyridoxal phosphate binding (GO:0030170);;	K14272|0|mus:103989410|K14272 glutamate--glyoxylate aminotransferase [EC:2.6.1.4 2.6.1.2 2.6.1.44] | (RefSeq) glutamate--glyoxylate aminotransferase 2 isoform X2	[E]	Amino acid transport and metabolism	Aminotransferase class I and II	Glutamate--glyoxylate aminotransferase 2 OS=Arabidopsis thaliana OX=3702 GN=GGAT2 PE=1 SV=1	E	Amino acid transport and metabolism	glutamate--glyoxylate aminotransferase 2 [Asparagus officinalis]
c126469.graph_c0	240	282	266	89	69	96	6.34	10.67	10.9	3.67	2.97	3.47	1.51e-09	-1.49332	down	[J]	Translation, ribosomal structure and biogenesis	Molecular Function: zinc ion binding (GO:0008270);; Biological Process: RNA modification (GO:0009451);; Molecular Function: hydrolase activity (GO:0016787);; Molecular Function: deaminase activity (GO:0019239);;	K15441|4.12706e-87|egu:105061161|K15441 tRNA-specific adenosine deaminase 2 [EC:3.5.4.-] | (RefSeq) tRNA-specific adenosine deaminase 2	[F]	Nucleotide transport and metabolism	Cytidine and deoxycytidylate deaminase zinc-binding region;; MafB19-like deaminase	tRNA(adenine(34)) deaminase, chloroplastic OS=Arabidopsis thaliana OX=3702 GN=TADA PE=1 SV=1	FJ	--	tRNA-specific adenosine deaminase 2 [Asparagus officinalis]
c115615.graph_c0	259	134	160	429	336	367	8.01	4.4	6.48	18.75	15.94	11.16	0.000265178	1.1757	up	--	--	--	--	--	--	--	Type 2 DNA topoisomerase 6 subunit B-like OS=Arabidopsis thaliana OX=3702 GN=MTOPVIB PE=1 SV=1	S	Function unknown	type 2 DNA topoisomerase 6 subunit B-like isoform X1 [Asparagus officinalis]
c103815.graph_c0	70	106	100	1	0	0	1.39	2.24	2.6	0.03	0	0	3.92e-11	-6.93815	down	--	--	--	K06630|1.62963e-07|ppp:PHYPADRAFT_151885|K06630 14-3-3 protein epsilon | (RefSeq) hypothetical protein	[O]	Posttranslational modification, protein turnover, chaperones	--	14-3-3-like protein GF14 mu OS=Arabidopsis thaliana OX=3702 GN=GRF9 PE=1 SV=2	T	Signal transduction mechanisms	hypothetical protein POPTR_011G110900v3 [Populus trichocarpa]
c114112.graph_c0	41	48	42	54	82	170	11.82	15.45	14.88	21.19	34.79	46.36	0.0099003	1.32106	up	--	--	--	--	[R]	General function prediction only	Putative serine esterase (DUF676)	--	S	Function unknown	PREDICTED: putative lipase YOR059C isoform X3 [Phoenix dactylifera]
c119059.graph_c0	3698	2114	1911	698	689	1050	305.31	191.94	206.9	93.41	96.43	100.09	2.31e-06	-1.49863	down	--	--	--	--	--	--	--	Late embryogenesis abundant protein At5g17165 OS=Arabidopsis thaliana OX=3702 GN=At5g17165 PE=3 SV=1	S	Function unknown	PREDICTED: uncharacterized protein LOC103983854 isoform X1 [Musa acuminata subsp. malaccensis]
c123705.graph_c2	72	87	75	19	30	41	6.13	5.92	5.77	1.3	2.27	2.03	0.00383225	-1.21947	down	--	--	--	K05305|1.94087e-06|pop:POPTR_0014s09690g|K05305 fucokinase [EC:2.7.1.52] | (RefSeq) POPTRDRAFT_664148; hypothetical protein	--	--	--	--	--	--	--
c97419.graph_c0	106	88	75	50	32	34	12.55	11.3	11.37	7.98	5.41	3.97	0.00268721	-1.05248	down	--	--	Molecular Function: DNA binding (GO:0003677);; Cellular Component: nucleus (GO:0005634);; Biological Process: regulation of transcription, DNA-templated (GO:0006355);; Cellular Component: integral component of membrane (GO:0016021);;	--	--	--	--	--	S	Function unknown	hypothetical protein SORBI_3002G292400 [Sorghum bicolor]
c116291.graph_c0	1312	1254	1782	5765	5224	3693	70.46	71.12	122.4	412.64	392.88	194.97	4.99e-08	1.87476	up	[E]	Amino acid transport and metabolism	Molecular Function: asparagine synthase (glutamine-hydrolyzing) activity (GO:0004066);; Cellular Component: cytosol (GO:0005829);; Cellular Component: plasma membrane (GO:0005886);; Biological Process: asparagine biosynthetic process (GO:0006529);; Biological Process: glutamine metabolic process (GO:0006541);; Molecular Function: protein homodimerization activity (GO:0042803);;	--	--	--	Aluminium induced protein;; Glutamine amidotransferase domain;; Glutamine amidotransferase domain	Stem-specific protein TSJT1 OS=Nicotiana tabacum OX=4097 GN=TSJT1 PE=2 SV=1	S	Function unknown	stem-specific protein TSJT1-like [Asparagus officinalis]
c103968.graph_c0	2	0	2	83	75	42	0.05	0	0.07	2.88	2.76	1.08	4.18e-11	5.43516	up	--	--	--	--	[R]	General function prediction only	--	--	S	Function unknown	uncharacterized protein LOC109835933 [Asparagus officinalis]
c114438.graph_c1	362	409	310	151	117	147	11.14	13.55	12.77	6.84	5.26	4.58	5.78e-10	-1.23038	down	[HG]	Coenzyme transport and metabolism ;; Carbohydrate transport and metabolism	--	--	--	--	Uncharacterised protein family UPF0052;; Uncharacterised protein family UPF0052	--	S	Function unknown	uncharacterized protein YNL011C [Asparagus officinalis]
c125753.graph_c0	165	219	236	666	534	649	4.06	5.52	7.39	21.7	18.65	16.05	2.37e-10	1.69243	up	--	--	--	K12126|1.02839e-92|pda:103714720|K12126 phytochrome-interacting factor 3 | (RefSeq) transcription factor PIF3-like	--	--	Helix-loop-helix DNA-binding domain	Transcription factor PIF3 OS=Arabidopsis thaliana OX=3702 GN=PIF3 PE=1 SV=1	K	Transcription	PREDICTED: transcription factor PIF3-like isoform X1 [Phoenix dactylifera]
c119893.graph_c0	19	40	31	112	118	46	0.53	0.88	1.01	2.75	3.32	0.91	0.00270152	1.74207	up	--	--	Molecular Function: nucleic acid binding (GO:0003676);; Molecular Function: ATP binding (GO:0005524);; Molecular Function: methyltransferase activity (GO:0008168);; Cellular Component: chloroplast stroma (GO:0009570);; Cellular Component: integral component of membrane (GO:0016021);; Biological Process: methylation (GO:0032259);;	--	--	--	--	Protein Ycf2 OS=Dioscorea elephantipes OX=145284 GN=ycf2-A PE=3 SV=1	S	Function unknown	Ycf2, partial (chloroplast) [Cynomorium songaricum]
c116644.graph_c0	175	233	174	5	7	4	11.91	17.37	15.54	0.44	0.7	0.28	1.84e-26	-4.93515	down	--	--	--	--	[Z]	Cytoskeleton	Interferon-related developmental regulator (IFRD)	--	K	Transcription	uncharacterized protein LOC109849844 [Asparagus officinalis]
c112235.graph_c0	10	11	17	627	1244	2301	0.98	1.16	2.14	82.63	173.25	220.35	1.47e-35	6.70987	up	--	--	--	--	--	--	Protein of unknown function, DUF538	--	S	Function unknown	uncharacterized protein LOC109820320 [Asparagus officinalis]
c116815.graph_c0	82	96	60	20	19	16	3.63	8.11	3.13	2.61	3.87	1.03	8.03e-07	-1.92521	down	--	--	--	--	--	--	--	--	S	Function unknown	uncharacterized protein LOC109831123 [Asparagus officinalis]
c129877.graph_c0	1160	1611	1271	1811	2220	3436	27.86	42.37	41.17	61.82	82.55	91	0.00122209	1.01317	up	--	--	--	--	[K]	Transcription	--	--	S	Function unknown	uncharacterized protein LOC109849685 isoform X1 [Asparagus officinalis]
c129231.graph_c0	224	304	199	500	424	542	2.33	3.37	2.72	6.96	6.18	5.58	1.12e-07	1.15667	up	--	--	Cellular Component: plastid (GO:0009536);;	--	[D]	Cell cycle control, cell division, chromosome partitioning	Nucleotidyltransferase domain	Protein HESO1 OS=Arabidopsis thaliana OX=3702 GN=HESO1 PE=1 SV=1	E	Amino acid transport and metabolism	uncharacterized protein LOC109851045 isoform X2 [Asparagus officinalis]
c111268.graph_c2	152	175	149	48	82	56	8.55	10.67	11.04	3.63	6.58	3.14	0.00168576	-1.1725	down	[S]	Function unknown	Molecular Function: helicase activity (GO:0004386);; Molecular Function: iron ion binding (GO:0005506);; Molecular Function: ATP binding (GO:0005524);; Cellular Component: nucleus (GO:0005634);; Molecular Function: zinc ion binding (GO:0008270);; Molecular Function: transferase activity (GO:0016740);;	K11643|2.23992e-176|egu:105060208|K11643 chromodomain-helicase-DNA-binding protein 4 [EC:3.6.4.12] | (RefSeq) CHD3-type chromatin-remodeling factor PICKLE	[R]	General function prediction only	Helicase conserved C-terminal domain;; SNF2 family N-terminal domain	CHD3-type chromatin-remodeling factor PICKLE OS=Arabidopsis thaliana OX=3702 GN=PKL PE=1 SV=1	L	Replication, recombination and repair	CHD3-type chromatin-remodeling factor PICKLE [Asparagus officinalis]
c125869.graph_c2	140	133	95	34	28	36	4.07	4.37	3.4	2.17	1.7	1.39	8.45e-09	-1.74216	down	[J]	Translation, ribosomal structure and biogenesis	Molecular Function: structural constituent of ribosome (GO:0003735);; Cellular Component: mitochondrial small ribosomal subunit (GO:0005763);; Biological Process: translation (GO:0006412);; Molecular Function: NADH dehydrogenase (ubiquinone) activity (GO:0008137);; Cellular Component: chloroplast (GO:0009507);; Molecular Function: rRNA binding (GO:0019843);; Cellular Component: cytosolic small ri…	K02982|0|pda:11542554|K02982 small subunit ribosomal protein S3 | (RefSeq) rps3, DP_031; ribosomal protein S3	--	--	Ribosomal protein S3, C-terminal domain;; Ribosomal protein L16p/L10e	Ribosomal protein S3, mitochondrial OS=Zea mays OX=4577 GN=RPS3 PE=3 SV=1	J	Translation, ribosomal structure and biogenesis	cytochrome c biogenesis FN (mitochondrion) [Cocos nucifera]
c119344.graph_c0	124	131	104	594	825	2065	8.16	9.81	9.65	61.55	87.41	146.94	4.3e-13	3.33905	up	--	--	Cellular Component: plasma membrane (GO:0005886);; Biological Process: response to oxidative stress (GO:0006979);; Cellular Component: integral component of membrane (GO:0016021);;	--	--	--	PLAC8 family	Protein PLANT CADMIUM RESISTANCE 8 OS=Arabidopsis thaliana OX=3702 GN=PCR8 PE=1 SV=2	U	Intracellular trafficking, secretion, and vesicular transport	PREDICTED: protein PLANT CADMIUM RESISTANCE 7-like isoform X1 [Phoenix dactylifera]
c107859.graph_c0	8	4	15	153	478	1176	0.44	0.23	1.06	11.19	36.71	63.05	6.53e-15	5.83216	up	--	--	--	--	[R]	General function prediction only	C2H2-type zinc finger;; C2H2-type zinc finger;; Zinc-finger double-stranded RNA-binding	Zinc finger protein AZF2 OS=Arabidopsis thaliana OX=3702 GN=AZF2 PE=2 SV=1	S	Function unknown	PREDICTED: zinc finger protein ZAT10 [Phoenix dactylifera]
c126181.graph_c2	3107	2554	2245	5802	3793	5076	79.83	68.45	74.34	200.65	138.02	131.34	3.75e-07	1.03169	up	[R]	General function prediction only	Cellular Component: endoplasmic reticulum lumen (GO:0005788);; Biological Process: metabolic process (GO:0008152);; Molecular Function: hydrolase activity (GO:0016787);;	K14664|0|egu:105047633|K14664 IAA-amino acid hydrolase [EC:3.5.1.-] | (RefSeq) IAA-amino acid hydrolase ILR1-like 1	--	--	Peptidase family M20/M25/M40;; Peptidase dimerisation domain	IAA-amino acid hydrolase ILR1-like 1 OS=Oryza sativa subsp. japonica OX=39947 GN=ILL1 PE=2 SV=1	E	Amino acid transport and metabolism	IAA-amino acid hydrolase ILR1-like 1 [Asparagus officinalis]
c120435.graph_c1	6877	4182	3826	1795	1405	2372	239.2	157.25	173	82.95	69.11	80.86	1.57e-05	-1.26445	down	[CHR]	Energy production and conversion ;; Coenzyme transport and metabolism ;; General function prediction only	Molecular Function: phosphoglycerate dehydrogenase activity (GO:0004617);; Biological Process: L-serine biosynthetic process (GO:0006564);; Molecular Function: amino acid binding (GO:0016597);; Molecular Function: NAD binding (GO:0051287);; Biological Process: oxidation-reduction process (GO:0055114);;	K00058|0|egu:105050358|K00058 D-3-phosphoglycerate dehydrogenase [EC:1.1.1.95] | (RefSeq) D-3-phosphoglycerate dehydrogenase 1, chloroplastic	[E]	Amino acid transport and metabolism	D-isomer specific 2-hydroxyacid dehydrogenase, NAD binding domain;; ACT domain	D-3-phosphoglycerate dehydrogenase 1, chloroplastic OS=Arabidopsis thaliana OX=3702 GN=PGDH1 PE=1 SV=1	E	Amino acid transport and metabolism	uncharacterized protein A4U43_C05F34660 [Asparagus officinalis]
c126734.graph_c0	160	201	140	346	476	695	10.09	13.3	11.63	29.68	42.69	43.36	1.3e-07	1.73095	up	--	--	--	--	--	--	--	--	--	--	uncharacterized protein A4U43_C08F1850 [Asparagus officinalis]
c113658.graph_c0	1532	2599	3511	7623	6913	6588	34.06	61.52	101.95	227.15	215.11	144.26	0.000109161	1.56076	up	--	--	Cellular Component: integral component of membrane (GO:0016021);;	K13946|0|pda:103701258|K13946 auxin influx carrier (AUX1 LAX family) | (RefSeq) auxin transporter-like protein 3	[E]	Amino acid transport and metabolism	Transmembrane amino acid transporter protein	Auxin transporter-like protein 3 OS=Medicago truncatula OX=3880 GN=LAX3 PE=2 SV=1	E	Amino acid transport and metabolism	PREDICTED: auxin transporter-like protein 3 [Elaeis guineensis]
c116912.graph_c0	0	0	2	161	94	61	0	0	0.07	7	3.89	1.64	1.42e-12	6.72986	up	--	--	--	--	--	--	--	--	L	Replication, recombination and repair	PREDICTED: uncharacterized protein LOC109000919 isoform X2 [Juglans regia]
c110397.graph_c0	21	19	52	319	518	1126	1.13	1.26	3.96	24.87	42.13	63.85	6.39e-13	4.34271	up	--	--	Cellular Component: membrane (GO:0016020);;	--	--	--	--	--	S	Function unknown	uncharacterized protein LOC109825198 [Asparagus officinalis]
c117107.graph_c1	17	75	120	1213	991	688	0.47	2.18	4.26	41.58	35.99	17.6	1.06e-08	3.72971	up	[G]	Carbohydrate transport and metabolism	Molecular Function: sugar:proton symporter activity (GO:0005351);; Molecular Function: glucose transmembrane transporter activity (GO:0005355);; Cellular Component: integral component of plasma membrane (GO:0005887);; Biological Process: proton transport (GO:0015992);; Biological Process: glucose import (GO:0046323);; Biological Process: glucose transmembrane transport (GO:1904659);;	--	[R]	General function prediction only	Sugar (and other) transporter;; Sugar (and other) transporter;; Major Facilitator Superfamily	Hexose carrier protein HEX6 OS=Ricinus communis OX=3988 GN=HEX6 PE=2 SV=1	G	Carbohydrate transport and metabolism	LOW QUALITY PROTEIN: hexose carrier protein HEX6-like [Asparagus officinalis]
c122434.graph_c0	30	23	26	105	148	199	2.13	1.72	2.24	9.78	14.59	13.32	1.33e-11	2.62593	up	--	--	Molecular Function: binding (GO:0005488);;	--	--	--	Involucrin of squamous epithelia N-terminus	Probable WRKY transcription factor 11 OS=Arabidopsis thaliana OX=3702 GN=WRKY11 PE=2 SV=2	K	Transcription	uncharacterized protein A4U43_C08F16970 [Asparagus officinalis]
c110958.graph_c0	1551	1145	1229	361	290	428	162.13	129.63	165.19	50.8	43.14	43.8	1.54e-15	-1.72062	down	--	--	--	--	--	--	--	--	S	Function unknown	hypothetical protein AXF42_Ash008296 [Apostasia shenzhenica]
c116077.graph_c0	1628	1816	1035	181	123	125	142.92	170.79	119.52	22.27	16.87	11.8	2.68e-31	-3.19811	down	--	--	--	--	--	--	CCT motif	--	S	Function unknown	uncharacterized protein A4U43_C04F33070 [Asparagus officinalis]
c119265.graph_c2	249	330	241	629	550	725	10.29	15.23	13.23	33.67	30.92	28.37	2.74e-11	1.3548	up	--	--	Biological Process: cellular process (GO:0009987);;	--	--	--	AUX/IAA family	Auxin response factor 16 OS=Oryza sativa subsp. japonica OX=39947 GN=ARF16 PE=2 SV=1	K	Transcription	auxin response factor 16 isoform X2 [Asparagus officinalis]
c114842.graph_c0	245	317	214	25	46	26	11.51	16.16	13.24	1.68	3.18	1.25	1.26e-12	-2.78106	down	--	--	--	--	--	--	--	--	S	Function unknown	PREDICTED: LOW QUALITY PROTEIN: uncharacterized protein LOC103504140 [Cucumis melo]
c121843.graph_c0	350	148	162	1569	1120	2626	7.78	4.03	5.47	42.07	30.93	49.28	3.52e-13	3.09625	up	[R]	General function prediction only	Molecular Function: pinoresinol reductase activity (GO:0010283);; Molecular Function: lariciresinol reductase activity (GO:0010284);; Biological Process: (-)-pinoresinol catabolic process (GO:1902123);; Biological Process: (+)-pinoresinol catabolic process (GO:1902125);; Biological Process: (-)-lariciresinol catabolic process (GO:1902128);; Biological Process: (-)-lariciresinol biosynthetic proce…	--	--	--	NmrA-like family;; NAD(P)H-binding;; NAD dependent epimerase/dehydratase family;; 3-beta hydroxysteroid dehydrogenase/isomerase family	Bifunctional pinoresinol-lariciresinol reductase 2 OS=Thuja plicata OX=3316 GN=PLR_Tp2 PE=1 SV=1	S	Function unknown	bifunctional pinoresinol-lariciresinol reductase 2-like [Asparagus officinalis]
c127904.graph_c1	2276	1606	1207	576	413	274	72.41	57.39	52.2	24.59	20.76	10.97	1.52e-06	-1.81182	down	[I]	Lipid transport and metabolism	Molecular Function: iron ion binding (GO:0005506);; Cellular Component: plasma membrane (GO:0005886);; Biological Process: fatty acid biosynthetic process (GO:0006633);; Biological Process: cuticle hydrocarbon biosynthetic process (GO:0006723);; Biological Process: wax biosynthetic process (GO:0010025);; Cellular Component: integral component of membrane (GO:0016021);; Molecular Function: oxidore…	--	--	--	WAX2 C-terminal domain;; Fatty acid hydroxylase superfamily	Protein ECERIFERUM 3 OS=Arabidopsis thaliana OX=3702 GN=CER3 PE=1 SV=1	S	Function unknown	protein ECERIFERUM 3 [Asparagus officinalis]
c116441.graph_c1	6500	1061	1479	13	20	46	165.42	29.04	49.35	0.56	0.91	1.45	5.35e-20	-6.38859	down	[G]	Carbohydrate transport and metabolism	Molecular Function: cellulase activity (GO:0008810);; Biological Process: cellulose catabolic process (GO:0030245);; Molecular Function: polysaccharide binding (GO:0030247);;	--	--	--	Glycosyl hydrolase family 9;; Carbohydrate binding domain CBM49;; Glycosyl hydrolase family 9	Endoglucanase 6 OS=Arabidopsis thaliana OX=3702 GN=At1g64390 PE=2 SV=2	G	Carbohydrate transport and metabolism	LOW QUALITY PROTEIN: endoglucanase 6-like [Asparagus officinalis]
c113889.graph_c0	6890	8878	9490	24196	24190	30595	305.92	422.47	550.34	1446.44	1516.25	1341.17	4.04e-12	1.76178	up	[Q]	Secondary metabolites biosynthesis, transport and catabolism	Molecular Function: iron ion binding (GO:0005506);; Molecular Function: oxidoreductase activity (GO:0016491);; Biological Process: oxidation-reduction process (GO:0055114);;	K05933|8.3495e-169|egu:105061033|K05933 aminocyclopropanecarboxylate oxidase [EC:1.14.17.4] | (RefSeq) 1-aminocyclopropane-1-carboxylate oxidase	[QR]	--	2OG-Fe(II) oxygenase superfamily;; non-haem dioxygenase in morphine synthesis N-terminal	1-aminocyclopropane-1-carboxylate oxidase 1 OS=Petunia hybrida OX=4102 GN=ACO1 PE=1 SV=1	S	Function unknown	1-aminocycloproane-1-carboxylate oxidase [Narcissus tazetta var. chinensis]
c113891.graph_c0	57	67	50	264	309	709	4.17	5.33	4.67	22.29	26.2	40.86	2.95e-12	2.96102	up	--	--	Cellular Component: membrane (GO:0016020);;	--	--	--	LysM domain	--	S	Function unknown	PREDICTED: uncharacterized protein LOC105766694 [Gossypium raimondii]
c98134.graph_c0	142	26	374	0	0	0	1.48	0.29	5.12	0	0	0	6.36e-10	-8.26396	down	--	--	--	--	--	--	EB module;; EB module	--	--	--	--
c127135.graph_c1	34	31	20	179	236	341	0.83	0.77	0.67	5.62	7.71	8.25	8.2e-19	3.26976	up	--	--	--	K02137|8.18525e-07|sita:101766276|K02137 F-type H+-transporting ATPase subunit O | (RefSeq) ATP synthase subunit O, mitochondrial	--	--	--	--	--	--	--
c129547.graph_c2	412	461	361	215	153	115	16.91	20.33	19.22	13.44	10.02	5.25	0.00023465	-1.18516	down	--	--	Biological Process: microtubule cytoskeleton organization (GO:0000226);; Biological Process: cytokinesis (GO:0000910);; Molecular Function: microtubule binding (GO:0008017);;	K16732|0|egu:105032762|K16732 protein regulator of cytokinesis 1 | (RefSeq) 65-kDa microtubule-associated protein 6	[DZ]	--	Microtubule associated protein (MAP65/ASE1 family)	65-kDa microtubule-associated protein 6 OS=Arabidopsis thaliana OX=3702 GN=MAP65-6 PE=1 SV=1	S	Function unknown	65-kDa microtubule-associated protein 6-like [Asparagus officinalis]
c123612.graph_c0	2996	2954	2246	6699	4605	6069	113.65	119.99	111.38	340.94	245.74	227.26	2.11e-12	1.22725	up	--	--	Molecular Function: calcium ion binding (GO:0005509);; Cellular Component: endoplasmic reticulum (GO:0005783);; Biological Process: protein folding (GO:0006457);; Molecular Function: unfolded protein binding (GO:0051082);;	K08057|0|eus:EUTSA_v10023481mg|K08057 calreticulin | (RefSeq) hypothetical protein	[O]	Posttranslational modification, protein turnover, chaperones	Calreticulin family	Calreticulin OS=Ricinus communis OX=3988 PE=2 SV=1	O	Posttranslational modification, protein turnover, chaperones	calreticulin-like [Asparagus officinalis]
c125162.graph_c1	406	342	297	1244	1554	1688	15.62	9.4	14.34	100.14	180.87	161.15	1.44e-23	2.25147	up	[J]	Translation, ribosomal structure and biogenesis	--	--	[Z]	Cytoskeleton	Protein of unknown function (DUF615)	--	Z	Cytoskeleton	uncharacterized protein LOC109836864 [Asparagus officinalis]
c112096.graph_c0	29	23	19	276	183	309	2.57	1.5	1.52	20.35	14.04	16.54	6.1e-29	3.54145	up	--	--	--	--	[R]	General function prediction only	Reverse transcriptase (RNA-dependent DNA polymerase)	Retrovirus-related Pol polyprotein from transposon RE1 OS=Arabidopsis thaliana OX=3702 GN=RE1 PE=2 SV=1	K	Transcription	Reverse transcriptase, RNA-dependent DNA polymerase [Corchorus capsularis]
c127089.graph_c1	372	399	307	397	637	1047	24.41	28.13	26	34.55	58.98	68.57	0.00607066	1.07875	up	--	--	Biological Process: defense response (GO:0006952);;	--	--	--	LURP-one-related	Protein LURP-one-related 15 OS=Arabidopsis thaliana OX=3702 GN=At5g01750 PE=1 SV=1	S	Function unknown	PREDICTED: protein LURP-one-related 15 [Elaeis guineensis]
c119459.graph_c1	1202	1134	830	175	160	175	80.93	93.49	81.78	18.1	18.89	12.98	8.44e-41	-2.46791	down	--	--	--	K20721|1.35874e-150|pda:103716223|K20721 reticulon-1 | (RefSeq) reticulon-like protein B21	--	--	Reticulon	Reticulon-like protein B21 OS=Arabidopsis thaliana OX=3702 GN=RTNLB21 PE=2 SV=2	S	Function unknown	reticulon-like protein B21 isoform X2 [Asparagus officinalis]
c98440.graph_c0	663	793	529	172	112	139	108.49	141.96	109.71	40.92	28.41	23.62	1.59e-18	-2.07071	down	--	--	Molecular Function: monooxygenase activity (GO:0004497);;	--	[Q]	Secondary metabolites biosynthesis, transport and catabolism	--	Flavin-containing monooxygenase FMO GS-OX1 OS=Arabidopsis thaliana OX=3702 GN=FMOGS-OX1 PE=1 SV=1	P	Inorganic ion transport and metabolism	PREDICTED: flavin-containing monooxygenase FMO GS-OX-like 2 [Lupinus angustifolius]
c122037.graph_c0	194	203	176	374	342	516	5.66	6.12	6.52	13.85	13.4	14.02	1.67e-08	1.23687	up	[E]	Amino acid transport and metabolism	Molecular Function: L-glutamate transmembrane transporter activity (GO:0005313);; Cellular Component: integral component of plasma membrane (GO:0005887);; Molecular Function: L-lysine transmembrane transporter activity (GO:0015189);; Molecular Function: antiporter activity (GO:0015297);; Biological Process: L-arginine import (GO:0043091);; Biological Process: L-glutamate import (GO:0051938);; Bio…	K03294|0|pda:103701403|K03294 basic amino acid/polyamine antiporter, APA family | (RefSeq) cationic amino acid transporter 5-like	[E]	Amino acid transport and metabolism	Amino acid permease;; Amino acid permease	Cationic amino acid transporter 5 OS=Arabidopsis thaliana OX=3702 GN=CAT5 PE=1 SV=1	E	Amino acid transport and metabolism	PREDICTED: cationic amino acid transporter 5-like [Phoenix dactylifera]
c124473.graph_c1	203	95	184	61	25	16	4.1	2.05	4.88	1.65	0.71	0.32	0.00074758	-2.04985	down	[G]	Carbohydrate transport and metabolism	Molecular Function: inorganic phosphate transmembrane transporter activity (GO:0005315);; Cellular Component: chloroplast inner membrane (GO:0009706);; Biological Process: xanthophyll cycle (GO:0010028);; Molecular Function: L-ascorbic acid transporter activity (GO:0015229);; Biological Process: L-ascorbic acid transport (GO:0015882);; Cellular Component: integral component of membrane (GO:001602…	--	[G]	Carbohydrate transport and metabolism	Major Facilitator Superfamily	Probable anion transporter 4, chloroplastic OS=Oryza sativa subsp. japonica OX=39947 GN=PHT4;4 PE=2 SV=1	G	Carbohydrate transport and metabolism	ascorbate transporter, chloroplastic-like [Asparagus officinalis]
c122591.graph_c0	691	497	596	2042	2355	2057	27.12	20.82	29.68	102.1	120.52	75.24	3.78e-15	1.99907	up	--	--	--	K13464|1.52853e-22|egu:105035162|K13464 jasmonate ZIM domain-containing protein | (RefSeq) protein TIFY 6b	--	--	Divergent CCT motif	Protein TIFY 6a OS=Oryza sativa subsp. japonica OX=39947 GN=TIFY6A PE=1 SV=1	S	Function unknown	protein TIFY 6a-like [Asparagus officinalis]
c110729.graph_c0	1052	994	1036	3263	2631	2886	36.95	37.35	47.59	153.73	129.87	100.09	2.8e-20	1.64567	up	--	--	Molecular Function: structural constituent of ribosome (GO:0003735);; Biological Process: translation (GO:0006412);; Cellular Component: integral component of membrane (GO:0016021);; Biological Process: transmembrane transport (GO:0055085);;	--	[C]	Energy production and conversion	Mitochondrial carrier protein	Peroxisomal adenine nucleotide carrier 1 OS=Glycine max OX=3847 GN=PNC1 PE=2 SV=1	S	Function unknown	peroxisomal adenine nucleotide carrier 1-like [Asparagus officinalis]
c85029.graph_c0	240	151	2291	0	1	0	2.68	1.8	33.73	0	0.02	0	7.41e-09	-8.16252	down	--	--	--	--	--	--	Poxvirus rifampicin resistance protein;; Poxvirus Late Transcription Factor VLTF3 like	--	--	--	--
c127577.graph_c1	2204	1690	1417	596	523	739	65.88	54.08	60.9	26.26	25.68	24.24	9.43e-11	-1.36078	down	--	--	Molecular Function: serine-type endopeptidase activity (GO:0004252);; Cellular Component: intracellular (GO:0005622);; Biological Process: proteolysis (GO:0006508);; Biological Process: retrograde vesicle-mediated transport, Golgi to ER (GO:0006890);; Cellular Component: integral component of membrane (GO:0016021);;	--	[S]	Function unknown	DNL zinc finger;; Eukaryotic integral membrane protein (DUF1751)	Rhomboid-like protein 19 OS=Arabidopsis thaliana OX=3702 GN=RBL19 PE=2 SV=1	S	Function unknown	PREDICTED: rhomboid-like protein 19 [Phoenix dactylifera]
c123990.graph_c0	3827	2388	2348	1588	1102	915	200.04	133.64	158.88	109.56	80.41	46.2	0.00133247	-1.07682	down	--	--	Cellular Component: nucleus (GO:0005634);; Cellular Component: cytoplasm (GO:0005737);; Biological Process: nucleosome assembly (GO:0006334);; Molecular Function: histone binding (GO:0042393);;	K11279|5.50047e-86|egu:105040414|K11279 nucleosome assembly protein 1-like 1 | (RefSeq) nucleosome assembly protein 1;4	[BD]	--	Nucleosome assembly protein (NAP);; Nucleosome assembly protein (NAP)	Nucleosome assembly protein 1;2 OS=Oryza sativa subsp. indica OX=39946 GN=NAP1;2 PE=1 SV=1	S	Function unknown	PREDICTED: nucleosome assembly protein 1;4 [Elaeis guineensis]
c85338.graph_c0	3	6	7	28	28	109	0.51	1.11	1.5	6.42	6.84	17.89	2.44e-05	3.27153	up	--	--	Cellular Component: membrane (GO:0016020);;	--	--	--	--	--	S	Function unknown	uncharacterized protein LOC112081470 [Eutrema salsugineum]
c118268.graph_c1	79	58	67	27	27	25	2.97	2.3	3.23	1.33	1.41	0.91	0.00155696	-1.20653	down	--	--	--	--	[O]	Posttranslational modification, protein turnover, chaperones	Ring finger domain;; RING-H2 zinc finger domain;; RING-like zinc finger;; Anaphase-promoting complex subunit 11 RING-H2 finger;; Zinc finger, C3HC4 type (RING finger)	RING-H2 finger protein ATL46 OS=Arabidopsis thaliana OX=3702 GN=ATL46 PE=2 SV=1	O	Posttranslational modification, protein turnover, chaperones	RING-H2 finger protein ATL46-like [Asparagus officinalis]
c121103.graph_c1	889	1156	846	3339	4076	5780	32.97	42.48	40.87	208.67	266.22	263.88	3.77e-18	2.32126	up	--	--	Molecular Function: ATPase activator activity (GO:0001671);; Biological Process: positive regulation of ATPase activity (GO:0032781);; Molecular Function: chaperone binding (GO:0051087);;	--	[S]	Function unknown	Activator of Hsp90 ATPase, N-terminal	--	O	Posttranslational modification, protein turnover, chaperones	uncharacterized protein LOC109842714 [Asparagus officinalis]
c124651.graph_c0	423	448	376	34	26	36	19.68	20.41	19.4	5.63	2.55	2.31	2.18e-48	-3.53828	down	[G]	Carbohydrate transport and metabolism	Molecular Function: hydrolase activity, hydrolyzing O-glycosyl compounds (GO:0004553);; Biological Process: carbohydrate metabolic process (GO:0005975);;	K01193|0|mus:103987700|K01193 beta-fructofuranosidase [EC:3.2.1.26] | (RefSeq) beta-fructofuranosidase, insoluble isoenzyme 3	[G]	Carbohydrate transport and metabolism	Glycosyl hydrolases family 32 N-terminal domain;; Glycosyl hydrolases family 32 C terminal	Beta-fructofuranosidase, insoluble isoenzyme 1 OS=Daucus carota OX=4039 GN=INV1 PE=1 SV=1	G	Carbohydrate transport and metabolism	beta-fructofuranosidase, insoluble isoenzyme 3-like [Asparagus officinalis]
c113439.graph_c1	237	110	117	298	228	396	22.79	11.46	15.08	34.17	28.31	35.91	0.00398809	1.12199	up	--	--	--	--	--	--	--	--	S	Function unknown	uncharacterized protein LOC109825208 [Asparagus officinalis]
c125681.graph_c0	928	829	690	1982	1504	2060	28.07	26.35	27.63	78	62.77	60.49	1.09e-16	1.32215	up	--	--	Cellular Component: integral component of membrane (GO:0016021);; Biological Process: transmembrane transport (GO:0055085);;	--	[S]	Function unknown	Membrane transport protein	Protein PIN-LIKES 6 OS=Arabidopsis thaliana OX=3702 GN=PILS6 PE=2 SV=1	S	Function unknown	protein PIN-LIKES 6 [Asparagus officinalis]
c105143.graph_c0	169	147	106	65	28	83	14.42	13.34	11.28	8.01	3.6	6.7	0.00918269	-1.11888	down	--	--	Molecular Function: phosphatidyl-N-methylethanolamine N-methyltransferase activity (GO:0000773);; Cellular Component: cytoplasm (GO:0005737);; Biological Process: phospholipid biosynthetic process (GO:0008654);; Cellular Component: integral component of membrane (GO:0016021);; Molecular Function: oxidoreductase activity, acting on the CH-CH group of donors (GO:0016627);; Biological Process: methy…	K00550|1.37888e-89|pda:103717195|K00550 methylene-fatty-acyl-phospholipid synthase [EC:2.1.1.16] | (RefSeq) phosphatidyl-N-methylethanolamine N-methyltransferase	--	--	Phospholipid methyltransferase	Phosphatidyl-N-methylethanolamine N-methyltransferase OS=Arabidopsis thaliana OX=3702 GN=PLMT PE=2 SV=1	S	Function unknown	PREDICTED: phosphatidyl-N-methylethanolamine N-methyltransferase [Phoenix dactylifera]
c112419.graph_c0	744	614	556	226	203	294	27.51	24.67	26.92	10.89	10.18	10.29	9.11e-10	-1.25698	down	[I]	Lipid transport and metabolism	Biological Process: metabolic process (GO:0008152);; Cellular Component: plastid (GO:0009536);; Cellular Component: integral component of membrane (GO:0016021);; Molecular Function: transferase activity, transferring acyl groups (GO:0016746);;	K13513|0|egu:105055834|K13513 lysocardiolipin and lysophospholipid acyltransferase [EC:2.3.1.- 2.3.1.51] | (RefSeq) probable 1-acyl-sn-glycerol-3-phosphate acyltransferase 4	[I]	Lipid transport and metabolism	Acyltransferase;; Acyltransferase C-terminus	Probable 1-acyl-sn-glycerol-3-phosphate acyltransferase 4 OS=Arabidopsis thaliana OX=3702 GN=LPAT4 PE=2 SV=1	I	Lipid transport and metabolism	probable 1-acyl-sn-glycerol-3-phosphate acyltransferase 4 isoform X1 [Asparagus officinalis]
c116513.graph_c0	2184	1972	2088	372	275	167	154.56	148.41	192.26	34.35	25.92	11.18	1.02e-14	-2.75497	down	--	--	Molecular Function: DNA binding (GO:0003677);; Molecular Function: transcription factor activity, sequence-specific DNA binding (GO:0003700);; Cellular Component: nucleus (GO:0005634);; Biological Process: regulation of transcription, DNA-templated (GO:0006355);; Molecular Function: protein dimerization activity (GO:0046983);;	K09264|4.51258e-83|egu:105032555|K09264 MADS-box transcription factor, plant | (RefSeq) GLO2; MADS-box transcription factor 2	[K]	Transcription	SRF-type transcription factor (DNA-binding and dimerisation domain);; K-box region	MADS-box transcription factor 2 OS=Oryza sativa subsp. japonica OX=39947 GN=MADS2 PE=2 SV=1	K	Transcription	PI-like MADS-box protein [Narcissus tazetta var. chinensis]
c114818.graph_c0	82	36	44	880	1165	2717	3.75	1.7	2.58	54.33	77.27	127.7	1.7e-23	4.90317	up	[K]	Transcription	--	--	--	--	Leucine rich repeat;; Leucine rich repeat N-terminal domain	Polygalacturonase inhibitor OS=Pyrus communis OX=23211 GN=PGIP PE=1 SV=1	S	Function unknown	polygalacturonase inhibitor-like [Asparagus officinalis]
c114397.graph_c0	513	507	329	86	92	124	40.65	43.29	33.71	9.16	10.32	9.63	7.78e-15	-1.98998	down	--	--	Cellular Component: integral component of membrane (GO:0016021);; Biological Process: transmembrane transport (GO:0055085);;	--	[P]	Inorganic ion transport and metabolism	SPX domain	SPX domain-containing membrane protein Os04g0573000 OS=Oryza sativa subsp. japonica OX=39947 GN=Os04g0573000 PE=2 SV=2	T	Signal transduction mechanisms	PREDICTED: SPX domain-containing membrane protein OsI_17046-like [Phoenix dactylifera]
c130128.graph_c1	12383	10293	9405	4464	3262	2531	296.95	264.17	294.56	138.11	108.08	58.4	3.76e-07	-1.4755	down	[G]	Carbohydrate transport and metabolism	Molecular Function: UTP:glucose-1-phosphate uridylyltransferase activity (GO:0003983);; Cellular Component: cytoplasm (GO:0005737);; Biological Process: UDP-glucose metabolic process (GO:0006011);;	K00963|2.78866e-156|atr:18445623|K00963 UTP--glucose-1-phosphate uridylyltransferase [EC:2.7.7.9] | (RefSeq) UTP--glucose-1-phosphate uridylyltransferase	[G]	Carbohydrate transport and metabolism	UTP--glucose-1-phosphate uridylyltransferase	UTP--glucose-1-phosphate uridylyltransferase OS=Musa acuminata OX=4641 GN=UGPA PE=2 SV=1	G	Carbohydrate transport and metabolism	UTP--glucose-1-phosphate uridylyltransferase [Asparagus officinalis]
c118767.graph_c0	524	254	238	14	10	10	7.17	3.71	4.28	0.26	0.19	0.14	4.1e-24	-4.64883	down	[T]	Signal transduction mechanisms	Cellular Component: integral component of membrane (GO:0016021);; Molecular Function: oxidoreductase activity (GO:0016491);; Biological Process: oxidation-reduction process (GO:0055114);;	--	[PQ]	--	Ferric reductase NAD binding domain;; FAD-binding domain;; Ferric reductase like transmembrane component;; Oxidoreductase NAD-binding domain	Ferric reduction oxidase 7, chloroplastic OS=Arabidopsis thaliana OX=3702 GN=FRO7 PE=2 SV=1	U	Intracellular trafficking, secretion, and vesicular transport	ferric reduction oxidase 7, chloroplastic-like isoform X1 [Asparagus officinalis]
c123304.graph_c0	372	175	239	10	1	0	28.72	14.72	22.87	0.9	0.06	0	2.54e-13	-5.69556	down	--	--	Molecular Function: transaminase activity (GO:0008483);; Cellular Component: integral component of membrane (GO:0016021);; Molecular Function: carbon-sulfur lyase activity (GO:0016846);;	K16903|0|pda:103703781|K16903 L-tryptophan---pyruvate aminotransferase [EC:2.6.1.99] | (RefSeq) uncharacterized LOC103703781	--	--	Allinase;; Aminotransferase class I and II	Tryptophan aminotransferase-related protein 2 OS=Arabidopsis thaliana OX=3702 GN=TAR2 PE=2 SV=1	E	Amino acid transport and metabolism	tryptophan aminotransferase-related protein 2-like [Asparagus officinalis]
c92862.graph_c0	255	169	198	101	66	107	16.37	11.66	16.5	8.71	5.99	6.75	0.00069536	-1.04382	down	--	--	--	--	--	--	--	--	S	Function unknown	PREDICTED: uncharacterized protein LOC105056064 [Elaeis guineensis]
c128812.graph_c0	6	0	4	418	213	1073	0.27	0	0.23	24.81	13.26	46.8	8.87e-21	7.09566	up	[E]	Amino acid transport and metabolism	Molecular Function: prephenate dehydrogenase (NADP+) activity (GO:0004665);; Cellular Component: mitochondrion (GO:0005739);; Biological Process: tyrosine biosynthetic process (GO:0006571);; Molecular Function: prephenate dehydrogenase (NAD+) activity (GO:0008977);; Biological Process: oxidation-reduction process (GO:0055114);;	K15227|0|nnu:104613112|K15227 arogenate dehydrogenase (NADP+), plant [EC:1.3.1.78] | (RefSeq) arogenate dehydrogenase 2, chloroplastic-like	[E]	Amino acid transport and metabolism	Prephenate dehydrogenase;; NADP oxidoreductase coenzyme F420-dependent;; D-isomer specific 2-hydroxyacid dehydrogenase, NAD binding domain;; NAD binding domain of 6-phosphogluconate dehydrogenase;; Ketopantoate reductase PanE/ApbA	Arogenate dehydrogenase 2, chloroplastic OS=Arabidopsis thaliana OX=3702 GN=TYRAAT2 PE=1 SV=1	E	Amino acid transport and metabolism	PREDICTED: arogenate dehydrogenase 2, chloroplastic-like [Nelumbo nucifera]
c114553.graph_c0	59	43	52	23	7	5	2.45	2.05	2.72	1.12	0.36	0.18	0.00403461	-1.93327	down	--	--	--	--	--	--	Protein of unknown function (DUF620)	--	S	Function unknown	PREDICTED: uncharacterized protein LOC103707775 [Phoenix dactylifera]
c118915.graph_c0	234	162	159	300	332	416	5.71	4.24	4.97	9.56	11.1	9.84	6.28e-05	1.06259	up	[J]	Translation, ribosomal structure and biogenesis	Biological Process: peptidyl-diphthamide biosynthetic process from peptidyl-histidine (GO:0017183);;	K17866|0|pda:103715374|K17866 diphthamide biosynthesis protein 2 | (RefSeq) diphthamide biosynthesis protein 2	[J]	Translation, ribosomal structure and biogenesis	Putative diphthamide synthesis protein	--	J	Translation, ribosomal structure and biogenesis	diphthamide biosynthesis protein 2 isoform X1 [Asparagus officinalis]
c113493.graph_c0	6	10	5	30	31	49	0.21	0.38	0.26	1.49	1.63	1.85	1.45e-05	2.46819	up	--	--	--	--	[R]	General function prediction only	--	--	S	Function unknown	hypothetical protein CRG98_019626 [Punica granatum]
c119519.graph_c0	107	144	99	438	519	759	6.07	8.75	7.31	33.49	41.64	42.65	2.07e-16	2.4213	up	--	--	--	--	[S]	Function unknown	Transmembrane proteins 14C	Protein FATTY ACID EXPORT 1, chloroplastic OS=Arabidopsis thaliana OX=3702 GN=FAX1 PE=1 SV=1	S	Function unknown	protein FATTY ACID EXPORT 1, chloroplastic [Asparagus officinalis]
c115778.graph_c0	0	0	0	27	43	73	0	0	0	0.78	1.3	1.56	1.16e-07	7.16945	up	[M]	Cell wall/membrane/envelope biogenesis	Molecular Function: protein kinase activity (GO:0004672);; Molecular Function: binding (GO:0005488);; Biological Process: cellular process (GO:0009987);; Cellular Component: membrane (GO:0016020);;	K04733|0|egu:105054847|K04733 interleukin-1 receptor-associated kinase 4 [EC:2.7.11.1] | (RefSeq) wall-associated receptor kinase 2-like	--	--	Protein kinase domain;; Protein tyrosine kinase;; Wall-associated receptor kinase galacturonan-binding;; Calcium-binding EGF domain;; Wall-associated kinase;; EGF-like domain	Wall-associated receptor kinase 2 OS=Arabidopsis thaliana OX=3702 GN=WAK2 PE=1 SV=1	T	Signal transduction mechanisms	wall-associated receptor kinase 2-like [Asparagus officinalis]
c123028.graph_c0	183	136	78	423	252	288	9.55	7.54	5.29	29.96	18.38	14.56	0.000100113	1.4305	up	--	--	Cellular Component: chloroplast (GO:0009507);; Cellular Component: plastid chromosome (GO:0009508);; Biological Process: transcription from plastid promoter (GO:0042793);; Biological Process: positive regulation of transcription, DNA-templated (GO:0045893);;	--	--	--	--	--	S	Function unknown	LOW QUALITY PROTEIN: uncharacterized protein LOC109824171 [Asparagus officinalis]
c114565.graph_c0	2	0	5	22	30	82	0.13	0	0.42	1.91	2.74	5.22	1.87e-05	3.98872	up	[G]	Carbohydrate transport and metabolism	Biological Process: polysaccharide catabolic process (GO:0000272);; Molecular Function: chitinase activity (GO:0004568);; Cellular Component: vacuole (GO:0005773);; Biological Process: chitin catabolic process (GO:0006032);; Biological Process: defense response (GO:0006952);; Molecular Function: chitin binding (GO:0008061);; Biological Process: cell wall macromolecule catabolic process (GO:001699…	K20547|3.93017e-141|egu:105059691|K20547 basic endochitinase B [EC:3.2.1.14] | (RefSeq) chitinase 1	[R]	General function prediction only	Chitinase class I	Endochitinase 3 OS=Nicotiana tabacum OX=4097 GN=CHN14 PE=3 SV=1	G	Carbohydrate transport and metabolism	Basic endochitinase A [Ananas comosus]
c124628.graph_c0	1677	1976	982	678	530	829	71.09	91.29	53.01	29.98	22.27	27.42	0.000364793	-1.0219	down	[P]	Inorganic ion transport and metabolism	Cellular Component: THO complex (GO:0000347);; Molecular Function: DNA helicase activity (GO:0003678);; Molecular Function: chromatin binding (GO:0003682);; Molecular Function: DNA replication origin binding (GO:0003688);; Molecular Function: ATP binding (GO:0005524);; Cellular Component: cytoplasm (GO:0005737);; Biological Process: DNA replication initiation (GO:0006270);; Biological Process: ce…	K02209|7.20107e-101|egu:105060234|K02209 DNA replication licensing factor MCM5 [EC:3.6.4.12] | (RefSeq) DNA replication licensing factor MCM5	[L]	Replication, recombination and repair	Eukaryotic-type carbonic anhydrase;; MCM2/3/5 family	DNA replication licensing factor MCM5 OS=Oryza sativa subsp. indica OX=39946 GN=MCM5 PE=3 SV=1	L	Replication, recombination and repair	minichromosome maintenance 5 protein, partial [Yucca filamentosa]
c114651.graph_c0	88	64	63	23	15	18	10.05	7.4	8.86	4.31	2.37	2.25	8.06e-06	-1.77178	down	[J]	Translation, ribosomal structure and biogenesis	--	--	[A]	RNA processing and modification	--	RNA pseudouridine synthase 7 OS=Oryza sativa subsp. japonica OX=39947 GN=Os02g0512300 PE=2 SV=2	J	Translation, ribosomal structure and biogenesis	RNA pseudouridine synthase 7 isoform X2 [Asparagus officinalis]
c117932.graph_c0	253	241	228	905	770	1602	8.48	8.62	9.97	40.56	36.19	52.89	2.72e-14	2.28627	up	--	--	Cellular Component: nucleus (GO:0005634);; Molecular Function: zinc ion binding (GO:0008270);; Biological Process: protein ubiquitination (GO:0016567);; Molecular Function: ligase activity (GO:0016874);; Biological Process: proteasome-mediated ubiquitin-dependent protein catabolic process (GO:0043161);; Molecular Function: ubiquitin protein ligase activity (GO:0061630);;	K16275|5.97331e-178|mus:103983517|K16275 E3 ubiquitin-protein ligase BAH [EC:2.3.2.27] | (RefSeq) probable E3 ubiquitin-protein ligase BAH1-like 1 isoform X1	--	--	SPX domain;; RING-type zinc-finger;; Zinc finger, C3HC4 type (RING finger);; Zinc finger, C3HC4 type (RING finger)	Probable E3 ubiquitin-protein ligase BAH1-like 1 OS=Oryza sativa subsp. japonica OX=39947 GN=Os03g0650900 PE=2 SV=1	O	Posttranslational modification, protein turnover, chaperones	probable E3 ubiquitin-protein ligase BAH1-like 1 [Asparagus officinalis]
c126410.graph_c0	694	687	545	225	235	293	40	42.49	41.61	17.12	18.09	15.36	1.54e-10	-1.20024	down	[R]	General function prediction only	Cellular Component: integral component of membrane (GO:0016021);;	--	--	--	Protein of unknown function (DUF616)	--	S	Function unknown	uncharacterized protein LOC109849731 isoform X1 [Asparagus officinalis]
c127029.graph_c0	3108	3213	2494	1067	801	958	100.92	112.29	106.86	47.95	36.88	30.55	3.69e-22	-1.48947	down	--	--	Cellular Component: endoplasmic reticulum (GO:0005783);; Biological Process: regulation of transcription, DNA-templated (GO:0006355);; Biological Process: response to stress (GO:0006950);; Molecular Function: lipid binding (GO:0008289);; Cellular Component: integral component of membrane (GO:0016021);;	--	[R]	General function prediction only	C2 domain;; Synaptotagmin-like mitochondrial-lipid-binding domain	Synaptotagmin-5 OS=Arabidopsis thaliana OX=3702 GN=SYT5 PE=2 SV=1	S	Function unknown	PREDICTED: synaptotagmin-4 isoform X1 [Elaeis guineensis]
c109808.graph_c0	197	172	184	487	516	425	11.38	10.55	14.86	35.56	40.21	23.3	1.99e-09	1.51617	up	--	--	Biological Process: activation of MAPKK activity (GO:0000186);; Molecular Function: MAP kinase kinase kinase activity (GO:0004709);; Molecular Function: ATP binding (GO:0005524);; Cellular Component: intracellular (GO:0005622);; Cellular Component: integral component of membrane (GO:0016021);; Molecular Function: 2-alkenal reductase [NAD(P)] activity (GO:0032440);; Biological Process: oxidation-r…	--	--	--	--	--	--	--	LOW QUALITY PROTEIN: MDIS1-interacting receptor like kinase 2-like, partial [Asparagus officinalis]
c124562.graph_c3	64	59	45	112	98	95	1.36	1.34	1.25	3.19	2.92	2	0.000583355	1.01209	up	--	--	--	--	[R]	General function prediction only	PPR repeat family;; PPR repeat;; PPR repeat;; Pentatricopeptide repeat domain;; Pentacotripeptide-repeat region of PRORP	Pentatricopeptide repeat-containing protein At2g38420, mitochondrial OS=Arabidopsis thaliana OX=3702 GN=At2g38420 PE=2 SV=2	S	Function unknown	pentatricopeptide repeat-containing protein At2g38420, mitochondrial [Asparagus officinalis]
c126241.graph_c0	473	188	125	72	59	26	13.59	5.77	4.71	2.77	2.42	0.74	0.000827595	-2.05023	down	--	--	--	--	--	--	--	--	S	Function unknown	PREDICTED: uncharacterized protein LOC103717311 [Phoenix dactylifera]
c113761.graph_c1	42	6	4	684	224	62	2.38	0.37	0.29	44.01	14.51	2.91	1.71e-05	4.08397	up	--	--	--	--	--	--	LSD1 zinc finger	Protein LSD1 OS=Oryza sativa subsp. japonica OX=39947 GN=LSD1 PE=2 SV=1	S	Function unknown	protein LSD1 [Ananas comosus]
c128676.graph_c0	1208	717	775	1503	2802	4143	31.76	20.11	25.43	48.61	92.7	100.57	3.15e-05	1.76909	up	--	--	--	--	--	--	KIP1-like protein	Protein NETWORKED 4B OS=Arabidopsis thaliana OX=3702 GN=NET4B PE=2 SV=1	S	Function unknown	LOW QUALITY PROTEIN: protein NETWORKED 4B-like [Asparagus officinalis]
c105606.graph_c0	49	47	50	10	8	7	4.52	4.67	5.96	1.25	1.05	0.62	1.69e-06	-2.35638	down	--	--	Biological Process: transport (GO:0006810);;	--	--	--	Protease inhibitor/seed storage/LTP family;; Probable lipid transfer	Non-specific lipid-transfer protein 8 OS=Arabidopsis thaliana OX=3702 GN=LTP8 PE=3 SV=1	U	Intracellular trafficking, secretion, and vesicular transport	non-specific lipid-transfer protein 8-like [Asparagus officinalis]
c120142.graph_c0	41	36	31	94	93	82	2.34	2.8	2.2	8.49	8.52	4.99	7.14e-06	1.46373	up	--	--	Cellular Component: mitochondrion (GO:0005739);;	--	--	--	PPR repeat family;; Pentatricopeptide repeat domain	Pentatricopeptide repeat-containing protein At2g35130 OS=Arabidopsis thaliana OX=3702 GN=At2g35130 PE=3 SV=1	S	Function unknown	PREDICTED: pentatricopeptide repeat-containing protein At1g62350-like [Elaeis guineensis]
c126554.graph_c1	853	770	618	2505	2900	5332	29.65	28.43	28.23	124.95	166.39	228.11	5.7e-14	2.37834	up	[E]	Amino acid transport and metabolism	Molecular Function: serine-type carboxypeptidase activity (GO:0004185);; Biological Process: proteolysis involved in cellular protein catabolic process (GO:0051603);;	K09645|0|pda:103712680|K09645 vitellogenic carboxypeptidase-like protein [EC:3.4.16.-] | (RefSeq) serine carboxypeptidase-like 50	[OE]	--	Serine carboxypeptidase	Serine carboxypeptidase-like 50 OS=Arabidopsis thaliana OX=3702 GN=SCPL50 PE=2 SV=1	E	Amino acid transport and metabolism	PREDICTED: serine carboxypeptidase-like 50 [Phoenix dactylifera]
c130228.graph_c0	25	46	88	758	1080	1088	0.79	1.47	3.55	32.48	46.85	33.44	2.13e-16	4.20773	up	--	--	Cellular Component: integral component of membrane (GO:0016021);;	--	--	--	--	TLC domain-containing protein At5g14285 OS=Arabidopsis thaliana OX=3702 GN=At5g14285 PE=2 SV=1	U	Intracellular trafficking, secretion, and vesicular transport	PREDICTED: uncharacterized protein LOC103708895 [Phoenix dactylifera]
c123388.graph_c0	1075	1620	1765	6380	4692	3192	20.08	32.13	43.21	154.2	117.75	58.06	5.97e-06	1.79063	up	[P]	Inorganic ion transport and metabolism	Cellular Component: integral component of plasma membrane (GO:0005887);; Molecular Function: secondary active sulfate transmembrane transporter activity (GO:0008271);; Cellular Component: plasmodesma (GO:0009506);; Biological Process: sulfate transmembrane transport (GO:1902358);;	K17471|0|mus:103969368|K17471 sulfate transporter 3 | (RefSeq) probable sulfate transporter 3.4	[P]	Inorganic ion transport and metabolism	Sulfate permease family;; STAS domain	Probable sulfate transporter 3.4 OS=Arabidopsis thaliana OX=3702 GN=SULTR3;4 PE=2 SV=1	P	Inorganic ion transport and metabolism	probable sulfate transporter 3.4 [Asparagus officinalis]
c121670.graph_c0	1913	1897	1558	822	770	816	80.59	84.58	82.77	51.93	46.51	37.46	2.16e-12	-1.00092	down	[O]	Posttranslational modification, protein turnover, chaperones	Cellular Component: cytosol (GO:0005829);; Biological Process: proteolysis (GO:0006508);; Molecular Function: pyroglutamyl-peptidase activity (GO:0016920);;	K01304|4.51957e-70|sind:105168987|K01304 pyroglutamyl-peptidase [EC:3.4.19.3] | (RefSeq) uncharacterized LOC105168987	[O]	Posttranslational modification, protein turnover, chaperones	Pyroglutamyl peptidase	--	O	Posttranslational modification, protein turnover, chaperones	unnamed protein product [Coffea canephora]
c106696.graph_c0	7	3	1	43	27	64	0.7	0.73	0.13	7.89	4.36	6.47	4.3e-07	3.59145	up	--	--	Cellular Component: integral component of membrane (GO:0016021);;	--	--	--	Putative AtpZ or ATP-synthase-associated	--	--	--	PREDICTED: uncharacterized protein LOC108952944 [Musa acuminata subsp. malaccensis]
c127656.graph_c0	9	24	12	51	114	75	0.13	0.36	0.22	0.97	2.26	1.05	1.83e-05	2.52957	up	--	--	--	--	[R]	General function prediction only	--	Retrovirus-related Pol polyprotein from transposon RE1 OS=Arabidopsis thaliana OX=3702 GN=RE1 PE=2 SV=1	K	Transcription	hypothetical protein VITISV_003323 [Vitis vinifera]
c129052.graph_c0	105	169	92	266	293	351	5.67	11.2	8.14	27.43	31	29.17	1.67e-06	1.46241	up	--	--	--	--	--	--	Autophagy protein 16 (ATG16)	--	--	--	sporulation-specific protein 15-like [Asparagus officinalis]
c123234.graph_c0	357	395	373	88	57	68	10.33	12.26	14.02	3.58	2.24	1.93	7.48e-19	-2.25278	down	--	--	--	--	--	--	--	--	--	--	uncharacterized protein LOC109716078, partial [Ananas comosus]
c122870.graph_c0	609	417	322	972	852	1084	32.53	22.76	20.97	58.94	52.89	49.36	7.42e-07	1.26261	up	[E]	Amino acid transport and metabolism	Molecular Function: aspartate kinase activity (GO:0004072);; Biological Process: cellular amino acid biosynthetic process (GO:0008652);; Biological Process: phosphorylation (GO:0016310);; Molecular Function: amino acid binding (GO:0016597);;	K00928|3.00258e-178|pda:103696968|K00928 aspartate kinase [EC:2.7.2.4] | (RefSeq) aspartokinase 2, chloroplastic-like	[E]	Amino acid transport and metabolism	Amino acid kinase family	Aspartokinase 3, chloroplastic OS=Arabidopsis thaliana OX=3702 GN=AK3 PE=1 SV=1	E	Amino acid transport and metabolism	aspartokinase 1, chloroplastic-like [Asparagus officinalis]
c93124.graph_c0	0	1	1	37	19	32	0	0.04	0.04	1.68	0.9	1.07	4.83e-07	5.03071	up	--	--	Biological Process: metabolic process (GO:0008152);; Molecular Function: transferase activity, transferring hexosyl groups (GO:0016758);;	--	[GC]	--	UDP-glucoronosyl and UDP-glucosyl transferase	Scopoletin glucosyltransferase OS=Nicotiana tabacum OX=4097 GN=TOGT1 PE=1 SV=1	S	Function unknown	glycosyltransferase 1 [Aloe arborescens]
c107553.graph_c0	68	83	72	522	473	636	4.28	5.53	5.8	43.5	41.44	38.85	5.33e-43	2.99745	up	[R]	General function prediction only	Molecular Function: sulfiredoxin activity (GO:0032542);; Biological Process: oxidation-reduction process (GO:0055114);; Biological Process: cellular oxidant detoxification (GO:0098869);;	K12260|1.70031e-65|nnu:104599677|K12260 sulfiredoxin [EC:1.8.98.2] | (RefSeq) sulfiredoxin, chloroplastic/mitochondrial	[L]	Replication, recombination and repair	ParB-like nuclease domain	Sulfiredoxin, chloroplastic/mitochondrial OS=Arabidopsis thaliana OX=3702 GN=SRX PE=1 SV=1	S	Function unknown	sulfiredoxin, chloroplastic/mitochondrial [Asparagus officinalis]
c114982.graph_c0	229	233	285	62	70	83	8.58	10.69	16.14	3.04	4.22	3.75	5.84e-08	-1.65406	down	--	--	--	K00454|0|egu:105050486|K00454 lipoxygenase [EC:1.13.11.12] | (RefSeq) linoleate 13S-lipoxygenase 2-1, chloroplastic-like	--	--	Lipoxygenase;; Lipoxygenase	Linoleate 13S-lipoxygenase 2-1, chloroplastic OS=Solanum tuberosum OX=4113 GN=LOX2.1 PE=1 SV=1	S	Function unknown	linoleate 13S-lipoxygenase 2-1, chloroplastic-like isoform X1 [Asparagus officinalis]
c95664.graph_c0	0	2	2	17	36	40	0	0.25	0.29	2.17	5.09	3.37	2.19e-06	4.32656	up	[D]	Cell cycle control, cell division, chromosome partitioning	Biological Process: barrier septum assembly (GO:0000917);; Molecular Function: GTP binding (GO:0005525);; Cellular Component: mitochondrion (GO:0005739);;	K03978|1.3364e-37|gmx:100790788|K03978 GTP-binding protein | (RefSeq) GTP-binding protein At2g22870-like	[R]	General function prediction only	50S ribosome-binding GTPase	GTP-binding protein At2g22870 OS=Arabidopsis thaliana OX=3702 GN=EMB2001 PE=2 SV=2	S	Function unknown	GTP-binding protein At2g22870 [Asparagus officinalis]
c110639.graph_c0	89	86	114	202	236	347	8.32	9.64	10.83	23.28	26.19	27.2	6.41e-06	1.54793	up	--	--	--	--	[R]	General function prediction only	--	F-box/kelch-repeat protein SKIP11 OS=Arabidopsis thaliana OX=3702 GN=SKIP11 PE=1 SV=2	S	Function unknown	F-box/kelch-repeat protein SKIP11-like [Asparagus officinalis]
c127038.graph_c1	427	478	397	1352	1395	2049	12.77	14.76	14.92	49.38	51.28	54.63	5.45e-20	2.01208	up	--	--	Cellular Component: integral component of membrane (GO:0016021);;	--	[R]	General function prediction only	C2 domain	Synaptotagmin-2 OS=Arabidopsis thaliana OX=3702 GN=SYT2 PE=2 SV=1	S	Function unknown	tricalbin-3-like [Asparagus officinalis]
c131140.graph_c0	134	118	63	241	246	205	5.5	4.97	3.36	11.58	12.37	7.31	0.000108906	1.30754	up	--	--	Molecular Function: catalytic activity (GO:0003824);; Biological Process: DNA metabolic process (GO:0006259);; Molecular Function: metal ion binding (GO:0046872);;	--	[R]	General function prediction only	Integrase core domain;; Reverse transcriptase (RNA-dependent DNA polymerase)	Uncharacterized mitochondrial protein AtMg00860 OS=Arabidopsis thaliana OX=3702 GN=AtMg00860 PE=4 SV=1	L	Replication, recombination and repair	reverse transcriptase [Corchorus capsularis]
c131288.graph_c0	0	0	0	101	315	563	0	0	0	5.45	17.83	22.35	1.91e-14	9.42615	up	[D]	Cell cycle control, cell division, chromosome partitioning	--	--	--	--	U-box domain	E3 ubiquitin-protein ligase PUB23 OS=Arabidopsis thaliana OX=3702 GN=PUB23 PE=1 SV=1	O	Posttranslational modification, protein turnover, chaperones	PREDICTED: E3 ubiquitin-protein ligase PUB23-like [Phoenix dactylifera]
c114407.graph_c0	152	152	109	735	826	1289	9.86	10.6	9.22	64.45	75.94	82.54	4.43e-26	2.91463	up	[G]	Carbohydrate transport and metabolism	--	--	--	--	Reverse transcriptase-like;; RNase H	--	L	Replication, recombination and repair	uncharacterized protein LOC109836463 [Asparagus officinalis]
c118758.graph_c0	11	38	11	78	356	908	0.43	1.59	0.66	4.44	20.39	36.6	6.02e-08	4.36925	up	--	--	--	--	[K]	Transcription	BTB/POZ domain;; TAZ zinc finger	BTB/POZ and TAZ domain-containing protein 1 OS=Arabidopsis thaliana OX=3702 GN=BT1 PE=1 SV=1	S	Function unknown	LOW QUALITY PROTEIN: BTB/POZ and TAZ domain-containing protein 2-like [Asparagus officinalis]
c114224.graph_c0	518	614	536	3451	3574	7518	22.46	29.01	31.15	191.94	205.43	312.58	1.17e-21	3.21258	up	--	--	Molecular Function: DNA binding (GO:0003677);; Cellular Component: nucleus (GO:0005634);; Biological Process: regulation of transcription, DNA-templated (GO:0006355);;	--	--	--	No apical meristem (NAM) protein	NAC domain-containing protein 48 OS=Oryza sativa subsp. japonica OX=39947 GN=NAC048 PE=1 SV=1	S	Function unknown	NAC domain-containing protein 2 [Prunus mume]
c121327.graph_c1	11	22	8	325	384	533	0.48	1.11	0.69	12.85	17.43	16.23	1.03e-34	5.00526	up	--	--	--	--	--	--	Transposase family tnp2;; Domain of unknown function (DUF4216)	--	S	Function unknown	uncharacterized protein LOC109835306 [Asparagus officinalis]
c47750.graph_c0	0	0	0	21	21	23	0	0	0	1.12	1.15	0.91	9.99e-06	6.26502	up	--	--	--	--	--	--	--	--	--	--	hypothetical protein CICLE_v10001223mg [Citrus clementina]
c119117.graph_c0	2	0	0	32820	33905	99575	0.12	0	0	2543.87	2761.63	5655.09	5.21e-78	15.1342	up	[S]	Function unknown	Cellular Component: extracellular region (GO:0005576);;	K13449|2.28045e-73|mus:103975649|K13449 pathogenesis-related protein 1 | (RefSeq) pathogenesis-related protein 1-like	[S]	Function unknown	Cysteine-rich secretory protein family	Pathogenesis-related protein 1 OS=Hordeum vulgare OX=4513 PE=2 SV=1	S	Function unknown	PREDICTED: pathogenesis-related protein 1-like [Musa acuminata subsp. malaccensis]
c126266.graph_c0	150	50	78	350	267	247	3.19	1.13	2.17	9.98	7.97	5.19	0.000103802	1.76587	up	--	--	--	--	--	--	von Willebrand factor type A domain;; von Willebrand factor type A domain;; Ring finger domain;; Zinc finger, C3HC4 type (RING finger);; RING-like zinc finger	E3 ubiquitin-protein ligase WAV3 OS=Arabidopsis thaliana OX=3702 GN=WAV3 PE=1 SV=1	S	Function unknown	uncharacterized protein LOC110113212 [Dendrobium catenatum]
c112060.graph_c0	60	34	38	0	0	0	3.94	2.23	3.54	0	0	0	4.57e-07	-6.88255	down	--	--	--	--	--	--	--	--	T	Signal transduction mechanisms	receptor-like cytosolic serine/threonine-protein kinase RBK1 [Asparagus officinalis]
c108665.graph_c1	5	1	1	25	32	47	0.95	0.21	0.18	5.66	7.66	7.76	9.86e-07	3.83585	up	--	--	--	--	--	--	WRKY DNA -binding domain	Probable WRKY transcription factor 7 OS=Arabidopsis thaliana OX=3702 GN=WRKY7 PE=1 SV=1	S	Function unknown	Putative WRKY transcription factor 11 [Glycine soja]
c98816.graph_c0	4701	2082	1848	238	80	123	236.74	112.98	121.65	16.32	5.7	6.13	6.53e-17	-4.05657	down	--	--	Biological Process: flavonoid biosynthetic process (GO:0009813);; Molecular Function: chalcone isomerase activity (GO:0045430);;	K01859|1.25687e-59|egu:105035984|K01859 chalcone isomerase [EC:5.5.1.6] | (RefSeq) chalcone--flavonone isomerase	--	--	Chalcone-flavanone isomerase;; Chalcone-flavanone isomerase	Chalcone--flavonone isomerase OS=Allium cepa OX=4679 GN=CHI PE=2 SV=1	G	Carbohydrate transport and metabolism	chalcone isomerase [Lycoris radiata]
c119581.graph_c0	207	73	136	1054	1943	3104	10.75	3.96	9.71	75.08	147.28	166.59	8.6e-15	3.92381	up	--	--	--	--	--	--	WRKY DNA -binding domain;; WRKY DNA -binding domain	Probable WRKY transcription factor 41 OS=Arabidopsis thaliana OX=3702 GN=WRKY41 PE=2 SV=2	K	Transcription	PREDICTED: probable WRKY transcription factor 53 [Elaeis guineensis]
c115835.graph_c0	341	253	245	147	83	117	49.19	39.66	44.99	28.54	17.12	16.35	9.96e-05	-1.12676	down	--	--	Molecular Function: structural constituent of ribosome (GO:0003735);; Cellular Component: ribosome (GO:0005840);; Biological Process: translation (GO:0006412);;	--	--	--	Ribosomal protein L31	--	S	Function unknown	uncharacterized protein LOC109824513 isoform X1 [Asparagus officinalis]
c120998.graph_c0	219	81	81	29	35	52	5.4	1.96	2.62	0.88	1.71	0.95	0.00452505	-1.51617	down	--	--	--	--	--	--	N-terminal C2 in EEIG1 and EHBP1 proteins	--	S	Function unknown	paramyosin-like isoform X2 [Asparagus officinalis]
c113902.graph_c0	34	55	68	11	11	17	1.01	1.91	2.38	2.31	1.03	1.11	0.000802898	-1.85315	down	--	--	--	--	[R]	General function prediction only	Retrotransposon gag protein	--	L	Replication, recombination and repair	uncharacterized protein LOC111986581 [Quercus suber]
c119965.graph_c3	303	373	300	115	97	88	12.82	16.9	16.84	6.36	5.76	3.62	1e-09	-1.54229	down	--	--	Molecular Function: DNA binding (GO:0003677);; Cellular Component: nucleus (GO:0005634);;	--	--	--	SBP domain	Squamosa promoter-binding-like protein 13 OS=Oryza sativa subsp. japonica OX=39947 GN=SPL13 PE=2 SV=1	K	Transcription	squamosa promoter-binding protein 1 [Asparagus officinalis]
c120255.graph_c0	1029	623	536	359	240	234	42.73	28.46	29.72	19.13	13.15	9.32	0.000308997	-1.21839	down	--	--	Cellular Component: integral component of membrane (GO:0016021);;	--	--	--	Late embryogenesis abundant protein	--	S	Function unknown	uncharacterized protein LOC109825977 [Asparagus officinalis]
c122268.graph_c0	470	467	289	159	131	215	17.66	18.75	14.44	8.55	7.42	8.69	3.1e-05	-1.12206	down	--	--	--	--	--	--	PB1 domain	--	S	Function unknown	uncharacterized protein LOC109835907 [Asparagus officinalis]
c114069.graph_c0	263	187	154	940	531	732	8.19	5.28	6.08	54.03	31.95	31.61	4.87e-12	2.00028	up	[L]	Replication, recombination and repair	Molecular Function: ATP binding (GO:0005524);; Biological Process: mismatch repair (GO:0006298);; Molecular Function: mismatched DNA binding (GO:0030983);; Cellular Component: mismatch repair complex (GO:0032300);;	K08735|0|egu:105041044|K08735 DNA mismatch repair protein MSH2 | (RefSeq) DNA mismatch repair protein MSH2	[L]	Replication, recombination and repair	MutS domain V;; MutS domain III;; MutS family domain IV;; MutS domain II;; MutS domain I	DNA mismatch repair protein MSH2 OS=Zea mays OX=4577 GN=MUS1 PE=3 SV=1	L	Replication, recombination and repair	DNA mismatch repair protein MSH2 [Asparagus officinalis]
c123212.graph_c0	998	473	516	4326	2557	2405	39.42	19.99	26.66	229.07	142.02	93.68	1.64e-09	2.35428	up	[QR]	Secondary metabolites biosynthesis, transport and catabolism ;; General function prediction only	Molecular Function: zinc ion binding (GO:0008270);; Molecular Function: oxidoreductase activity (GO:0016491);; Biological Process: oxidation-reduction process (GO:0055114);;	--	[R]	General function prediction only	N-terminal domain of oxidoreductase;; Zinc-binding dehydrogenase;; Zinc-binding dehydrogenase	2-alkenal reductase (NADP(+)-dependent) OS=Nicotiana tabacum OX=4097 GN=DBR PE=1 SV=1	S	Function unknown	uncharacterized protein A4U43_C02F5810 [Asparagus officinalis]
c89425.graph_c0	564	799	778	0	2	1	26.25	39.86	47.53	0	0.17	0.06	6.55e-32	-8.80051	down	--	--	Molecular Function: zinc ion transmembrane transporter activity (GO:0005385);; Cellular Component: plasma membrane (GO:0005886);; Cellular Component: integral component of membrane (GO:0016021);; Molecular Function: oxidoreductase activity (GO:0016491);; Biological Process: zinc II ion transmembrane transport (GO:0071577);;	K14709|5.6755e-163|egu:105034950|K14709 solute carrier family 39 (zinc transporter), member 1/2/3 | (RefSeq) fe(2+) transport protein 1-like	[P]	Inorganic ion transport and metabolism	ZIP Zinc transporter	Fe(2+) transport protein 2 OS=Oryza sativa subsp. japonica OX=39947 GN=IRT2 PE=2 SV=1	P	Inorganic ion transport and metabolism	fe(2+) transport protein 1-like isoform X2 [Asparagus officinalis]
c114013.graph_c0	8	8	6	17	21	25	0.44	0.47	0.43	1.24	1.98	1.49	0.00778346	1.6238	up	[G]	Carbohydrate transport and metabolism	Molecular Function: phosphomannomutase activity (GO:0004615);; Cellular Component: cytosol (GO:0005829);; Biological Process: carbohydrate metabolic process (GO:0005975);; Cellular Component: chloroplast stroma (GO:0009570);;	--	[G]	Carbohydrate transport and metabolism	Phosphoglucomutase/phosphomannomutase, alpha/beta/alpha domain I;; Phosphoglucomutase/phosphomannomutase, alpha/beta/alpha domain II;; Phosphoglucomutase/phosphomannomutase, alpha/beta/alpha domain III	--	G	Carbohydrate transport and metabolism	PREDICTED: phosphomannomutase/phosphoglucomutase [Phoenix dactylifera]
c130622.graph_c1	3345	1913	1735	86	50	22	176.77	108.5	119.37	6.1	3.72	1.14	2.02e-25	-5.17824	down	--	--	--	--	--	--	Plant invertase/pectin methylesterase inhibitor	Putative invertase inhibitor OS=Platanus acerifolia OX=140101 PE=1 SV=1	S	Function unknown	PREDICTED: putative invertase inhibitor [Phoenix dactylifera]
c128826.graph_c0	442	276	229	731	516	724	12.01	8.01	8.15	26.77	19.67	20.03	3.28e-05	1.20277	up	[IQ]	Lipid transport and metabolism ;; Secondary metabolites biosynthesis, transport and catabolism	Molecular Function: 3-oxoacyl-[acyl-carrier-protein] synthase activity (GO:0004315);; Biological Process: fatty acid biosynthetic process (GO:0006633);; Cellular Component: chloroplast stroma (GO:0009570);; Biological Process: cold acclimation (GO:0009631);; Biological Process: embryo development ending in seed dormancy (GO:0009793);; Molecular Function: beta-ketoacyl-acyl-carrier-protein synthas…	K09458|0|adu:107496158|K09458 3-oxoacyl-[acyl-carrier-protein] synthase II [EC:2.3.1.179] | (RefSeq) 3-oxoacyl-[acyl-carrier-protein] synthase II, chloroplastic-like	[IQ]	--	Beta-ketoacyl synthase, N-terminal domain;; Beta-ketoacyl synthase, C-terminal domain	3-oxoacyl-[acyl-carrier-protein] synthase II, chloroplastic OS=Arabidopsis thaliana OX=3702 GN=KAS2 PE=1 SV=1	I	Lipid transport and metabolism	3-oxoacyl-[acyl-carrier-protein] synthase II, chloroplastic-like isoform X1 [Asparagus officinalis]
c122080.graph_c0	63	62	53	628	509	292	1.89	1.98	2.09	25.78	21.97	8.82	3.33e-16	3.1339	up	[F]	Nucleotide transport and metabolism	Molecular Function: amidophosphoribosyltransferase activity (GO:0004044);; Biological Process: purine nucleobase biosynthetic process (GO:0009113);; Biological Process: nucleoside metabolic process (GO:0009116);;	K00764|0|pda:103711295|K00764 amidophosphoribosyltransferase [EC:2.4.2.14] | (RefSeq) amidophosphoribosyltransferase, chloroplastic-like	[F]	Nucleotide transport and metabolism	Glutamine amidotransferase domain;; Glutamine amidotransferase domain;; Phosphoribosyl transferase domain;; Glutamine amidotransferases class-II	Amidophosphoribosyltransferase 1, chloroplastic OS=Arabidopsis thaliana OX=3702 GN=ASE1 PE=2 SV=1	F	Nucleotide transport and metabolism	LOW QUALITY PROTEIN: amidophosphoribosyltransferase, chloroplastic-like [Asparagus officinalis]
c104131.graph_c1	95	66	72	157	208	534	7.04	5.27	6.91	15.69	21.81	38.9	5.44e-05	2.02269	up	--	--	--	--	--	--	SBP domain	Squamosa promoter-binding-like protein 18 OS=Oryza sativa subsp. japonica OX=39947 GN=SPL18 PE=2 SV=1	S	Function unknown	teosinte glume architecture 1-like [Asparagus officinalis]
c125685.graph_c0	1133	1242	1045	566	483	320	32.07	38.37	40.2	22.53	21.2	8.5	0.000231997	-1.14877	down	[R]	General function prediction only	Cellular Component: integral component of membrane (GO:0016021);;	K16302|0|egu:105043323|K16302 metal transporter CNNM | (RefSeq) DUF21 domain-containing protein At2g14520	[S]	Function unknown	Domain of unknown function DUF21;; CBS domain	DUF21 domain-containing protein At1g47330 OS=Arabidopsis thaliana OX=3702 GN=CBSDUF7 PE=1 SV=1	P	Inorganic ion transport and metabolism	DUF21 domain-containing protein At2g14520-like [Asparagus officinalis]
c131220.graph_c0	0	2	1	51	49	107	0	1.66	0.8	49.66	53.68	63.7	3.44e-11	5.77411	up	[O]	Posttranslational modification, protein turnover, chaperones	Molecular Function: ATP binding (GO:0005524);; Biological Process: protein folding (GO:0006457);; Biological Process: response to stress (GO:0006950);; Molecular Function: unfolded protein binding (GO:0051082);;	K04079|4.44918e-28|atr:18424137|K04079 molecular chaperone HtpG | (RefSeq) heat shock protein 83	[O]	Posttranslational modification, protein turnover, chaperones	--	Heat shock protein 82 OS=Zea mays OX=4577 GN=HSP82 PE=3 SV=1	O	Posttranslational modification, protein turnover, chaperones	hypothetical protein GOBAR_AA06605 [Gossypium barbadense]
c120135.graph_c0	146	107	86	272	279	399	4.64	3.64	3.58	11.6	12.45	12.55	6.64e-09	1.62847	up	--	--	Cellular Component: membrane (GO:0016020);;	--	--	--	GDSL/SGNH-like Acyl-Esterase family found in Pmr5 and Cas1p;; PMR5 N terminal Domain	Protein trichome birefringence-like 11 OS=Arabidopsis thaliana OX=3702 GN=TBL11 PE=2 SV=1	S	Function unknown	PREDICTED: protein trichome birefringence-like 10 [Phoenix dactylifera]
c122248.graph_c1	5433	2597	1106	1223	587	925	327.23	168.67	87.13	99.7	49.04	53.04	0.00529104	-1.52577	down	[G]	Carbohydrate transport and metabolism	Cellular Component: integral component of plasma membrane (GO:0005887);; Biological Process: water transport (GO:0006833);; Cellular Component: plant-type vacuole membrane (GO:0009705);; Biological Process: cellular water homeostasis (GO:0009992);; Molecular Function: water channel activity (GO:0015250);; Molecular Function: glycerol channel activity (GO:0015254);; Biological Process: glycerol tr…	K09873|3.43464e-138|egu:105053986|K09873 aquaporin TIP | (RefSeq) probable aquaporin TIP2-1	[G]	Carbohydrate transport and metabolism	Major intrinsic protein	Probable aquaporin TIP2-1 OS=Oryza sativa subsp. japonica OX=39947 GN=TIP2-1 PE=2 SV=1	G	Carbohydrate transport and metabolism	PREDICTED: probable aquaporin TIP2-1 [Elaeis guineensis]
c125788.graph_c1	3793	4173	3528	20817	19728	20269	48.79	57.48	59.02	372.22	367.77	266.21	1.66e-66	2.55009	up	--	--	Molecular Function: zinc ion binding (GO:0008270);;	K10144|2.59117e-100|pda:103720768|K10144 RING finger and CHY zinc finger domain-containing protein 1 [EC:2.3.2.27] | (RefSeq) E3 ubiquitin-protein ligase MIEL1-like	[R]	General function prediction only	CHY zinc finger;; zinc-RING finger domain;; Ring finger domain;; Zinc finger, C3HC4 type (RING finger);; RING-type zinc-finger;; CHY zinc finger	Probable E3 ubiquitin-protein ligase RZFP34 OS=Oryza sativa subsp. japonica OX=39947 GN=RZFP34 PE=2 SV=1	S	Function unknown	E3 ubiquitin-protein ligase MIEL1-like [Asparagus officinalis]
c127263.graph_c0	100	57	190	3	5	1	3.13	1.85	7.99	0.12	0.22	0.03	4.19e-10	-4.87059	down	[DPM]	Cell cycle control, cell division, chromosome partitioning ;; Inorganic ion transport and metabolism ;; Cell wall/membrane/envelope biogenesis	Molecular Function: copper ion binding (GO:0005507);; Cellular Component: cell wall (GO:0005618);; Molecular Function: pectinesterase activity (GO:0030599);; Biological Process: cell wall modification (GO:0042545);; Molecular Function: aspartyl esterase activity (GO:0045330);; Biological Process: lignin catabolic process (GO:0046274);; Cellular Component: apoplast (GO:0048046);; Molecular Functio…	K05909|0|pda:103715019|K05909 laccase [EC:1.10.3.2] | (RefSeq) laccase-11-like	[Q]	Secondary metabolites biosynthesis, transport and catabolism	Multicopper oxidase;; Multicopper oxidase;; Multicopper oxidase	Laccase-11 OS=Arabidopsis thaliana OX=3702 GN=LAC11 PE=2 SV=1	Q	Secondary metabolites biosynthesis, transport and catabolism	uncharacterized protein A4U43_C01F36390 [Asparagus officinalis]
c95432.graph_c0	3	0	2	64	30	28	0.09	0	0.08	2.69	1.32	0.87	2.42e-07	4.43167	up	--	--	--	--	--	--	--	Putative E3 ubiquitin-protein ligase LIN OS=Medicago truncatula OX=3880 GN=LIN PE=2 SV=1	S	Function unknown	uncharacterized protein A4U43_C04F4090 [Asparagus officinalis]
c129308.graph_c0	1934	1989	1743	1109	685	661	44.41	43.59	47.31	31.49	19.67	13.3	0.000144878	-1.05438	down	[J]	Translation, ribosomal structure and biogenesis	Molecular Function: aminoacyl-tRNA editing activity (GO:0002161);; Molecular Function: isoleucine-tRNA ligase activity (GO:0004822);; Molecular Function: ATP binding (GO:0005524);; Cellular Component: cytosol (GO:0005829);; Biological Process: isoleucyl-tRNA aminoacylation (GO:0006428);; Biological Process: regulation of translational fidelity (GO:0006450);;	K01870|0|pda:103709900|K01870 isoleucyl-tRNA synthetase [EC:6.1.1.5] | (RefSeq) isoleucine--tRNA ligase, cytoplasmic-like	[J]	Translation, ribosomal structure and biogenesis	tRNA synthetases class I (I, L, M and V);; tRNA synthetases class I (M);; Anticodon-binding domain of tRNA	Isoleucine--tRNA ligase, cytoplasmic OS=Arabidopsis thaliana OX=3702 GN=At4g10320 PE=2 SV=1	J	Translation, ribosomal structure and biogenesis	PREDICTED: isoleucine--tRNA ligase, cytoplasmic-like isoform X1 [Phoenix dactylifera]
c124710.graph_c1	136	73	59	33	14	27	5.39	2.22	2.33	1.28	0.52	1.04	0.000804356	-1.67446	down	--	--	--	--	--	--	Protein of unknown function (DUF668);; Domain of unknown function (DUF3475)	--	S	Function unknown	PREDICTED: uncharacterized protein LOC103723834 [Phoenix dactylifera]
c120845.graph_c0	103	120	96	195	175	230	3.19	3.97	3.9	8.02	7.55	6.98	2.91e-06	1.05081	up	--	--	--	K15186|1.35375e-95|pda:103714425|K15186 ELL-associated factor | (RefSeq) ELL-associated factor 1	[K]	Transcription	RNA polymerase II transcription elongation factor	--	K	Transcription	PREDICTED: ELL-associated factor 1 [Phoenix dactylifera]
c127397.graph_c0	159	158	131	359	220	262	4.09	4.38	4.39	12.33	7.94	6.52	6.41e-05	1.04667	up	[G]	Carbohydrate transport and metabolism	Biological Process: polysaccharide catabolic process (GO:0000272);; Cellular Component: mitochondrion (GO:0005739);; Cellular Component: plastid (GO:0009536);; Molecular Function: beta-amylase activity (GO:0016161);;	K01177|0|egu:105040934|K01177 beta-amylase [EC:3.2.1.2] | (RefSeq) beta-amylase 1, chloroplastic-like	--	--	Glycosyl hydrolase family 14	Beta-amylase 3, chloroplastic OS=Arabidopsis thaliana OX=3702 GN=BAM3 PE=1 SV=3	S	Function unknown	PREDICTED: beta-amylase 1, chloroplastic-like [Elaeis guineensis]
c123496.graph_c2	3641	2979	2193	4642	5967	9308	112.5	97.91	86.41	177.74	240.1	261.93	3.46e-05	1.31887	up	--	--	Cellular Component: Golgi membrane (GO:0000139);; Biological Process: protein glycosylation (GO:0006486);; Molecular Function: galactosyltransferase activity (GO:0008378);; Cellular Component: integral component of membrane (GO:0016021);;	K20855|1.52404e-151|nnu:104588721|K20855 beta-1,3-galactosyltransferase 1/2/3/4/5/7/8 [EC:2.4.1.-] | (RefSeq) beta-1,3-galactosyltransferase 7	[G]	Carbohydrate transport and metabolism	Galactosyltransferase	Beta-1,3-galactosyltransferase 7 OS=Arabidopsis thaliana OX=3702 GN=B3GALT7 PE=2 SV=1	S	Function unknown	beta-1,3-galactosyltransferase 7-like [Asparagus officinalis]
c116719.graph_c0	150	287	218	38	39	26	4.85	9.81	9.17	1.56	1.67	0.78	2.16e-09	-2.47804	down	--	--	Cellular Component: extracellular region (GO:0005576);; Cellular Component: membrane (GO:0016020);;	--	[S]	Function unknown	Protein of unknown function (DUF563)	--	S	Function unknown	uncharacterized protein A4U43_C05F260 [Asparagus officinalis]
c113358.graph_c0	113	148	103	47	25	51	10.31	14.58	12.12	5.77	3.24	4.56	6.43e-05	-1.41818	down	--	--	--	--	--	--	--	--	--	--	uncharacterized protein A4U43_C09F1150 [Asparagus officinalis]
c129767.graph_c3	15033	15815	10033	2430	1918	2335	190.2	202.44	164.39	74.88	74.58	69.03	1.51e-39	-2.44714	down	[T]	Signal transduction mechanisms	--	K05016|0|egu:105049759|K05016 chloride channel 7 | (RefSeq) chloride channel protein CLC-c-like	[P]	Inorganic ion transport and metabolism	Voltage gated chloride channel;; Voltage gated chloride channel;; CBS domain;; CBS domain	Chloride channel protein CLC-c OS=Arabidopsis thaliana OX=3702 GN=CLC-C PE=1 SV=1	P	Inorganic ion transport and metabolism	uncharacterized protein A4U43_C09F3630 [Asparagus officinalis]
c108381.graph_c0	62	40	35	6	2	5	4.58	3.27	3.52	0.63	0.22	0.38	4.45e-07	-3.14674	down	--	--	--	--	--	--	--	--	--	--	uncharacterized protein A4U43_C05F28870 [Asparagus officinalis]
c118878.graph_c0	4	10	9	24	38	107	1.66	4.73	4.48	13.67	23.74	40.77	0.000142158	2.83873	up	--	--	--	--	--	--	--	--	--	--	uncharacterized protein A4U43_C04F11700 [Asparagus officinalis]
c126656.graph_c0	600	660	618	1174	1211	1464	15.41	18.22	20.65	40.61	43.09	35.87	4.45e-10	1.17313	up	[O]	Posttranslational modification, protein turnover, chaperones	Biological Process: nuclear membrane fusion (GO:0000740);; Molecular Function: ATP binding (GO:0005524);; Cellular Component: mitochondrion (GO:0005739);; Biological Process: response to heat (GO:0009408);; Biological Process: embryo sac cellularization (GO:0009558);; Biological Process: polar nucleus fusion (GO:0010197);; Biological Process: synergid death (GO:0010198);; Molecular Function: heat…	K03686|5.08656e-62|pda:103698365|K03686 molecular chaperone DnaJ | (RefSeq) chaperone protein dnaJ GFA2, mitochondrial-like	[O]	Posttranslational modification, protein turnover, chaperones	--	Chaperone protein dnaJ GFA2, mitochondrial OS=Arabidopsis thaliana OX=3702 GN=GFA2 PE=2 SV=1	O	Posttranslational modification, protein turnover, chaperones	PREDICTED: chaperone protein dnaJ GFA2, mitochondrial-like [Phoenix dactylifera]
c122693.graph_c2	38	55	41	3012	3343	4068	2.64	4.11	3.69	281.53	328.88	277.38	2.2e-141	6.39316	up	--	--	Cellular Component: extracellular region (GO:0005576);;	--	--	--	Pollen allergen;; Lytic transglycolase	Expansin-like B1 OS=Oryza sativa subsp. japonica OX=39947 GN=EXLB1 PE=2 SV=2	G	Carbohydrate transport and metabolism	expansin-like B1 [Asparagus officinalis]
c112589.graph_c0	18	10	6	49	45	45	1.28	0.76	0.56	4.63	4.47	3.11	2.68e-05	2.15631	up	--	--	--	--	[R]	General function prediction only	--	High mobility group B protein 10 OS=Arabidopsis thaliana OX=3702 GN=HMGB10 PE=1 SV=1	S	Function unknown	high mobility group B protein 15-like [Asparagus officinalis]
c117718.graph_c0	215	264	265	1234	2164	2726	11.59	13.16	16.77	81.98	145.17	130.75	3.11e-18	3.14452	up	--	--	--	--	[K]	Transcription	Myb/SANT-like DNA-binding domain	Trihelix transcription factor GT-3b OS=Arabidopsis thaliana OX=3702 GN=GT-3B PE=1 SV=1	K	Transcription	PREDICTED: trihelix transcription factor GT-3b-like [Lupinus angustifolius]
c122890.graph_c0	69	18	16	2029	1509	1572	1.63	0.45	0.42	58.31	45.4	33.97	2.5e-28	5.682	up	--	--	Molecular Function: uniporter activity (GO:0015292);; Cellular Component: integral component of membrane (GO:0016021);; Biological Process: transmembrane transport (GO:0055085);;	K20858|5.01597e-54|mus:103981450|K20858 calcium uniporter protein, mitochondrial | (RefSeq) calcium uniporter protein 2, mitochondrial-like	[R]	General function prediction only	Mitochondrial calcium uniporter	Calcium uniporter protein 2, mitochondrial OS=Arabidopsis thaliana OX=3702 GN=At2g23790 PE=2 SV=1	S	Function unknown	PREDICTED: calcium uniporter protein 2, mitochondrial-like [Musa acuminata subsp. malaccensis]
c57693.graph_c0	0	3	2	225	303	809	0	0.17	0.12	14.18	20.69	37.12	3.31e-23	7.69527	up	--	--	Molecular Function: hydrolase activity, hydrolyzing O-glycosyl compounds (GO:0004553);; Biological Process: carbohydrate metabolic process (GO:0005975);;	--	--	--	Glycosyl hydrolases family 17	Glucan endo-1,3-beta-glucosidase, basic vacuolar isoform OS=Hevea brasiliensis OX=3981 GN=HGN1 PE=1 SV=2	G	Carbohydrate transport and metabolism	glucan endo-1,3-beta-glucosidase-like [Asparagus officinalis]
c108292.graph_c0	44	25	27	1	0	0	3.21	1.96	2.55	0.1	0	0	1.64e-06	-5.48869	down	--	--	--	--	--	--	--	WEB family protein At1g75720 OS=Arabidopsis thaliana OX=3702 GN=At1g75720 PE=3 SV=1	S	Function unknown	WEB family protein At1g75720 [Asparagus officinalis]
c104064.graph_c0	0	4	0	42	95	730	0	0.13	0	1.76	4.18	22.59	0.000111983	5.80695	up	[QV]	Secondary metabolites biosynthesis, transport and catabolism ;; Defense mechanisms	Molecular Function: monooxygenase activity (GO:0004497);; Molecular Function: iron ion binding (GO:0005506);; Molecular Function: oxidoreductase activity, acting on paired donors, with incorporation or reduction of molecular oxygen (GO:0016705);; Molecular Function: heme binding (GO:0020037);; Biological Process: oxidation-reduction process (GO:0055114);;	K01723|1.85727e-166|pda:103698112|K01723 hydroperoxide dehydratase [EC:4.2.1.92] | (RefSeq) allene oxide synthase 2-like	--	--	Cytochrome P450	Allene oxide synthase 1, chloroplastic OS=Solanum lycopersicum OX=4081 GN=AOS1 PE=2 SV=1	Q	Secondary metabolites biosynthesis, transport and catabolism	unspecific 9/13 divinyl ether synthase [Allium sativum]
c120352.graph_c1	2186	2001	1608	737	719	774	57.3	56.66	55.65	29.39	28.32	23.45	6.63e-15	-1.2179	down	[K]	Transcription	Molecular Function: protein serine/threonine kinase activity (GO:0004674);; Molecular Function: ATP binding (GO:0005524);; Biological Process: protein phosphorylation (GO:0006468);;	--	[R]	General function prediction only	Protein kinase domain	Serine/threonine-protein kinase STN7, chloroplastic OS=Arabidopsis thaliana OX=3702 GN=STN7 PE=1 SV=1	T	Signal transduction mechanisms	serine/threonine-protein kinase STN7, chloroplastic [Asparagus officinalis]
c123083.graph_c2	273	310	297	133	112	110	16.78	17.29	23.78	20.48	17.37	11.8	2.26e-06	-1.16124	down	--	--	--	--	[R]	General function prediction only	RNA recognition motif. (a.k.a. RRM, RBD, or RNP domain)	Oligouridylate-binding protein 1 OS=Nicotiana plumbaginifolia OX=4092 GN=UBP1 PE=2 SV=1	S	Function unknown	F-box protein At4g00755-like isoform X2 [Asparagus officinalis]
c130729.graph_c0	501	455	410	219	139	129	54.59	52.86	49.81	32.24	20.31	13.79	4.31e-06	-1.32963	down	--	--	--	K14827|6.89973e-85|egu:105049896|K14827 pre-rRNA-processing protein IPI1 | (RefSeq) testis-expressed sequence 10 protein	[S]	Function unknown	--	--	S	Function unknown	uncharacterized protein LOC109830320 isoform X2 [Asparagus officinalis]
c121432.graph_c0	38	45	33	19	5	10	0.86	1.09	0.98	0.58	0.16	0.22	0.00727071	-1.59424	down	--	--	Molecular Function: zinc ion binding (GO:0008270);;	--	[R]	General function prediction only	PPR repeat family;; DYW family of nucleic acid deaminases;; PPR repeat;; PPR repeat;; Pentatricopeptide repeat domain;; Pentacotripeptide-repeat region of PRORP	Pentatricopeptide repeat-containing protein At3g46790, chloroplastic OS=Arabidopsis thaliana OX=3702 GN=CRR2 PE=2 SV=1	S	Function unknown	pentatricopeptide repeat-containing protein At3g46790, chloroplastic [Asparagus officinalis]
c124994.graph_c1	20	61	65	316	410	503	0.66	2.71	3.05	15.64	22.01	18.5	3.76e-10	3.12395	up	[M]	Cell wall/membrane/envelope biogenesis	Molecular Function: protein serine/threonine kinase activity (GO:0004674);; Molecular Function: ATP binding (GO:0005524);; Biological Process: protein phosphorylation (GO:0006468);; Cellular Component: integral component of membrane (GO:0016021);;	--	--	--	Protein kinase domain;; Protein tyrosine kinase	Cysteine-rich receptor-like protein kinase 15 OS=Arabidopsis thaliana OX=3702 GN=CRK15 PE=2 SV=2	T	Signal transduction mechanisms	putative receptor-like protein kinase At4g00960 [Asparagus officinalis]
c96319.graph_c0	105	77	91	184	129	275	36.11	29.54	37.68	85.98	65.47	87.6	0.000538404	1.21277	up	--	--	--	--	--	--	--	--	--	--	protein BOBBER 2-like isoform X2 [Asparagus officinalis]
c124736.graph_c1	61	60	48	7	6	1	8.45	9.04	8.47	1.31	1.19	0.13	7.75e-08	-3.31428	down	--	--	--	--	[S]	Function unknown	--	--	S	Function unknown	uncharacterized protein LOC109710787 isoform X2 [Ananas comosus]
c127232.graph_c1	53	95	88	186	212	358	4.45	9.01	10.49	21.87	29.31	31.5	1.29e-05	1.77413	up	--	--	--	--	--	--	--	--	L	Replication, recombination and repair	uncharacterized protein LOC109820774 [Asparagus officinalis]
c114512.graph_c0	252	418	275	879	673	581	8.46	15.09	12.11	40.88	32.9	20.01	3.42e-05	1.32018	up	--	--	--	--	[O]	Posttranslational modification, protein turnover, chaperones	Ring finger domain;; RING-like zinc finger;; Zinc finger, C3HC4 type (RING finger);; RING-H2 zinc finger domain;; Zinc finger, C3HC4 type (RING finger);; Anaphase-promoting complex subunit 11 RING-H2 finger	RING-H2 finger protein ATL79 OS=Arabidopsis thaliana OX=3702 GN=ATL79 PE=2 SV=1	O	Posttranslational modification, protein turnover, chaperones	PREDICTED: RING-H2 finger protein ATL79-like [Phoenix dactylifera]
c112874.graph_c0	284	248	227	499	483	786	16.8	15.74	17.75	38.84	39.46	44.82	7.03e-08	1.3496	up	[H]	Coenzyme transport and metabolism	Molecular Function: glutaminase activity (GO:0004359);; Cellular Component: cytosol (GO:0005829);; Biological Process: pyridoxine metabolic process (GO:0008614);; Biological Process: vitamin B6 biosynthetic process (GO:0042819);; Biological Process: pyridoxal phosphate biosynthetic process (GO:0042823);; Molecular Function: protein heterodimerization activity (GO:0046982);; Cellular Component: gl…	K08681|1.88844e-128|nnu:104602639|K08681 5'-phosphate synthase pdxT subunit [EC:4.3.3.6] | (RefSeq) probable pyridoxal 5'-phosphate synthase subunit PDX2	[H]	Coenzyme transport and metabolism	SNO glutamine amidotransferase family;; CobB/CobQ-like glutamine amidotransferase domain;; Biotin-protein ligase, N terminal	Probable pyridoxal 5&apos;-phosphate synthase subunit PDX2 OS=Arabidopsis thaliana OX=3702 GN=PDX2 PE=1 SV=1	H	Coenzyme transport and metabolism	probable pyridoxal 5&apos;-phosphate synthase subunit PDX2 [Asparagus officinalis]
c116559.graph_c2	1166	1033	739	424	309	421	59.66	55.36	48.16	30.45	23	21.15	9.86e-09	-1.19164	down	--	--	--	--	--	--	--	--	S	Function unknown	hypothetical protein ACMD2_06043, partial [Ananas comosus]
c129361.graph_c0	61	59	62	169	161	110	1.43	1.73	1.69	6.79	6.53	3.07	5.89e-05	1.41671	up	--	--	--	--	[R]	General function prediction only	--	Retrovirus-related Pol polyprotein from transposon RE1 OS=Arabidopsis thaliana OX=3702 GN=RE1 PE=2 SV=1	L	Replication, recombination and repair	hypothetical protein VITISV_011986 [Vitis vinifera]
c116669.graph_c0	548	785	630	2294	2305	2984	17.06	26.4	26.66	97.24	102.61	92.01	1.48e-19	2.07998	up	--	--	Biological Process: amino acid transmembrane transport (GO:0003333);; Molecular Function: amino acid transmembrane transporter activity (GO:0015171);; Cellular Component: integral component of membrane (GO:0016021);;	K14209|7.35261e-161|egu:105042696|K14209 solute carrier family 36 (proton-coupled amino acid transporter) | (RefSeq) amino acid transporter ANTL1	[E]	Amino acid transport and metabolism	Transmembrane amino acid transporter protein	Amino acid transporter AVT3C OS=Arabidopsis thaliana OX=3702 GN=AVT3C PE=1 SV=1	E	Amino acid transport and metabolism	LOW QUALITY PROTEIN: amino acid transporter ANTL2-like [Asparagus officinalis]
c119416.graph_c0	39	236	158	3090	5574	17642	2.18	13.78	11.25	233.07	438.28	974.99	2.04e-15	5.74011	up	[G]	Carbohydrate transport and metabolism	Molecular Function: hydrolase activity, hydrolyzing O-glycosyl compounds (GO:0004553);; Biological Process: carbohydrate metabolic process (GO:0005975);;	K01183|1.80342e-82|egu:105036993|K01183 chitinase [EC:3.2.1.14] | (RefSeq) hevamine-A-like	[M]	Cell wall/membrane/envelope biogenesis	Glycosyl hydrolases family 18	Hevamine-A OS=Hevea brasiliensis OX=3981 PE=1 SV=2	G	Carbohydrate transport and metabolism	PREDICTED: hevamine-A-like [Elaeis guineensis]
c125460.graph_c0	139	179	116	17	11	16	4.24	6.08	4.41	3.16	3.02	2.23	1.92e-17	-3.11747	down	--	--	Molecular Function: nucleic acid binding (GO:0003676);; Molecular Function: zinc ion binding (GO:0008270);; Biological Process: DNA integration (GO:0015074);; Molecular Function: hydrolase activity (GO:0016787);;	--	[R]	General function prediction only	gag-polypeptide of LTR copia-type	--	S	Function unknown	Retrovirus-related Pol polyprotein from transposon TNT 1-94 [Cajanus cajan]
c117835.graph_c0	27	18	20	96	92	105	1.96	1.41	1.88	9.47	9.56	7.57	1.97e-11	2.29871	up	--	--	Molecular Function: protein kinase activity (GO:0004672);; Molecular Function: ATP binding (GO:0005524);; Biological Process: protein phosphorylation (GO:0006468);; Cellular Component: integral component of membrane (GO:0016021);;	--	[T]	Signal transduction mechanisms	Protein tyrosine kinase	Protein STRUBBELIG-RECEPTOR FAMILY 8 OS=Arabidopsis thaliana OX=3702 GN=SRF8 PE=2 SV=1	T	Signal transduction mechanisms	protein STRUBBELIG-RECEPTOR FAMILY 8-like [Asparagus officinalis]
c117923.graph_c0	313	98	104	64	38	35	19.65	6.66	8.46	5.38	3.36	2.15	0.0031541	-1.69099	down	--	--	--	--	--	--	--	Uncharacterized GPI-anchored protein At3g06035 OS=Arabidopsis thaliana OX=3702 GN=At3g06035 PE=2 SV=1	S	Function unknown	PREDICTED: uncharacterized GPI-anchored protein At5g19250-like isoform X2 [Phoenix dactylifera]
c131217.graph_c0	2156	1332	1001	618	357	483	176.04	117.3	105.63	67.84	41.3	38.66	1.5e-05	-1.45151	down	--	--	--	--	--	--	Probable lipid transfer	Lipid transfer-like protein VAS OS=Arabidopsis thaliana OX=3702 GN=VAS PE=2 SV=1	S	Function unknown	non-specific lipid-transfer protein 2-like [Asparagus officinalis]
c124575.graph_c0	60	88	66	33	27	26	2.47	3.65	3.16	2.68	2.32	1.76	0.00281493	-1.15327	down	--	--	Molecular Function: zinc ion transmembrane transporter activity (GO:0005385);; Cellular Component: integral component of membrane (GO:0016021);; Biological Process: zinc II ion transmembrane transport (GO:0071577);;	K07238|5.91109e-33|obr:102703002|K07238 zinc transporter, ZIP family | (RefSeq) zinc transporter ZIP12	[P]	Inorganic ion transport and metabolism	--	Zinc transporter ZTP29 OS=Arabidopsis thaliana OX=3702 GN=ZTP29 PE=2 SV=1	P	Inorganic ion transport and metabolism	zinc transporter ZTP29-like [Asparagus officinalis]
c122117.graph_c0	53	155	107	188	323	580	1.5	4.81	4.01	6.98	14.31	15.97	0.000810366	1.8689	up	--	--	Cellular Component: endoplasmic reticulum (GO:0005783);; Molecular Function: lipid binding (GO:0008289);; Cellular Component: integral component of membrane (GO:0016021);;	--	[R]	General function prediction only	--	Synaptotagmin-2 OS=Arabidopsis thaliana OX=3702 GN=SYT2 PE=2 SV=1	S	Function unknown	LOW QUALITY PROTEIN: synaptotagmin-3-like [Asparagus officinalis]
c121077.graph_c0	295	303	230	559	595	830	9.12	10.17	9.42	22.06	24.73	24.2	3.47e-10	1.40308	up	--	--	--	--	--	--	--	--	S	Function unknown	PREDICTED: uncharacterized protein LOC103715899 [Phoenix dactylifera]
c128120.graph_c1	46	57	55	242	199	309	3.09	2.25	2.59	9.41	7.92	9.98	1.97e-17	2.36022	up	--	--	--	--	[R]	General function prediction only	--	Retrovirus-related Pol polyprotein from transposon TNT 1-94 OS=Nicotiana tabacum OX=4097 PE=2 SV=1	M	Cell wall/membrane/envelope biogenesis	retrovirus-related Pol polyprotein from transposon TNT 1-94, partial [Trifolium pratense]
c128385.graph_c0	189	249	330	441	594	1091	5.25	7.37	12	14.58	20.64	26.22	0.00055568	1.54466	up	--	--	--	--	--	--	Plant protein of unknown function (DUF863)	--	S	Function unknown	uncharacterized protein LOC109825561 [Asparagus officinalis]
c125948.graph_c0	5267	9062	6848	11559	13965	22974	295.7	535.77	494.82	915.91	1126.91	1254.43	0.00023565	1.31204	up	--	--	--	--	--	--	Phosphate-induced protein 1 conserved region	Protein EXORDIUM OS=Arabidopsis thaliana OX=3702 GN=EXO PE=2 SV=1	S	Function unknown	PREDICTED: protein EXORDIUM-like 1 [Elaeis guineensis]
c119789.graph_c0	339	248	180	137	103	93	20.83	16.33	14.54	11.13	9.06	5.79	0.00191723	-1.02585	down	[J]	Translation, ribosomal structure and biogenesis	Cellular Component: thylakoid (GO:0009579);; Cellular Component: chloroplast part (GO:0044434);; Molecular Function: organic cyclic compound binding (GO:0097159);; Molecular Function: heterocyclic compound binding (GO:1901363);;	K13126|1.05522e-98|egu:105050488|K13126 polyadenylate-binding protein | (RefSeq) 30S ribosomal protein 2, chloroplastic	[R]	General function prediction only	RNA recognition motif. (a.k.a. RRM, RBD, or RNP domain);; RNA recognition motif. (a.k.a. RRM, RBD, or RNP domain)	30S ribosomal protein 2, chloroplastic OS=Spinacia oleracea OX=3562 GN=PSRP2 PE=1 SV=1	S	Function unknown	30S ribosomal protein 2, chloroplastic-like isoform X1 [Asparagus officinalis]
c129633.graph_c0	511	556	457	134	127	226	28.76	37.16	32.81	5.37	5.39	6.68	2.52e-08	-1.50355	down	[C]	Energy production and conversion	Cellular Component: mitochondrial proton-transporting ATP synthase complex (GO:0005753);; Cellular Component: plasma membrane (GO:0005886);; Molecular Function: zinc ion binding (GO:0008270);; Cellular Component: chloroplast (GO:0009507);; Biological Process: ATP synthesis coupled proton transport (GO:0015986);; Molecular Function: proton-transporting ATP synthase activity, rotational mechanism (…	K02137|1.40361e-28|mus:103979251|K02137 F-type H+-transporting ATPase subunit O | (RefSeq) ATP synthase subunit O, mitochondrial	[C]	Energy production and conversion	--	ATP synthase subunit O, mitochondrial OS=Ipomoea batatas OX=4120 PE=1 SV=1	C	Energy production and conversion	uncharacterized protein A4U43_C01F28000 [Asparagus officinalis]
c118793.graph_c0	150	152	126	275	211	308	4.36	4.27	4.58	11.29	8.81	9.4	8.54e-07	1.02804	up	[L]	Replication, recombination and repair	Molecular Function: DNA binding (GO:0003677);; Molecular Function: ATP binding (GO:0005524);; Biological Process: DNA repair (GO:0006281);; Molecular Function: DNA-dependent ATPase activity (GO:0008094);; Cellular Component: membrane (GO:0016020);; Biological Process: somatic cell DNA recombination (GO:0016444);; Biological Process: positive regulation of defense response to bacterium (GO:1900426…	K10871|1.32285e-101|pda:103705926|K10871 RAD51-like protein 3 | (RefSeq) DNA repair protein RAD51 homolog 4	[L]	Replication, recombination and repair	Rad51;; AAA domain;; recA bacterial DNA recombination protein;; DnaB-like helicase C terminal domain	DNA repair protein RAD51 homolog 4 OS=Arabidopsis thaliana OX=3702 GN=RAD51D PE=2 SV=2	L	Replication, recombination and repair	DNA repair protein RAD51 homolog 4-like [Asparagus officinalis]
c125678.graph_c0	34	51	42	2336	1660	1867	2.12	3.28	2.75	157.7	112.48	110.45	4.23e-101	5.63474	up	--	--	--	--	--	--	Gibberellin regulated protein	Gibberellin-regulated protein 3 OS=Arabidopsis thaliana OX=3702 GN=GASA3 PE=2 SV=1	O	Posttranslational modification, protein turnover, chaperones	gibberellin-regulated protein 1-like [Asparagus officinalis]
c130416.graph_c0	2666	2748	2364	1040	1156	1216	26.14	29.33	30.4	14.88	16.78	14.35	2.52e-09	-1.03275	down	[O]	Posttranslational modification, protein turnover, chaperones	--	K00921|0|pda:103702560|K00921 1-phosphatidylinositol-3-phosphate 5-kinase [EC:2.7.1.150] | (RefSeq) 1-phosphatidylinositol-3-phosphate 5-kinase FAB1B-like	[T]	Signal transduction mechanisms	TCP-1/cpn60 chaperonin family;; FYVE zinc finger;; Phosphatidylinositol-4-phosphate 5-Kinase	1-phosphatidylinositol-3-phosphate 5-kinase FAB1B OS=Arabidopsis thaliana OX=3702 GN=FAB1B PE=2 SV=1	O	Posttranslational modification, protein turnover, chaperones	1-phosphatidylinositol-3-phosphate 5-kinase FAB1B-like [Asparagus officinalis]
c120546.graph_c0	53	67	39	3	9	3	4.03	5.36	4.09	0.42	1.58	0.12	1.09e-06	-3.10405	down	[N]	Cell motility	--	K13680|3.24762e-49|pda:103703027|K13680 beta-mannan synthase [EC:2.4.1.32] | (RefSeq) glucomannan 4-beta-mannosyltransferase 1-like	--	--	--	Mannan synthase 1 OS=Cyamopsis tetragonoloba OX=3832 GN=ManS PE=1 SV=1	M	Cell wall/membrane/envelope biogenesis	PREDICTED: glucomannan 4-beta-mannosyltransferase 1-like isoform X1 [Phoenix dactylifera]
c128472.graph_c2	62	77	65	1	1	5	0.97	2	1.21	0.02	0.02	0.08	1.65e-11	-4.54564	down	--	--	--	--	--	--	zinc-binding in reverse transcriptase	--	--	--	--
c130940.graph_c0	161	204	169	83	42	25	2.12	2.65	2.63	1.39	0.74	0.34	0.000901884	-1.65014	down	--	--	--	K14861|0|pda:103720976|K14861 nucleolar pre-ribosomal-associated protein 1 | (RefSeq) uncharacterized LOC103720976	[S]	Function unknown	Nucleolar pre-ribosomal-associated protein 1	--	S	Function unknown	uncharacterized protein A4U43_C06F1840 [Asparagus officinalis]
c116556.graph_c0	1386	1622	1206	410	413	578	74.47	95.13	84.87	29.46	32.81	36.16	2.27e-12	-1.43814	down	[R]	General function prediction only	Molecular Function: GTP binding (GO:0005525);; Cellular Component: intracellular (GO:0005622);; Biological Process: small GTPase mediated signal transduction (GO:0007264);;	K04392|4.49376e-120|nnu:104604250|K04392 Ras-related C3 botulinum toxin substrate 1 | (RefSeq) rac-like GTP-binding protein 5	[R]	General function prediction only	Ras family;; Ras of Complex, Roc, domain of DAPkinase	Rac-like GTP-binding protein 6 OS=Oryza sativa subsp. japonica OX=39947 GN=RAC6 PE=2 SV=1	S	Function unknown	GTP-binding protein [Chimonanthus praecox]
c121651.graph_c0	3725	1512	1370	260	80	41	235.72	106.2	114.9	25.05	8.75	3.24	1.34e-08	-3.79834	down	--	--	Cellular Component: photosystem I (GO:0009522);; Cellular Component: chloroplast thylakoid membrane (GO:0009535);; Biological Process: photosynthesis, light harvesting (GO:0009765);; Cellular Component: integral component of membrane (GO:0016021);; Molecular Function: chlorophyll binding (GO:0016168);; Biological Process: protein-chromophore linkage (GO:0018298);; Molecular Function: metal ion bi…	K08912|0|nnu:104590449|K08912 light-harvesting complex II chlorophyll a/b binding protein 1 | (RefSeq) chlorophyll a-b binding protein of LHCII type 1-like	--	--	Chlorophyll A-B binding protein	Chlorophyll a-b binding protein 40, chloroplastic OS=Nicotiana tabacum OX=4097 GN=CAB40 PE=2 SV=1	J	Translation, ribosomal structure and biogenesis	PREDICTED: chlorophyll a-b binding protein of LHCII type 1-like [Nelumbo nucifera]
c93125.graph_c0	124	108	171	0	0	0	23.27	22.32	40.61	0	0	0	5.3e-11	-8.29415	down	--	--	Cellular Component: extracellular region (GO:0005576);; Cellular Component: cell wall (GO:0005618);; Biological Process: plant-type cell wall organization (GO:0009664);; Cellular Component: membrane (GO:0016020);;	--	--	--	Pollen allergen	Expansin-A2 OS=Oryza sativa subsp. japonica OX=39947 GN=EXPA2 PE=2 SV=2	G	Carbohydrate transport and metabolism	hypothetical protein GOBAR_AA36862 [Gossypium barbadense]
c127248.graph_c0	53	39	33	130	90	102	1.14	0.97	0.93	4.02	2.95	2.18	4.72e-06	1.50421	up	--	--	--	--	[R]	General function prediction only	SET domain;; Rubisco LSMT substrate-binding	Protein SET DOMAIN GROUP 40 OS=Arabidopsis thaliana OX=3702 GN=SDG40 PE=2 SV=1	S	Function unknown	protein SET DOMAIN GROUP 40 [Asparagus officinalis]
c121294.graph_c0	378	187	719	7388	6011	7115	27.65	14.74	68.15	725.65	621.57	510.4	7.49e-15	3.98913	up	--	--	Cellular Component: chloroplast (GO:0009507);; Molecular Function: allene-oxide cyclase activity (GO:0046423);;	K10525|2.02242e-94|aip:107643776|K10525 allene oxide cyclase [EC:5.3.99.6] | (RefSeq) allene oxide cyclase 3, chloroplastic-like	--	--	Allene oxide cyclase	Allene oxide cyclase, chloroplastic OS=Oryza sativa subsp. japonica OX=39947 GN=AOC PE=1 SV=1	S	Function unknown	unknown [Lotus japonicus]
c92505.graph_c0	37	21	127	0	0	0	0.44	0.27	1.98	0	0	0	3.88e-07	-7.08448	down	--	--	--	--	--	--	D5 N terminal like;; Protein phosphatase 2C;; Poxvirus early transcription factor (VETF), large subunit	--	--	--	hypothetical protein SDRG_15087 [Saprolegnia diclina VS20]
c128103.graph_c1	373	598	580	4073	5043	6953	10.73	18.3	21.96	158.74	208.39	204.26	5.72e-26	3.46649	up	[I]	Lipid transport and metabolism	Biological Process: metabolic process (GO:0008152);; Molecular Function: hydrolase activity (GO:0016787);;	K14493|0|mus:103978881|K14493 gibberellin receptor GID1 [EC:3.-.-.-] | (RefSeq) gibberellin receptor GID1C-like	[V]	Defense mechanisms	alpha/beta hydrolase fold;; Carboxylesterase family	Gibberellin receptor GID1C OS=Arabidopsis thaliana OX=3702 GN=GID1C PE=1 SV=1	I	Lipid transport and metabolism	gibberellin receptor GID1C [Asparagus officinalis]
c117597.graph_c2	1431	1612	1216	269	269	377	70.11	87.66	79.38	16.67	17.46	17.15	1.26e-25	-2.06595	down	[S]	Function unknown	Cellular Component: chloroplast envelope (GO:0009941);; Cellular Component: integral component of membrane (GO:0016021);;	--	--	--	Uncharacterized protein family, UPF0114	--	S	Function unknown	uncharacterized protein LOC109819398 [Asparagus officinalis]
c127866.graph_c2	84	132	105	19	14	20	2.99	4	4.09	0.83	0.56	0.85	9.07e-10	-2.43159	down	--	--	Biological Process: macromolecule metabolic process (GO:0043170);; Biological Process: primary metabolic process (GO:0044238);; Molecular Function: metal ion binding (GO:0046872);;	--	[R]	General function prediction only	--	--	L	Replication, recombination and repair	gag-pol, partial [Camellia sinensis]
c123498.graph_c0	678	943	936	10231	8079	9691	63.52	97.96	121.5	1102.64	869.37	737.7	8.57e-49	3.56281	up	--	--	Molecular Function: phosphoenolpyruvate carboxykinase activity (GO:0004611);; Biological Process: metabolic process (GO:0008152);;	K01610|8.98952e-13|egu:105054530|K01610 phosphoenolpyruvate carboxykinase (ATP) [EC:4.1.1.49] | (RefSeq) phosphoenolpyruvate carboxykinase [ATP]	--	--	--	Phosphoenolpyruvate carboxykinase (ATP) OS=Zea mays OX=4577 PE=2 SV=1	S	Function unknown	PREDICTED: phosphoenolpyruvate carboxykinase [ATP] [Elaeis guineensis]
c121598.graph_c0	468	1419	924	2067	2626	2483	15.87	51.08	40.07	90.53	121.19	82.52	0.000995755	1.48046	up	--	--	Molecular Function: binding (GO:0005488);;	--	--	--	Helix-loop-helix DNA-binding domain	Transcription factor ICE1 OS=Arabidopsis thaliana OX=3702 GN=SCRM PE=1 SV=1	K	Transcription	unnamed protein product, partial [Vitis vinifera]
c115129.graph_c0	219	214	249	7377	6160	9457	5.19	5.46	7.68	230	203.28	213	2.63e-116	5.17413	up	--	--	Biological Process: drug transmembrane transport (GO:0006855);; Molecular Function: drug transmembrane transporter activity (GO:0015238);; Molecular Function: antiporter activity (GO:0015297);; Cellular Component: integral component of membrane (GO:0016021);;	K03327|1.69774e-152|egu:105051369|K03327 multidrug resistance protein, MATE family | (RefSeq) protein DETOXIFICATION 40	[R]	General function prediction only	MatE;; MatE	Protein DETOXIFICATION 40 OS=Arabidopsis thaliana OX=3702 GN=DTX40 PE=1 SV=1	V	Defense mechanisms	PREDICTED: protein DETOXIFICATION 40 isoform X2 [Elaeis guineensis]
c131008.graph_c2	483	718	474	94	59	45	8.6	13.54	10.8	2.38	1.56	0.84	1.91e-15	-2.89132	down	--	--	Molecular Function: binding (GO:0005488);;	--	--	--	Late embryogenesis abundant protein;; gag-polypeptide of LTR copia-type	--	--	--	hypothetical protein EUTSA_v10002214mg, partial [Eutrema salsugineum]
c124276.graph_c0	202	242	180	446	533	745	7.75	7.87	7.65	20.05	22.57	25.84	2.37e-09	1.6031	up	[J]	Translation, ribosomal structure and biogenesis	Biological Process: pseudouridine synthesis (GO:0001522);; Molecular Function: RNA binding (GO:0003723);; Cellular Component: cytoplasm (GO:0005737);; Biological Process: RNA processing (GO:0006396);; Molecular Function: pseudouridine synthase activity (GO:0009982);; Cellular Component: membrane (GO:0016020);; Biological Process: Golgi vesicle transport (GO:0048193);;	K03177|0|egu:105038771|K03177 tRNA pseudouridine55 synthase [EC:5.4.99.25] | (RefSeq) probable tRNA pseudouridine synthase 1	[J]	Translation, ribosomal structure and biogenesis	TruB family pseudouridylate synthase (N terminal domain);; tRNA pseudouridylate synthase B C-terminal domain	H/ACA ribonucleoprotein complex subunit 4 OS=Arabidopsis thaliana OX=3702 GN=CBF5 PE=1 SV=1	J	Translation, ribosomal structure and biogenesis	PREDICTED: probable tRNA pseudouridine synthase 1 [Elaeis guineensis]
c125696.graph_c0	886	743	548	241	268	349	36.41	33.61	31.26	18.55	18.58	17.43	1.83e-06	-1.17894	down	--	--	--	--	--	--	Phloem protein 2;; F-box domain;; Phloem protein 2	F-box protein At2g02240 OS=Arabidopsis thaliana OX=3702 GN=At2g02240 PE=2 SV=1	S	Function unknown	LOW QUALITY PROTEIN: F-box protein PP2-B10-like [Asparagus officinalis]
c123188.graph_c2	155	291	86	976	1408	2821	11.49	17.72	8.27	49.29	72.88	111.46	4.96e-11	3.37642	up	--	--	Molecular Function: protein kinase activity (GO:0004672);; Biological Process: phosphorylation (GO:0016310);;	K04733|2.66922e-49|egu:105041705|K04733 interleukin-1 receptor-associated kinase 4 [EC:2.7.11.1] | (RefSeq) probable serine/threonine-protein kinase PBL3	[T]	Signal transduction mechanisms	--	Probable serine/threonine-protein kinase PBL3 OS=Arabidopsis thaliana OX=3702 GN=PBL3 PE=1 SV=1	T	Signal transduction mechanisms	probable serine/threonine-protein kinase PBL3 isoform X3 [Asparagus officinalis]
c130930.graph_c1	459	470	496	158	105	136	53.2	55.37	71.27	24.32	19.53	16.44	1.57e-12	-1.69869	down	--	--	Cellular Component: microtubule cytoskeleton (GO:0015630);; Cellular Component: cytoskeletal part (GO:0044430);; Biological Process: regulation of cellular process (GO:0050794);;	K16812|1.38254e-19|mus:103994687|K16812 targeting protein for Xklp2 | (RefSeq) protein TPX2-like isoform X1	--	--	Cell cycle regulated microtubule associated protein	Protein TPX2 OS=Arabidopsis thaliana OX=3702 GN=TPX2 PE=1 SV=1	S	Function unknown	PREDICTED: protein TPX2-like isoform X1 [Musa acuminata subsp. malaccensis]
c117171.graph_c0	338	368	280	69	80	62	34.24	39.82	34.89	10.51	14.04	7.7	6.31e-15	-2.04739	down	--	--	--	K16903|1.02154e-37|mus:103968804|K16903 L-tryptophan---pyruvate aminotransferase [EC:2.6.1.99] | (RefSeq) L-tryptophan--pyruvate aminotransferase 1-like	--	--	--	Tryptophan aminotransferase-related protein 2 OS=Arabidopsis thaliana OX=3702 GN=TAR2 PE=2 SV=1	E	Amino acid transport and metabolism	tryptophan aminotransferase-related protein 2-like [Asparagus officinalis]
c126765.graph_c0	28795	34487	28768	11945	7138	5254	558.42	714.37	731.38	311.7	194.83	101.29	1.09e-06	-1.75026	down	[O]	Posttranslational modification, protein turnover, chaperones	Molecular Function: serine-type endopeptidase activity (GO:0004252);; Biological Process: proteolysis (GO:0006508);;	--	--	--	Subtilase family;; Peptidase inhibitor I9;; PA domain	Subtilisin-like protease SBT1.7 OS=Arabidopsis thaliana OX=3702 GN=SBT1.7 PE=1 SV=1	O	Posttranslational modification, protein turnover, chaperones	PREDICTED: subtilisin-like protease SBT1.7 [Elaeis guineensis]
c112151.graph_c3	945	553	397	1314	1020	1326	42.02	26.56	23.29	72.05	58.19	52.11	0.000869788	1.10611	up	--	--	--	K12349|0|egu:105047518|K12349 neutral ceramidase [EC:3.5.1.23] | (RefSeq) neutral ceramidase	[T]	Signal transduction mechanisms	Neutral/alkaline non-lysosomal ceramidase, N-terminal	Neutral ceramidase OS=Oryza sativa subsp. japonica OX=39947 GN=Os01g0624000 PE=1 SV=1	S	Function unknown	neutral ceramidase-like isoform X1 [Asparagus officinalis]
c129683.graph_c0	619	676	568	305	255	171	15.71	18.25	19.23	9.4	7.37	4.19	0.000189863	-1.17824	down	[R]	General function prediction only	--	--	--	--	Protein of unknown function, DUF393	Uncharacterized protein At5g50100, chloroplastic OS=Arabidopsis thaliana OX=3702 GN=At5g50100 PE=1 SV=1	S	Function unknown	uncharacterized protein A4U43_C01F1770 [Asparagus officinalis]
c124985.graph_c0	6864	8298	5778	74	64	96	303.31	395.49	335.57	3.51	3.01	3.45	1.97e-194	-6.31199	down	[E]	Amino acid transport and metabolism	Biological Process: tryptophan biosynthetic process (GO:0000162);; Molecular Function: tryptophan synthase activity (GO:0004834);;	K01696|3.74905e-68|mdm:103430123|K01696 tryptophan synthase beta chain [EC:4.2.1.20] | (RefSeq) tryptophan synthase beta chain 2, chloroplastic-like	[E]	Amino acid transport and metabolism	Pyridoxal-phosphate dependent enzyme;; Pyridoxal-phosphate dependent enzyme	Tryptophan synthase beta chain 2, chloroplastic OS=Camptotheca acuminata OX=16922 GN=TSB PE=2 SV=1	E	Amino acid transport and metabolism	tryptophan synthase beta chain 2, chloroplastic [Asparagus officinalis]
c112862.graph_c0	278	286	287	547	471	549	17.41	19.38	24.57	42.14	38.56	31.35	4.36e-08	1.01719	up	--	--	Molecular Function: DNA binding (GO:0003677);; Cellular Component: nucleus (GO:0005634);; Biological Process: regulation of transcription, DNA-templated (GO:0006355);;	--	--	--	No apical meristem (NAM) protein	NAC domain-containing protein 82 OS=Arabidopsis thaliana OX=3702 GN=NAC082 PE=1 SV=1	S	Function unknown	protein ATAF2-like isoform X2 [Asparagus officinalis]
c117759.graph_c0	366	427	278	700	1848	4190	15.69	19.66	15.63	40.34	111.98	177.85	2.18e-06	2.71288	up	--	--	--	--	--	--	RCD1-SRO-TAF4 (RST) plant domain;; Poly(ADP-ribose) polymerase catalytic domain	Probable inactive poly [ADP-ribose] polymerase SRO2 OS=Arabidopsis thaliana OX=3702 GN=SRO2 PE=1 SV=1	S	Function unknown	PREDICTED: probable inactive poly [ADP-ribose] polymerase SRO3 isoform X1 [Elaeis guineensis]
c97388.graph_c0	1	0	3	124	223	494	0.07	0	0.28	12.07	22.85	35.18	2.23e-18	7.27938	up	--	--	--	--	--	--	Domain of unknown function (DUF4228)	--	S	Function unknown	hypothetical protein AQUCO_06200051v1 [Aquilegia coerulea]
c123992.graph_c0	315	340	246	126	64	59	11.52	11.49	10.16	5.12	3.84	2.76	5.57e-06	-1.6845	down	--	--	Cellular Component: chromosome, telomeric region (GO:0000781);; Cellular Component: nucleosome (GO:0000786);; Molecular Function: double-stranded telomeric DNA binding (GO:0003691);; Cellular Component: nucleolus (GO:0005730);; Biological Process: nucleosome assembly (GO:0006334);; Biological Process: regulation of transcription, DNA-templated (GO:0006355);; Molecular Function: protein homodimeri…	K09422|1.01422e-24|mus:103996316|K09422 myb proto-oncogene protein, plant | (RefSeq) single myb histone 4	--	--	Myb-like DNA-binding domain	Single myb histone 4 OS=Zea mays OX=4577 GN=SMH4 PE=2 SV=1	B	Chromatin structure and dynamics	single myb histone 4-like [Asparagus officinalis]
c128868.graph_c2	145	164	116	48	53	68	9.45	11.49	9.81	4.2	4.88	4.35	4.35e-05	-1.17052	down	--	--	--	K17604|1.2342e-175|egu:105056694|K17604 zinc finger SWIM domain-containing protein 3 | (RefSeq) protein FAR1-RELATED SEQUENCE 5	--	--	MULE transposase domain;; SWIM zinc finger	Protein FAR1-RELATED SEQUENCE 5 OS=Arabidopsis thaliana OX=3702 GN=FRS5 PE=1 SV=1	S	Function unknown	protein FAR1-RELATED SEQUENCE 5-like [Asparagus officinalis]
c123231.graph_c0	719	639	501	1163	1122	1817	40.08	38.91	37.21	100.23	102.1	122.18	1.32e-07	1.27938	up	--	--	Biological Process: response to molecule of bacterial origin (GO:0002237);; Cellular Component: chloroplast (GO:0009507);; Biological Process: root morphogenesis (GO:0010015);; Cellular Component: integral component of membrane (GO:0016021);;	--	[T]	Signal transduction mechanisms	Lung seven transmembrane receptor;; Rhodopsin-like GPCR transmembrane domain	--	S	Function unknown	protein GPR107-like [Asparagus officinalis]
c123492.graph_c0	1292	1352	1177	2124	2425	3306	40.87	45.84	48.68	94.48	114.37	108.59	1.31e-07	1.17741	up	--	--	Cellular Component: integral component of membrane (GO:0016021);;	--	[GE]	--	Triose-phosphate Transporter family	Probable sugar phosphate/phosphate translocator At5g25400 OS=Arabidopsis thaliana OX=3702 GN=At5g25400 PE=2 SV=1	S	Function unknown	PREDICTED: probable sugar phosphate/phosphate translocator At4g32390 [Elaeis guineensis]
c121706.graph_c0	115	105	93	398	210	188	2.95	2.9	3.15	13.73	7.62	4.78	0.000109985	1.47701	up	--	--	--	--	[A]	RNA processing and modification	RING-variant domain	--	O	Posttranslational modification, protein turnover, chaperones	uncharacterized protein LOC109849355 [Asparagus officinalis]
c129996.graph_c0	2514	2485	1867	71	34	12	41.39	40.35	39.83	2.25	0.88	0.2	2.14e-25	-5.56673	down	[T]	Signal transduction mechanisms	Molecular Function: phosphorelay sensor kinase activity (GO:0000155);; Biological Process: phosphorelay signal transduction system (GO:0000160);; Molecular Function: ATP binding (GO:0005524);; Cellular Component: intracellular (GO:0005622);; Biological Process: signal transduction by protein phosphorylation (GO:0023014);;	K20715|0|egu:105049508|K20715 phototropin [EC:2.7.11.1] | (RefSeq) phototropin-2	--	--	PAS domain;; PAS fold;; PAS fold;; Protein kinase domain;; PAS fold;; Protein tyrosine kinase	Phototropin-2 OS=Oryza sativa subsp. japonica OX=39947 GN=PHOT2 PE=1 SV=1	T	Signal transduction mechanisms	putative LOV domain-containing protein [Yucca filamentosa]
c113024.graph_c0	805	617	651	1929	1415	1611	14.13	11.69	15.1	44.6	34.6	27.98	2.6e-11	1.39496	up	--	--	Biological Process: transcription, DNA-templated (GO:0006351);;	--	--	--	GRAS domain family	Scarecrow-like protein 9 OS=Arabidopsis thaliana OX=3702 GN=SCL9 PE=2 SV=1	K	Transcription	scarecrow-like protein 9 [Asparagus officinalis]
c130544.graph_c0	300	274	213	75	79	58	11	10.8	9.77	5.49	4.99	2.13	1.85e-09	-1.71161	down	--	--	Molecular Function: CTD phosphatase activity (GO:0008420);; Cellular Component: DNA-directed RNA polymerase II, holoenzyme (GO:0016591);; Biological Process: dephosphorylation of RNA polymerase II C-terminal domain (GO:0070940);;	K18999|8.8798e-52|pda:103724315|K18999 RNA polymerase II C-terminal domain phosphatase-like 3/4 [EC:3.1.3.16] | (RefSeq) RNA polymerase II C-terminal domain phosphatase-like 4	[K]	Transcription	NLI interacting factor-like phosphatase	RNA polymerase II C-terminal domain phosphatase-like 4 OS=Arabidopsis thaliana OX=3702 GN=CPL4 PE=1 SV=1	K	Transcription	unnamed protein product, partial [Vitis vinifera]
c120009.graph_c0	1734	1375	1412	565	512	771	184.54	151.61	187.65	93.91	68.93	116.16	9.52e-08	-1.15047	down	--	--	--	--	--	--	Vacuolar (H+)-ATPase G subunit	--	--	--	--
c119894.graph_c0	203	164	142	76	46	44	5.78	5.18	5.58	3.78	2.21	1.64	1.82e-05	-1.45019	down	--	--	Cellular Component: membrane (GO:0016020);;	K14315|0|egu:105035763|K14315 nucleoporin NDC1 | (RefSeq) uncharacterized LOC105035763	--	--	Nucleoporin protein Ndc1-Nup	--	S	Function unknown	PREDICTED: uncharacterized protein LOC105035763 [Elaeis guineensis]
c113782.graph_c0	51	43	29	91	98	129	3.92	3.57	3.17	10.84	11.29	10.83	5.52e-06	1.51406	up	--	--	--	--	[K]	Transcription	SRF-type transcription factor (DNA-binding and dimerisation domain)	Agamous-like MADS-box protein AGL80 OS=Arabidopsis thaliana OX=3702 GN=AGL80 PE=1 SV=1	K	Transcription	PREDICTED: agamous-like MADS-box protein AGL80 [Elaeis guineensis]
c112813.graph_c0	17	8	5	18	29	91	2.62	1.62	0.98	3.94	6.21	14.23	0.00533631	2.22248	up	--	--	--	--	--	--	--	--	--	--	hypothetical protein BVRB_031790 [Beta vulgaris subsp. vulgaris]
c122944.graph_c0	5	16	17	34	38	41	0.07	0.23	0.3	0.9	1.33	0.55	0.00761947	1.6481	up	--	--	--	--	--	--	Plant mobile domain	--	S	Function unknown	PREDICTED: uncharacterized protein LOC103958322 [Pyrus x bretschneideri]
c124781.graph_c0	46	71	60	17	11	13	1.13	1.9	2.11	0.55	0.41	0.32	2.82e-05	-1.94057	down	[K]	Transcription	--	--	--	--	--	Probable leucine-rich repeat receptor-like protein kinase At2g33170 OS=Arabidopsis thaliana OX=3702 GN=At2g33170 PE=2 SV=1	S	Function unknown	PREDICTED: LRR receptor-like serine/threonine-protein kinase EFR [Elaeis guineensis]
c124391.graph_c0	226	232	219	798	822	1295	9.64	8.3	9.91	37.09	38	45.74	5.23e-19	2.22682	up	--	--	Biological Process: lipid catabolic process (GO:0016042);; Molecular Function: hydrolase activity (GO:0016787);;	--	[IOT]	--	Lipase (class 3);; Lipase 3 N-terminal region	--	S	Function unknown	uncharacterized protein LOC109837144 [Asparagus officinalis]
c110589.graph_c0	17	9	60	458	200	153	0.58	0.33	2.67	20.93	9.62	5.15	4.26e-05	3.13266	up	[G]	Carbohydrate transport and metabolism	Molecular Function: transferase activity (GO:0016740);;	--	[GC]	--	UDP-glucoronosyl and UDP-glucosyl transferase	UDP-glycosyltransferase 90A1 OS=Arabidopsis thaliana OX=3702 GN=UGT90A1 PE=2 SV=1	S	Function unknown	PREDICTED: UDP-glycosyltransferase 90A1-like [Elaeis guineensis]
c119573.graph_c0	38	38	37	1	1	0	1.1	1.18	1.41	0.04	0.04	0	9.34e-08	-5.14884	down	--	--	--	--	--	--	--	--	--	--	PREDICTED: uncharacterized protein LOC109237399 [Nicotiana attenuata]
c125073.graph_c0	496	502	373	1575	1492	1820	11.59	12.42	11.38	50.21	49.63	42.6	8.9e-38	1.98286	up	--	--	--	--	--	--	Plant calmodulin-binding domain	Calmodulin binding protein PICBP OS=Arabidopsis thaliana OX=3702 GN=PICBP PE=2 SV=1	S	Function unknown	uncharacterized protein LOC109848748 [Asparagus officinalis]
c125015.graph_c0	358	434	274	164	60	57	10.04	14.04	10.49	6.63	2.4	1.76	0.000273978	-1.74209	down	[T]	Signal transduction mechanisms	Cellular Component: mitochondrion (GO:0005739);; Biological Process: protein targeting to mitochondrion (GO:0006626);; Cellular Component: integral component of membrane (GO:0016021);; Molecular Function: transferase activity (GO:0016740);; Molecular Function: carbon-nitrogen ligase activity, with glutamine as amido-N-donor (GO:0016884);;	--	[R]	General function prediction only	Tetratricopeptide repeat;; TPR repeat;; Tetratricopeptide repeat;; Tetratricopeptide repeat;; Amidase	Outer envelope protein 64, mitochondrial OS=Arabidopsis thaliana OX=3702 GN=OM64 PE=1 SV=1	J	Translation, ribosomal structure and biogenesis	uncharacterized protein A4U43_C03F2420 [Asparagus officinalis]
c106454.graph_c0	10	10	15	60	52	74	0.5	0.53	0.97	6.35	5.1	4.74	2.72e-08	2.49317	up	--	--	Molecular Function: binding (GO:0005488);; Biological Process: transcription, DNA-templated (GO:0006351);;	K09264|2.03942e-68|mus:103975613|K09264 MADS-box transcription factor, plant | (RefSeq) truncated transcription factor CAULIFLOWER A-like	[K]	Transcription	K-box region;; SRF-type transcription factor (DNA-binding and dimerisation domain)	MADS-box transcription factor 14 OS=Oryza sativa subsp. indica OX=39946 GN=MADS14 PE=2 SV=1	K	Transcription	truncated transcription factor CAULIFLOWER A-like [Asparagus officinalis]
c118125.graph_c0	0	2	2	72	167	308	0	0.05	0.06	2.17	5.26	6.84	2.83e-15	6.71127	up	[E]	Amino acid transport and metabolism	Molecular Function: catalytic activity (GO:0003824);;	--	[R]	General function prediction only	Aminotransferase class-V	--	E	Amino acid transport and metabolism	uncharacterized protein LOC109823620 [Asparagus officinalis]
c106796.graph_c0	250	183	147	69	51	66	20.17	15.92	15.33	7.48	5.83	5.22	4.21e-07	-1.47639	down	--	--	--	--	--	--	--	--	S	Function unknown	uncharacterized protein LOC109830572 isoform X3 [Asparagus officinalis]
c126164.graph_c2	36	28	31	122	124	187	3.31	2.78	3.67	15.18	16.37	17.05	3.78e-12	2.30356	up	[T]	Signal transduction mechanisms	Cellular Component: integral component of membrane (GO:0016021);;	--	--	--	HPP family	--	S	Function unknown	transmembrane protein DDB_G0273707/DDB_G0273361-like isoform X2 [Dendrobium catenatum]
c118734.graph_c2	16	16	2	32	42	55	1.93	1.32	0.23	1.68	2.05	3.21	0.00355751	2.03662	up	--	--	--	--	--	--	Transposase family tnp2	--	S	Function unknown	uncharacterized protein LOC109838504 [Asparagus officinalis]
c127945.graph_c0	93	116	79	384	589	869	6.09	9.92	7.13	28.11	50.12	50.4	8.64e-15	2.79569	up	--	--	--	--	--	--	D-mannose binding lectin	S-locus-specific glycoprotein S13 OS=Brassica oleracea OX=3712 GN=SLSG PE=2 SV=2	--	--	uncharacterized protein A4U43_C03F8910 [Asparagus officinalis]
c119119.graph_c0	311	138	161	36	14	24	8.17	3.87	5.55	1.27	0.52	0.63	3.47e-09	-2.84644	down	[C]	Energy production and conversion	Molecular Function: isocitrate lyase activity (GO:0004451);; Biological Process: glyoxylate cycle (GO:0006097);; Biological Process: tricarboxylic acid cycle (GO:0006099);; Cellular Component: glyoxysome (GO:0009514);; Molecular Function: metal ion binding (GO:0046872);; Molecular Function: transferase activity, transferring acyl groups, acyl groups converted into alkyl on transfer (GO:0046912);;	K01637|0|egr:104424765|K01637 isocitrate lyase [EC:4.1.3.1] | (RefSeq) isocitrate lyase	[C]	Energy production and conversion	Isocitrate lyase family;; Phosphoenolpyruvate phosphomutase	Isocitrate lyase OS=Gossypium hirsutum OX=3635 PE=2 SV=1	C	Energy production and conversion	isocitrate lyase [Manihot esculenta]
c122685.graph_c1	141	95	88	158	177	257	8.05	5.48	7.62	13.1	13.88	13.86	0.00184998	1.01045	up	--	--	Biological Process: carbohydrate transport (GO:0008643);; Cellular Component: integral component of membrane (GO:0016021);;	K15281|9.29832e-40|atr:18446320|K15281 solute carrier family 35 | (RefSeq) putative UDP-sugar transporter DDB_G0278631	[GOU]	--	--	Nucleotide-sugar uncharacterized transporter 3 OS=Arabidopsis thaliana OX=3702 GN=At4g32272 PE=2 SV=1	U	Intracellular trafficking, secretion, and vesicular transport	uncharacterized protein A4U43_C04F24900 [Asparagus officinalis]
c118260.graph_c1	487	475	343	13	9	9	34.29	37.55	32.55	1.41	1.05	0.72	5.32e-51	-5.18471	down	--	--	--	K12133|7.388e-47|egu:105059546|K12133 MYB-related transcription factor LHY | (RefSeq) protein LHY-like	[O]	Posttranslational modification, protein turnover, chaperones	--	Protein LHY OS=Arabidopsis thaliana OX=3702 GN=LHY PE=1 SV=2	K	Transcription	protein LHY-like isoform X1 [Asparagus officinalis]
c118609.graph_c0	207	325	225	1542	1745	2417	8.27	14.77	12.34	89.14	106.04	102.98	1.79e-27	3.03696	up	--	--	--	K10666|7.75223e-44|pda:103721864|K10666 E3 ubiquitin-protein ligase RNF5 [EC:2.3.2.27] | (RefSeq) E3 ubiquitin-protein ligase RMA3-like	[O]	Posttranslational modification, protein turnover, chaperones	Zinc finger, C3HC4 type (RING finger);; Ring finger domain;; Zinc finger, C3HC4 type (RING finger);; Zinc finger, C3HC4 type (RING finger);; RING-type zinc-finger	E3 ubiquitin-protein ligase RMA1 OS=Arabidopsis thaliana OX=3702 GN=RMA1 PE=1 SV=1	O	Posttranslational modification, protein turnover, chaperones	E3 ubiquitin-protein ligase RMA3-like [Asparagus officinalis]
c117286.graph_c0	73	142	91	309	249	351	2.53	5.27	4.13	14.37	12.13	12.01	1.58e-07	1.6956	up	[G]	Carbohydrate transport and metabolism	--	--	[GC]	--	UDP-glucoronosyl and UDP-glucosyl transferase	UDP-glycosyltransferase 87A2 OS=Arabidopsis thaliana OX=3702 GN=UGT87A2 PE=1 SV=1	S	Function unknown	PREDICTED: UDP-glycosyltransferase 87A2-like [Elaeis guineensis]
c127162.graph_c0	746	676	651	1777	1755	1782	20.81	20.23	23.98	58.62	60.79	46.23	1.44e-19	1.50572	up	--	--	--	--	[S]	Function unknown	Ankyrin repeats (3 copies);; IPT/TIG domain	Calmodulin-binding transcription activator 3 OS=Arabidopsis thaliana OX=3702 GN=CAMTA3 PE=1 SV=1	S	Function unknown	LOW QUALITY PROTEIN: calmodulin-binding transcription activator 3-like [Asparagus officinalis]
c114324.graph_c0	126	40	30	1	1	1	4.91	1.72	1.56	0.05	0.05	0.04	3.24e-08	-5.32159	down	--	--	--	--	--	--	Protein of unknown function (DUF620)	--	S	Function unknown	uncharacterized protein LOC109848538 [Asparagus officinalis]
c128028.graph_c0	220	304	217	54	61	48	6.34	10.77	10.81	2.27	2.36	1.37	3.83e-11	-2.00727	down	--	--	--	--	--	--	MYB-CC type transfactor, LHEQLE motif;; Myb-like DNA-binding domain	Myb-related protein 2 OS=Arabidopsis thaliana OX=3702 GN=MYR2 PE=1 SV=1	K	Transcription	PREDICTED: myb-related protein 2 [Phoenix dactylifera]
c120452.graph_c1	22	23	20	144	189	282	0.55	0.59	0.6	3.98	5.09	5.34	2.05e-18	3.34156	up	[R]	General function prediction only	--	--	[R]	General function prediction only	PPR repeat family;; PPR repeat;; Pentatricopeptide repeat domain;; PPR repeat;; Pentacotripeptide-repeat region of PRORP;; Evolutionarily conserved signalling intermediate in Toll pathway;; Patatin-like phospholipase	Putative pentatricopeptide repeat-containing protein At1g02420 OS=Arabidopsis thaliana OX=3702 GN=At1g02420 PE=3 SV=2	S	Function unknown	PREDICTED: putative pentatricopeptide repeat-containing protein At1g02420 [Phoenix dactylifera]
c111026.graph_c0	96	78	43	19	4	1	2.82	2.45	1.66	0.75	0.17	0.03	0.000866205	-2.83115	down	[DPM]	Cell cycle control, cell division, chromosome partitioning ;; Inorganic ion transport and metabolism ;; Cell wall/membrane/envelope biogenesis	Molecular Function: copper ion binding (GO:0005507);; Cellular Component: extracellular region (GO:0005576);; Molecular Function: oxidoreductase activity, oxidizing metal ions (GO:0016722);; Biological Process: oxidation-reduction process (GO:0055114);;	K00423|0|egu:105047975|K00423 L-ascorbate oxidase [EC:1.10.3.3] | (RefSeq) L-ascorbate oxidase	[Q]	Secondary metabolites biosynthesis, transport and catabolism	Multicopper oxidase;; Multicopper oxidase;; Multicopper oxidase	L-ascorbate oxidase OS=Nicotiana tabacum OX=4097 GN=AAO PE=2 SV=1	Q	Secondary metabolites biosynthesis, transport and catabolism	L-ascorbate oxidase-like [Asparagus officinalis]
c104881.graph_c0	465	329	216	59	51	7	12.8	9.72	7.79	2.06	1.94	0.18	5.84e-05	-2.78323	down	[G]	Carbohydrate transport and metabolism	Biological Process: transport (GO:0006810);; Cellular Component: membrane (GO:0016020);; Molecular Function: transmembrane transporter activity (GO:0022857);;	K08145|0|pda:103710954|K08145 MFS transporter, SP family, solute carrier family 2 (facilitated glucose transporter), member 8 | (RefSeq) sugar transporter ERD6-like 16	[R]	General function prediction only	Sugar (and other) transporter;; Major Facilitator Superfamily	Sugar transporter ERD6-like 16 OS=Arabidopsis thaliana OX=3702 GN=At5g18840 PE=2 SV=2	G	Carbohydrate transport and metabolism	sugar transporter ERD6-like 16 [Asparagus officinalis]
c127980.graph_c0	10	10	12	84	97	66	1.37	1.38	1.43	5.38	6.28	2.5	6.17e-11	3.05144	up	--	--	--	--	--	--	--	--	S	Function unknown	PREDICTED: uncharacterized protein LOC103454440 [Malus domestica]
c121739.graph_c0	97	85	133	1601	506	469	5.05	6.03	9.83	124.01	43.98	33.97	2.02e-08	3.06077	up	[Q]	Secondary metabolites biosynthesis, transport and catabolism	Molecular Function: iron ion binding (GO:0005506);; Molecular Function: oxidoreductase activity (GO:0016491);; Biological Process: oxidation-reduction process (GO:0055114);;	K05933|1.21507e-146|egu:105061033|K05933 aminocyclopropanecarboxylate oxidase [EC:1.14.17.4] | (RefSeq) 1-aminocyclopropane-1-carboxylate oxidase	[QR]	--	2OG-Fe(II) oxygenase superfamily	1-aminocyclopropane-1-carboxylate oxidase 1 OS=Petunia hybrida OX=4102 GN=ACO1 PE=1 SV=1	S	Function unknown	1-aminocyclopropane-1-carboxylate oxidase-like [Asparagus officinalis]
c126879.graph_c0	1705	1781	1361	2566	2847	3969	32.58	38.57	35.27	76.11	76.31	79.92	6.91e-07	1.0966	up	[R]	General function prediction only	Cellular Component: membrane (GO:0016020);;	K07019|0|egu:105037943|K07019 uncharacterized protein | (RefSeq) embryogenesis-associated protein EMB8-like	[R]	General function prediction only	Serine aminopeptidase, S33;; alpha/beta hydrolase fold	Embryogenesis-associated protein EMB8 OS=Picea glauca OX=3330 GN=EMB8 PE=2 SV=1	S	Function unknown	embryogenesis-associated protein EMB8-like [Asparagus officinalis]
c124266.graph_c1	5	1	3	16	15	24	1.76	0.23	1.23	2.06	1.7	3.19	0.0012301	2.60133	up	--	--	Molecular Function: DNA binding (GO:0003677);; Molecular Function: catalytic activity (GO:0003824);; Biological Process: DNA recombination (GO:0006310);; Cellular Component: membrane (GO:0016020);; Biological Process: cellular biosynthetic process (GO:0044249);; Biological Process: small molecule metabolic process (GO:0044281);; Biological Process: single-organism biosynthetic process (GO:0044711…	--	[R]	General function prediction only	Integrase core domain	Retrovirus-related Pol polyprotein from transposon TNT 1-94 OS=Nicotiana tabacum OX=4097 PE=2 SV=1	S	Function unknown	Integrase, catalytic core [Corchorus capsularis]
c84544.graph_c0	0	0	0	34	113	234	0	0	0	9.33	33.16	45.58	3.6e-10	8.20409	up	--	--	--	--	--	--	--	--	--	--	uncharacterized protein A4U43_C01F1580 [Asparagus officinalis]
c121868.graph_c0	3	6	1	113	90	80	0.27	0.7	0.09	9.02	6.56	5	3.61e-16	4.83607	up	--	--	--	--	--	--	--	--	--	--	uncharacterized protein LOC109819827 isoform X1 [Asparagus officinalis]
c97998.graph_c0	530	428	379	220	160	128	40.1	34.64	36.84	21.75	17.31	9.25	5.71e-05	-1.22697	down	[O]	Posttranslational modification, protein turnover, chaperones	Biological Process: protein peptidyl-prolyl isomerization (GO:0000413);; Molecular Function: peptidyl-prolyl cis-trans isomerase activity (GO:0003755);; Molecular Function: FK506 binding (GO:0005528);; Cellular Component: endoplasmic reticulum membrane (GO:0005789);; Biological Process: chaperone-mediated protein folding (GO:0061077);;	K01802|5.29802e-54|nnu:104597153|K01802 peptidylprolyl isomerase [EC:5.2.1.8] | (RefSeq) peptidyl-prolyl cis-trans isomerase FKBP20-1	[O]	Posttranslational modification, protein turnover, chaperones	FKBP-type peptidyl-prolyl cis-trans isomerase	Peptidyl-prolyl cis-trans isomerase FKBP20-1 OS=Arabidopsis thaliana OX=3702 GN=FKBP20-1 PE=1 SV=1	O	Posttranslational modification, protein turnover, chaperones	peptidyl-prolyl cis-trans isomerase FKBP20-1-like [Asparagus officinalis]
c91460.graph_c0	539	295	255	36	12	13	13.74	8.01	8.47	1.22	0.44	0.32	1.09e-14	-3.91552	down	--	--	Cellular Component: mitochondrion (GO:0005739);;	--	--	--	--	--	S	Function unknown	PREDICTED: LOW QUALITY PROTEIN: papilin-like [Elaeis guineensis]
c103439.graph_c0	539	444	773	0	1	0	22.11	19.54	40.85	0	0.06	0	3.62e-22	-9.3795	down	--	--	--	--	--	--	--	--	S	Function unknown	uncharacterized protein LOC109844317 [Asparagus officinalis]
c113738.graph_c0	36	32	38	11	7	3	2.8	2.68	3.83	1.15	0.77	0.23	0.000859366	-2.11916	down	[M]	Cell wall/membrane/envelope biogenesis	Cellular Component: membrane (GO:0016020);;	K03217|5.33465e-63|mus:103993217|K03217 YidC/Oxa1 family membrane protein insertase | (RefSeq) mitochondrial inner membrane protein OXA1-like isoform X1	[OU]	--	60Kd inner membrane protein	Mitochondrial inner membrane protein OXA1-like OS=Arabidopsis thaliana OX=3702 GN=OXA1L PE=2 SV=1	U	Intracellular trafficking, secretion, and vesicular transport	mitochondrial inner membrane protein OXA1-like [Asparagus officinalis]
c86515.graph_c0	9	16	9	79	32	46	1.81	3.53	2.27	21.49	9.31	8.89	4.88e-05	2.28476	up	--	--	--	--	--	--	Protein of unknown function (DUF1296)	GBF-interacting protein 1 OS=Arabidopsis thaliana OX=3702 GN=GIP1 PE=1 SV=1	S	Function unknown	hypothetical protein L484_004857 [Morus notabilis]
c107837.graph_c0	3	1	3	23	17	54	0.33	0.16	1	1.57	1.21	2.75	1.49e-05	3.61459	up	--	--	--	--	--	--	--	--	--	--	E3 ubiquitin-protein ligase UPL6 [Morus notabilis]
c121664.graph_c0	68	44	71	23	4	13	6.2	4.36	8.68	2.95	0.54	1.14	0.00169589	-2.02799	down	--	--	--	--	--	--	Zinc-finger double-stranded RNA-binding;; Zinc-finger of C2H2 type	Histone deacetylase HDT2 OS=Zea mays OX=4577 GN=HDT2 PE=1 SV=1	B	Chromatin structure and dynamics	PREDICTED: histone deacetylase HDT2-like [Musa acuminata subsp. malaccensis]
c130786.graph_c0	103	164	133	209	257	313	1.88	3.1	2.98	6.53	8.01	7.14	0.00076276	1.09451	up	--	--	Molecular Function: nucleotide binding (GO:0000166);; Cellular Component: mitochondrion (GO:0005739);; Molecular Function: ion binding (GO:0043167);;	--	[R]	General function prediction only	gag-polypeptide of LTR copia-type;; Reverse transcriptase (RNA-dependent DNA polymerase);; gag-polypeptide of LTR copia-type	Retrovirus-related Pol polyprotein from transposon RE2 OS=Arabidopsis thaliana OX=3702 GN=RE2 PE=4 SV=1	L	Replication, recombination and repair	Retrovirus-related Pol polyprotein from transposon TNT 1-94 [Cajanus cajan]
c131430.graph_c0	3	4	9	24	16	22	0.78	1.16	2.9	8.49	6.1	5.45	0.00718834	1.97013	up	--	--	--	--	--	--	--	--	S	Function unknown	uncharacterized protein LOC109832110 [Asparagus officinalis]
c113791.graph_c0	0	1	2	60	41	53	0	0.02	0.05	1.63	1.17	1.07	1.28e-10	5.41724	up	--	--	--	--	--	--	--	Putative disease resistance protein RGA1 OS=Solanum bulbocastanum OX=147425 GN=RGA1 PE=2 SV=2	S	Function unknown	putative disease resistance protein RGA3 isoform X3 [Asparagus officinalis]
c111037.graph_c0	583	444	316	54	26	10	32.11	26.22	22.65	3.99	2.02	0.54	7.95e-11	-3.62668	down	--	--	Biological Process: single-organism metabolic process (GO:0044710);;	K09591|3.38726e-56|egu:105046291|K09591 steroid 5-alpha-reductase [EC:1.3.1.22] | (RefSeq) steroid 5-alpha-reductase DET2	[I]	Lipid transport and metabolism	3-oxo-5-alpha-steroid 4-dehydrogenase;; Phospholipid methyltransferase;; Protein of unknown function (DUF1295)	Steroid 5-alpha-reductase DET2 OS=Solanum lycopersicum OX=4081 GN=DET2 PE=1 SV=1	S	Function unknown	PREDICTED: steroid 5-alpha-reductase DET2 [Elaeis guineensis]
c122106.graph_c0	53	30	22	113	70	82	1.81	1.09	1.01	5.27	3.44	2.81	0.000704167	1.47523	up	--	--	Molecular Function: RNA binding (GO:0003723);; Cellular Component: mitochondrion (GO:0005739);;	--	[L]	Replication, recombination and repair	CRS1 / YhbY (CRM) domain	Uncharacterized CRM domain-containing protein At3g25440, chloroplastic OS=Arabidopsis thaliana OX=3702 GN=At3g25440 PE=2 SV=1	S	Function unknown	PREDICTED: uncharacterized CRM domain-containing protein At3g25440, chloroplastic isoform X1 [Elaeis guineensis]
c116069.graph_c0	38	31	27	516	1572	3910	1.6	1.43	1.87	25.81	79.01	135.23	4.47e-21	5.88292	up	--	--	--	--	--	--	Protein of unknown function (DUF1262)	--	S	Function unknown	uncharacterized protein LOC109843135 [Asparagus officinalis]
c109092.graph_c1	82	108	56	3	2	5	4.83	6.83	4.24	0.24	0.17	0.29	8.58e-13	-4.32426	down	--	--	--	--	--	--	Helix-loop-helix DNA-binding domain	Transcription factor bHLH94 OS=Arabidopsis thaliana OX=3702 GN=BHLH94 PE=1 SV=2	K	Transcription	transcription factor bHLH94-like [Asparagus officinalis]
c129600.graph_c1	1480	2206	1645	4626	4589	6845	67.04	105.15	95.37	275.14	285.46	297.65	3.09e-11	1.71796	up	[O]	Posttranslational modification, protein turnover, chaperones	Biological Process: protein folding (GO:0006457);; Molecular Function: unfolded protein binding (GO:0051082);;	K09517|6.97665e-151|egu:105052581|K09517 DnaJ homolog subfamily B member 11 | (RefSeq) dnaJ protein ERDJ3B	[O]	Posttranslational modification, protein turnover, chaperones	DnaJ domain;; DnaJ C terminal domain;; DnaJ C terminal domain	DnaJ protein ERDJ3B OS=Arabidopsis thaliana OX=3702 GN=ERDJ3B PE=1 SV=1	O	Posttranslational modification, protein turnover, chaperones	PREDICTED: dnaJ protein ERDJ3B [Elaeis guineensis]
c114492.graph_c0	1	10	0	27	32	122	0.04	0.42	0	1.36	1.75	4.89	0.000332491	3.78693	up	--	--	Molecular Function: transferase activity, transferring acyl groups other than amino-acyl groups (GO:0016747);;	--	--	--	Transferase family	Shikimate O-hydroxycinnamoyltransferase OS=Arabidopsis thaliana OX=3702 GN=HST PE=1 SV=1	S	Function unknown	PREDICTED: rosmarinate synthase-like [Phoenix dactylifera]
c117501.graph_c1	1	0	0	36	23	136	0.04	0	0	1.95	1.31	5.41	4.04e-08	6.45881	up	[GI]	Carbohydrate transport and metabolism ;; Lipid transport and metabolism	Molecular Function: enzyme inhibitor activity (GO:0004857);; Molecular Function: hydrolase activity, acting on ester bonds (GO:0016788);; Cellular Component: cell periphery (GO:0071944);;	K01051|4.55939e-96|vra:106772937|K01051 pectinesterase [EC:3.1.1.11] | (RefSeq) pectinesterase 2-like	--	--	Pectinesterase	Pectinesterase 2 OS=Citrus sinensis OX=2711 GN=PECS-2.1 PE=2 SV=1	G	Carbohydrate transport and metabolism	uncharacterized protein A4U43_C03F15730 [Asparagus officinalis]
c118014.graph_c0	11148	8818	6584	1700	2000	1562	316.62	268.12	245.58	64.31	79.21	43.53	8.87e-16	-2.14136	down	[P]	Inorganic ion transport and metabolism	--	K07300|0|pda:103710130|K07300 Ca2+:H+ antiporter | (RefSeq) vacuolar cation/proton exchanger 1a-like	[P]	Inorganic ion transport and metabolism	Sodium/calcium exchanger protein	Vacuolar cation/proton exchanger 1a OS=Oryza sativa subsp. japonica OX=39947 GN=CAX1a PE=1 SV=1	P	Inorganic ion transport and metabolism	PREDICTED: vacuolar cation/proton exchanger 1a-like isoform X2 [Phoenix dactylifera]
c131167.graph_c1	650	589	479	231	154	220	11.13	11.12	10.84	5.31	3.59	3.63	3.11e-11	-1.35732	down	[G]	Carbohydrate transport and metabolism	Molecular Function: mannosyl-oligosaccharide glucosidase activity (GO:0004573);; Cellular Component: endoplasmic reticulum membrane (GO:0005789);; Biological Process: protein N-linked glycosylation (GO:0006487);; Biological Process: oligosaccharide metabolic process (GO:0009311);; Cellular Component: integral component of membrane (GO:0016021);;	K01228|0|pda:103706515|K01228 mannosyl-oligosaccharide glucosidase [EC:3.2.1.106] | (RefSeq) mannosyl-oligosaccharide glucosidase GCS1-like	[G]	Carbohydrate transport and metabolism	Glycosyl hydrolase family 63 C-terminal domain;; Glycosyl hydrolase family 63 C-terminal domain;; Amylo-alpha-1,6-glucosidase	Mannosyl-oligosaccharide glucosidase GCS1 OS=Arabidopsis thaliana OX=3702 GN=GCS1 PE=1 SV=1	S	Function unknown	mannosyl-oligosaccharide glucosidase GCS1-like [Asparagus officinalis]
c117583.graph_c1	412	414	430	1927	2029	2635	16.86	18.19	23.17	105.07	115.78	105.93	9.93e-34	2.51813	up	[Q]	Secondary metabolites biosynthesis, transport and catabolism	Molecular Function: iron ion binding (GO:0005506);; Molecular Function: oxidoreductase activity (GO:0016491);; Biological Process: oxidation-reduction process (GO:0055114);;	--	[QR]	--	2OG-Fe(II) oxygenase superfamily;; 2OG-Fe(II) oxygenase superfamily	Probable 2-oxoglutarate-dependent dioxygenase At3g50210 OS=Arabidopsis thaliana OX=3702 GN=At3g50210 PE=2 SV=1	S	Function unknown	2-oxoglutarate-Fe(II) type oxidoreductase isoform X2 [Asparagus officinalis]
c114683.graph_c0	53	75	51	530	725	426	1.82	2.75	2.29	24.39	34.97	14.43	2.61e-20	3.37524	up	[M]	Cell wall/membrane/envelope biogenesis	Biological Process: metabolic process (GO:0008152);; Molecular Function: hydrolase activity, acting on ester bonds (GO:0016788);;	K01114|0|pda:103711783|K01114 phospholipase C [EC:3.1.4.3] | (RefSeq) non-specific phospholipase C4-like	--	--	Phosphoesterase family	Non-specific phospholipase C3 OS=Arabidopsis thaliana OX=3702 GN=NPC3 PE=2 SV=1	M	Cell wall/membrane/envelope biogenesis	PREDICTED: non-specific phospholipase C4-like [Phoenix dactylifera]
c110921.graph_c0	56	29	46	3	5	1	2.64	1.22	2.59	0.16	0.28	0.1	1.68e-06	-3.52782	down	[Q]	Secondary metabolites biosynthesis, transport and catabolism	Molecular Function: diacylglycerol O-acyltransferase activity (GO:0004144);; Cellular Component: plasma membrane (GO:0005886);; Biological Process: triglyceride biosynthetic process (GO:0019432);; Molecular Function: long-chain-alcohol O-fatty-acyltransferase activity (GO:0047196);;	--	--	--	Protein of unknown function (DUF1298);; Wax ester synthase-like Acyl-CoA acyltransferase domain	O-acyltransferase WSD1 OS=Arabidopsis thaliana OX=3702 GN=WSD1 PE=2 SV=1	S	Function unknown	O-acyltransferase WSD1-like [Asparagus officinalis]
c121765.graph_c0	465	374	335	1355	1035	1654	34.95	30.27	32.6	136.86	110.14	122	5.94e-20	1.91562	up	--	--	Molecular Function: ATP binding (GO:0005524);;	K09489|5.48132e-14|pmum:103327915|K09489 heat shock 70kDa protein 4 | (RefSeq) heat shock 70 kDa protein 15-like	[O]	Posttranslational modification, protein turnover, chaperones	--	Heat shock 70 kDa protein 15 OS=Arabidopsis thaliana OX=3702 GN=HSP70-15 PE=1 SV=1	O	Posttranslational modification, protein turnover, chaperones	PREDICTED: heat shock 70 kDa protein 14-like [Nicotiana tabacum]
c105389.graph_c0	542	378	328	44	28	22	24.77	18.45	19.47	2.55	1.73	0.9	7.41e-23	-3.52988	down	--	--	Molecular Function: ion binding (GO:0043167);;	--	[U]	Intracellular trafficking, secretion, and vesicular transport	Annexin	Annexin D3 OS=Arabidopsis thaliana OX=3702 GN=ANN3 PE=2 SV=2	S	Function unknown	uncharacterized protein A4U43_C09F11270 [Asparagus officinalis]
c116892.graph_c1	3124	1327	1062	896	510	525	187	85.33	82.68	71.92	43	30.87	0.00495574	-1.31688	down	[C]	Energy production and conversion	Molecular Function: inorganic diphosphatase activity (GO:0004427);; Molecular Function: hydrogen-translocating pyrophosphatase activity (GO:0009678);; Biological Process: proton transport (GO:0015992);; Cellular Component: integral component of membrane (GO:0016021);; Biological Process: transmembrane transport (GO:0055085);;	K01507|4.0734e-71|dosa:Os02t0184200-01|K01507 inorganic pyrophosphatase [EC:3.6.1.1] | (RAP-DB) Os02g0184200; Similar to Vacuolar proton pyrophosphatase.	--	--	Inorganic H+ pyrophosphatase	Pyrophosphate-energized vacuolar membrane proton pump OS=Hordeum vulgare OX=4513 PE=2 SV=2	C	Energy production and conversion	vacuolar pyrophosphatase, partial [Cucumis sativus]
c112622.graph_c0	914	579	569	169	104	243	29.14	19.77	23.75	7.22	4.66	7.65	1e-07	-1.85265	down	--	--	Biological Process: cutin biosynthetic process (GO:0010143);; Cellular Component: integral component of membrane (GO:0016021);; Biological Process: dephosphorylation (GO:0016311);; Molecular Function: phosphatase activity (GO:0016791);; Molecular Function: glycerol-3-phosphate 2-O-acyltransferase activity (GO:0090447);;	K13508|0|vra:106774285|K13508 glycerol-3-phosphate acyltransferase [EC:2.3.1.15] | (RefSeq) probable glycerol-3-phosphate acyltransferase 8	--	--	haloacid dehalogenase-like hydrolase;; Acyltransferase	Glycerol-3-phosphate 2-O-acyltransferase 4 OS=Arabidopsis thaliana OX=3702 GN=GPAT4 PE=1 SV=1	I	Lipid transport and metabolism	PREDICTED: glycerol-3-phosphate 2-O-acyltransferase 4 [Ipomoea nil]
c117856.graph_c1	21	34	29	69	54	58	1.18	2.12	1.44	3.25	5.84	1.66	0.00210993	1.23235	up	--	--	Biological Process: protein peptidyl-prolyl isomerization (GO:0000413);; Molecular Function: peptidyl-prolyl cis-trans isomerase activity (GO:0003755);; Cellular Component: nucleus (GO:0005634);; Cellular Component: cytoplasm (GO:0005737);;	K09578|1.02495e-11|egu:105054412|K09578 peptidyl-prolyl cis-trans isomerase NIMA-interacting 1 [EC:5.2.1.8] | (RefSeq) peptidyl-prolyl cis-trans isomerase Pin1-like	[O]	Posttranslational modification, protein turnover, chaperones	--	Peptidyl-prolyl cis-trans isomerase Pin1 OS=Digitalis lanata OX=49450 GN=PARV12.8 PE=1 SV=1	O	Posttranslational modification, protein turnover, chaperones	peptidyl-prolyl cis-trans isomerase Pin1 [Asparagus officinalis]
c97236.graph_c0	50	25	33	8	1	2	5.4	2.92	4.58	1.16	0.15	0.21	0.000179908	-2.99678	down	--	--	--	--	--	--	--	WAT1-related protein At5g45370 OS=Arabidopsis thaliana OX=3702 GN=At5g45370 PE=2 SV=1	--	--	WAT1-related protein At5g45370-like [Asparagus officinalis]
c87329.graph_c0	144	156	107	0	0	2	16.41	19.26	15.63	0	0	0.22	2.42e-15	-6.91917	down	--	--	Molecular Function: protein dimerization activity (GO:0046983);;	--	--	--	Helix-loop-helix DNA-binding domain	Transcription factor ILI3 OS=Oryza sativa subsp. japonica OX=39947 GN=ILI3 PE=3 SV=1	K	Transcription	uncharacterized protein A4U43_C03F730 [Asparagus officinalis]
c126126.graph_c1	1309	1646	1201	601	510	590	40.4	58.13	49.68	24.86	22.09	18.79	2.51e-10	-1.13624	down	[K]	Transcription	Molecular Function: plastid sigma factor activity (GO:0001053);; Molecular Function: DNA binding (GO:0003677);; Molecular Function: transcription factor activity, sequence-specific DNA binding (GO:0003700);; Cellular Component: mitochondrion (GO:0005739);; Biological Process: DNA-templated transcription, initiation (GO:0006352);; Cellular Component: chloroplast (GO:0009507);; Biological Process: …	K03093|0|pda:103722153|K03093 RNA polymerase sigma factor | (RefSeq) RNA polymerase sigma factor sigE, chloroplastic/mitochondrial	--	--	Sigma-70 region 3;; Sigma-70, region 4;; Sigma-70 region 2	RNA polymerase sigma factor sigE, chloroplastic/mitochondrial OS=Arabidopsis thaliana OX=3702 GN=SIGE PE=1 SV=1	K	Transcription	LOW QUALITY PROTEIN: RNA polymerase sigma factor sigE, chloroplastic/mitochondrial-like [Asparagus officinalis]
c120580.graph_c0	1061	1523	1063	234	296	516	33.22	51.81	44.29	10.44	13.18	15.96	2.54e-06	-1.64896	down	[T]	Signal transduction mechanisms	Molecular Function: protein serine/threonine kinase activity (GO:0004674);; Molecular Function: calcium ion binding (GO:0005509);; Molecular Function: ATP binding (GO:0005524);; Biological Process: protein phosphorylation (GO:0006468);;	K13412|0|egu:105057912|K13412 calcium-dependent protein kinase [EC:2.7.11.1] | (RefSeq) calcium-dependent protein kinase 10-like	[T]	Signal transduction mechanisms	Protein kinase domain;; EF hand;; Protein tyrosine kinase;; EF-hand domain pair;; EF-hand domain;; EF hand;; EF-hand domain pair;; Cytoskeletal-regulatory complex EF hand;; Secreted protein acidic and rich in cysteine Ca binding region	Calcium-dependent protein kinase 27 OS=Oryza sativa subsp. japonica OX=39947 GN=CPK27 PE=3 SV=1	T	Signal transduction mechanisms	uncharacterized protein A4U43_C01F33610 [Asparagus officinalis]
c128894.graph_c0	3378	4004	3340	773	700	941	71.14	90.13	92.57	22.08	20.73	19.76	6.04e-32	-2.00654	down	[T]	Signal transduction mechanisms	Molecular Function: calmodulin-dependent protein kinase activity (GO:0004683);; Molecular Function: calmodulin binding (GO:0005516);; Molecular Function: ATP binding (GO:0005524);; Cellular Component: nucleus (GO:0005634);; Cellular Component: cytoplasm (GO:0005737);; Cellular Component: plasma membrane (GO:0005886);; Biological Process: abscisic acid-activated signaling pathway (GO:0009738);; Mo…	--	[T]	Signal transduction mechanisms	Protein kinase domain;; Protein tyrosine kinase	Calcium-dependent protein kinase 10 OS=Oryza sativa subsp. japonica OX=39947 GN=CPK10 PE=2 SV=1	T	Signal transduction mechanisms	calcium-dependent protein kinase 19 [Asparagus officinalis]
c102596.graph_c0	321	231	263	1501	1795	3556	22.61	17.58	24.17	140.6	175.65	243.1	4.64e-18	3.15935	up	--	--	Molecular Function: superoxide dismutase activity (GO:0004784);; Cellular Component: cell wall (GO:0005618);; Biological Process: removal of superoxide radicals (GO:0019430);; Molecular Function: manganese ion binding (GO:0030145);; Biological Process: oxalate metabolic process (GO:0033609);; Molecular Function: nutrient reservoir activity (GO:0045735);; Molecular Function: oxalate decarboxylase …	--	--	--	Cupin	Germin-like protein 2-4 OS=Oryza sativa subsp. japonica OX=39947 GN=Os02g0532500 PE=2 SV=1	S	Function unknown	germin-like protein 2-4 [Asparagus officinalis]
c120371.graph_c0	304	318	274	184	97	78	13.47	14.05	15.78	13.63	5.07	3.06	0.00363456	-1.15773	down	[IQ]	Lipid transport and metabolism ;; Secondary metabolites biosynthesis, transport and catabolism	Biological Process: fatty acid biosynthetic process (GO:0006633);; Molecular Function: transferase activity, transferring acyl groups other than amino-acyl groups (GO:0016747);;	K09458|1.45456e-115|pda:103702325|K09458 3-oxoacyl-[acyl-carrier-protein] synthase II [EC:2.3.1.179] | (RefSeq) 3-oxoacyl-[acyl-carrier-protein] synthase, mitochondrial	[IQ]	--	Beta-ketoacyl synthase, N-terminal domain;; Beta-ketoacyl synthase, C-terminal domain;; Beta-ketoacyl synthase, C-terminal domain	3-oxoacyl-[acyl-carrier-protein] synthase, mitochondrial OS=Arabidopsis thaliana OX=3702 GN=KAS PE=1 SV=1	I	Lipid transport and metabolism	3-oxoacyl-[acyl-carrier-protein] synthase, mitochondrial isoform X1 [Ananas comosus]
c109658.graph_c0	6	3	1	374	533	819	0.37	0.2	0.08	28.98	44.43	48.36	6.17e-37	7.35433	up	--	--	--	--	--	--	--	--	S	Function unknown	uncharacterized protein LOC110025366 [Phalaenopsis equestris]
c118082.graph_c0	120	117	88	144	226	330	4.09	4.28	3.91	7.88	12.11	15.02	0.00105127	1.24415	up	--	--	--	--	--	--	--	Putative F-box protein At4g38870 OS=Arabidopsis thaliana OX=3702 GN=At4g38870 PE=4 SV=1	S	Function unknown	F-box protein interaction domain protein [Medicago truncatula]
c120170.graph_c0	339	287	241	491	460	666	17.59	15.17	15.97	29.59	29.33	27.16	1.31e-06	1.04113	up	--	--	--	--	--	--	Domain of unknown function (DUF4378)	Protein TRM32 OS=Arabidopsis thaliana OX=3702 GN=TRM32 PE=2 SV=1	S	Function unknown	uncharacterized protein LOC109819660 [Asparagus officinalis]
c130060.graph_c1	996	1477	1212	242	170	197	57.95	98.13	95.87	14.13	9.04	9.41	7.11e-21	-2.44632	down	--	--	--	--	--	--	--	--	S	Function unknown	PREDICTED: uncharacterized protein LOC105973838, partial [Erythranthe guttata]
c113809.graph_c0	45	33	40	146	147	252	4.03	3.25	4.67	20.22	21.61	25.61	5.55e-11	2.31159	up	--	--	Cellular Component: integral component of membrane (GO:0016021);;	--	[R]	General function prediction only	--	--	G	Carbohydrate transport and metabolism	hippocampus abundant transcript-like protein 1 isoform X2 [Asparagus officinalis]
c131264.graph_c0	761	1331	1193	9	15	22	93.8	178.09	188.06	1.5	2.64	2.64	3.7e-45	-5.93621	down	--	--	--	K14488|2.68966e-22|csv:101219191|K14488 SAUR family protein | (RefSeq) uncharacterized LOC101219191	--	--	Auxin responsive protein	--	S	Function unknown	auxin-responsive protein SAUR50-like [Asparagus officinalis]
c111695.graph_c1	10	7	6	408	212	286	0.35	0.27	0.28	17.6	10.02	9.36	1.04e-33	5.34698	up	--	--	--	--	[S]	Function unknown	PQ loop repeat	--	S	Function unknown	probable vacuolar amino acid transporter YPQ1 [Asparagus officinalis]
c123630.graph_c0	650	687	556	1158	930	1396	25.19	28.06	27.95	56.09	47.51	49.89	6.71e-09	1.01638	up	[J]	Translation, ribosomal structure and biogenesis	Molecular Function: translation initiation factor activity (GO:0003743);; Molecular Function: GTPase activity (GO:0003924);; Molecular Function: GTP binding (GO:0005525);; Cellular Component: intracellular (GO:0005622);; Biological Process: translational initiation (GO:0006413);;	K03243|0|egu:105056865|K03243 translation initiation factor 5B | (RefSeq) eukaryotic translation initiation factor 5B-like	[J]	Translation, ribosomal structure and biogenesis	Translation-initiation factor 2;; Elongation factor Tu domain 2;; Elongation factor Tu domain 4	--	J	Translation, ribosomal structure and biogenesis	LOW QUALITY PROTEIN: eukaryotic translation initiation factor 5B-like [Asparagus officinalis]
c127488.graph_c0	10490	13351	10341	221	282	311	391.66	534.52	505.87	13.02	17.17	12.51	8.82e-115	-5.21499	down	[Q]	Secondary metabolites biosynthesis, transport and catabolism	Biological Process: metabolic process (GO:0008152);; Cellular Component: membrane (GO:0016020);; Molecular Function: transferase activity, transferring acyl groups (GO:0016746);;	K15397|3.14222e-126|mus:103995807|K15397 3-ketoacyl-CoA synthase [EC:2.3.1.199] | (RefSeq) 3-ketoacyl-CoA synthase 6-like	--	--	FAE1/Type III polyketide synthase-like protein;; Chalcone and stilbene synthases, N-terminal domain;; Chalcone and stilbene synthases, C-terminal domain	3-ketoacyl-CoA synthase 6 OS=Arabidopsis thaliana OX=3702 GN=CUT1 PE=1 SV=1	I	Lipid transport and metabolism	3-ketoacyl-CoA synthase 6-like [Ananas comosus]
c128949.graph_c1	78	170	148	31	40	31	3.35	8.47	10.36	1.1	1.6	0.95	0.000155254	-1.7791	down	--	--	--	--	--	--	--	--	S	Function unknown	PREDICTED: F-box/FBD/LRR-repeat protein At1g13570-like [Phoenix dactylifera]
c113160.graph_c0	1393	1408	1040	221	176	310	96.21	105.06	94.33	21.89	18.52	22.11	6.65e-24	-2.29172	down	[E]	Amino acid transport and metabolism	Molecular Function: protein kinase activity (GO:0004672);; Molecular Function: ATP binding (GO:0005524);; Biological Process: protein phosphorylation (GO:0006468);; Biological Process: integrin-mediated signaling pathway (GO:0007229);;	--	[T]	Signal transduction mechanisms	Ankyrin repeats (3 copies);; Ankyrin repeat;; Ankyrin repeats (many copies);; Ankyrin repeats (many copies);; Ankyrin repeat	Integrin-linked protein kinase 1 OS=Arabidopsis thaliana OX=3702 GN=ILK1 PE=1 SV=1	T	Signal transduction mechanisms	dual specificity protein kinase shkC-like [Phalaenopsis equestris]
c130722.graph_c0	2028	2179	1751	637	546	438	74.04	84.63	84.76	37.5	34.15	19.72	8.98e-13	-1.70914	down	--	--	--	--	--	--	NPH3 family	BTB/POZ domain-containing protein At3g22104 OS=Arabidopsis thaliana OX=3702 GN=At3g22104 PE=2 SV=1	S	Function unknown	BTB/POZ domain-containing protein At3g22104-like [Asparagus officinalis]
c105166.graph_c1	54	21	25	9	6	5	6.84	3	4.06	1.71	0.74	0.51	0.00237247	-2.0782	down	--	--	--	--	[IT]	--	--	Sphingoid long-chain bases kinase 1 OS=Arabidopsis thaliana OX=3702 GN=LCBK1 PE=1 SV=1	I	Lipid transport and metabolism	uncharacterized protein A4U43_C01F16580 [Asparagus officinalis]
c130444.graph_c0	595	996	751	1477	2179	4513	44.58	78.94	74.65	70.46	103.65	144.95	2.56e-05	1.8924	up	[K]	Transcription	--	--	--	--	Di-glucose binding within endoplasmic reticulum;; Leucine rich repeat;; Leucine Rich repeats (2 copies);; Leucine Rich Repeat	Probable LRR receptor-like serine/threonine-protein kinase At1g53440 OS=Arabidopsis thaliana OX=3702 GN=At1g53440 PE=2 SV=2	S	Function unknown	probable LRR receptor-like serine/threonine-protein kinase At1g53440 isoform X2 [Asparagus officinalis]
c123140.graph_c0	973	704	722	301	286	282	25.72	19.88	25.02	10.66	10.61	7.37	5.44e-09	-1.30526	down	[C]	Energy production and conversion	Cellular Component: mitochondrion (GO:0005739);; Biological Process: nitrogen compound metabolic process (GO:0006807);; Biological Process: photorespiration (GO:0009853);; Molecular Function: 2-hydroxyglutarate dehydrogenase activity (GO:0047545);; Molecular Function: flavin adenine dinucleotide binding (GO:0050660);; Molecular Function: (R)-2-hydroxyglutarate dehydrogenase activity (GO:0051990);…	K18204|0|pda:103717795|K18204 D-2-hydroxyglutarate dehydrogenase [EC:1.1.99.39] | (RefSeq) probable D-2-hydroxyglutarate dehydrogenase, mitochondrial	[C]	Energy production and conversion	FAD linked oxidases, C-terminal domain;; FAD binding domain	Probable D-2-hydroxyglutarate dehydrogenase, mitochondrial OS=Oryza sativa subsp. indica OX=39946 GN=D2HGDH PE=3 SV=1	C	Energy production and conversion	PREDICTED: probable D-2-hydroxyglutarate dehydrogenase, mitochondrial isoform X1 [Phoenix dactylifera]
c125923.graph_c0	336	248	188	145	99	89	13.13	9.65	8.96	7.1	5.42	3.69	0.00227694	-1.03822	down	[E]	Amino acid transport and metabolism	Biological Process: histidine biosynthetic process (GO:0000105);; Molecular Function: imidazoleglycerol-phosphate synthase activity (GO:0000107);; Molecular Function: 1-(5-phosphoribosyl)-5-[(5-phosphoribosylamino)methylideneamino]imidazole-4-carboxamide isomerase activity (GO:0003949);; Cellular Component: chloroplast (GO:0009507);;	K01814|5.72805e-147|cic:CICLE_v10012240mg|K01814 phosphoribosylformimino-5-aminoimidazole carboxamide ribotide isomerase [EC:5.3.1.16] | (RefSeq) hypothetical protein	[E]	Amino acid transport and metabolism	Histidine biosynthesis protein	1-(5-phosphoribosyl)-5-[(5-phosphoribosylamino)methylideneamino] imidazole-4-carboxamide isomerase, chloroplastic OS=Arabidopsis thaliana OX=3702 GN=HISN3 PE=2 SV=1	E	Amino acid transport and metabolism	1-(5-phosphoribosyl)-5-((5-phosphoribosylamino)methylideneamino) imidazole-4-carboxamide isomerase, chloroplastic [Ananas comosus]
c110041.graph_c0	0	0	5	25	21	40	0	0	1.47	5.08	3.22	5.38	0.000357861	3.7376	up	--	--	--	--	--	--	--	--	L	Replication, recombination and repair	zf-CCHC domain-containing protein/RVP_2 domain-containing protein [Cephalotus follicularis]
c118106.graph_c0	98	95	72	241	698	1308	10.27	10.91	9.67	34.07	103.09	132.28	1.95e-08	3.14201	up	--	--	Cellular Component: membrane (GO:0016020);;	--	--	--	--	--	S	Function unknown	uncharacterized protein A4U43_C01F29180 [Asparagus officinalis]
c126754.graph_c0	605	689	526	175	183	275	17.06	20.44	18.58	6.42	6.74	7.57	1.12e-08	-1.37436	down	--	--	--	--	--	--	Programmed cell death protein 7	U11/U12 small nuclear ribonucleoprotein 59 kDa protein OS=Arabidopsis thaliana OX=3702 GN=SNRNP59 PE=2 SV=1	S	Function unknown	PREDICTED: U11/U12 small nuclear ribonucleoprotein 59 kDa protein-like [Elaeis guineensis]
c127506.graph_c0	661	786	625	212	183	233	20.23	25.56	24.82	8.3	7.56	6.89	3.74e-18	-1.57401	down	--	--	--	--	[L]	Replication, recombination and repair	Domain of unknown function (DUF1771)	SMR domain-containing protein At5g58720 OS=Arabidopsis thaliana OX=3702 GN=PIPC PE=1 SV=1	S	Function unknown	SMR domain-containing protein At5g58720 isoform X2 [Asparagus officinalis]
c110710.graph_c0	2	0	1	47	167	300	0.17	0	0.11	5.27	19.73	24.5	4.06e-13	6.87579	up	--	--	--	--	[R]	General function prediction only	C2H2-type zinc finger;; C2H2-type zinc finger;; Zinc-finger double-stranded RNA-binding;; Zinc finger, C2H2 type	Zinc finger protein ZAT11 OS=Arabidopsis thaliana OX=3702 GN=ZAT11 PE=2 SV=1	S	Function unknown	PREDICTED: zinc finger protein ZAT12-like [Phoenix dactylifera]
c120739.graph_c1	28	43	43	227	348	519	1.41	2.21	2.97	9.14	15.91	18.71	1.54e-15	3.33952	up	--	--	--	--	[R]	General function prediction only	--	Retrovirus-related Pol polyprotein from transposon RE1 OS=Arabidopsis thaliana OX=3702 GN=RE1 PE=2 SV=1	S	Function unknown	Myosin-11 [Capsicum baccatum]
c126493.graph_c1	1272	662	427	56	22	38	47.91	28.29	21	2.58	0.97	1.35	2.26e-18	-4.10769	down	[I]	Lipid transport and metabolism	Molecular Function: methyltransferase activity (GO:0008168);; Biological Process: methylation (GO:0032259);;	K08241|2.38678e-67|mus:103969738|K08241 jasmonate O-methyltransferase [EC:2.1.1.141] | (RefSeq) anthranilate O-methyltransferase 3	--	--	SAM dependent carboxyl methyltransferase;; SAM dependent carboxyl methyltransferase	Anthranilate O-methyltransferase 1 OS=Zea mays OX=4577 GN=AAMT1 PE=1 SV=1	S	Function unknown	salicylic acid methyltransferase [Narcissus tazetta var. chinensis]
c121091.graph_c1	57	68	62	23	15	11	3.11	3.98	4.41	1.66	1.14	0.58	0.000134685	-1.75648	down	--	--	--	--	[R]	General function prediction only	Integrase core domain	Retrovirus-related Pol polyprotein from transposon RE2 OS=Arabidopsis thaliana OX=3702 GN=RE2 PE=4 SV=1	M	Cell wall/membrane/envelope biogenesis	hypothetical protein VITISV_015916 [Vitis vinifera]
c92530.graph_c0	103	108	75	319	283	357	3.86	4.33	3.67	16.07	14.91	13.2	1.2e-19	1.89027	up	--	--	Cellular Component: Golgi membrane (GO:0000139);; Molecular Function: sugar:proton symporter activity (GO:0005351);; Molecular Function: UDP-N-acetylgalactosamine transmembrane transporter activity (GO:0005463);; Cellular Component: endoplasmic reticulum (GO:0005783);; Biological Process: carbohydrate transport (GO:0008643);; Biological Process: pollen exine formation (GO:0010584);; Biological Pr…	K15272|8.58277e-166|egu:105056819|K15272 solute carrier family 35 (UDP-sugar transporter), member A1/2/3 | (RefSeq) CMP-sialic acid transporter 5	[G]	Carbohydrate transport and metabolism	Nucleotide-sugar transporter;; Purine nucleobase transmembrane transport	CMP-sialic acid transporter 5 OS=Arabidopsis thaliana OX=3702 GN=At5g65000 PE=2 SV=1	EG	--	CMP-sialic acid transporter 5 [Asparagus officinalis]
c97845.graph_c3	1484	1930	1530	458	295	319	35.61	49.24	48.08	14.63	9.91	7.61	4.53e-16	-2.05194	down	[HT]	Coenzyme transport and metabolism ;; Signal transduction mechanisms	Molecular Function: protein kinase activity (GO:0004672);; Molecular Function: ATP binding (GO:0005524);; Cellular Component: mitochondrion (GO:0005739);; Biological Process: protein phosphorylation (GO:0006468);; Cellular Component: plastoglobule (GO:0010287);; Biological Process: chlorophyll catabolic process (GO:0015996);; Biological Process: response to photooxidative stress (GO:0080183);;	--	[R]	General function prediction only	ABC1 family	Protein ACTIVITY OF BC1 COMPLEX KINASE 1, chloroplastic OS=Arabidopsis thaliana OX=3702 GN=ABC1K1 PE=1 SV=1	S	Function unknown	uncharacterized aarF domain-containing protein kinase At4g31390, chloroplastic [Asparagus officinalis]
c98261.graph_c0	1339	534	583	14	4	5	103.53	44.48	58.32	1.45	0.44	0.38	2.07e-30	-6.40131	down	--	--	--	--	--	--	Probable lipid transfer;; Protease inhibitor/seed storage/LTP family	Protein YLS3 OS=Arabidopsis thaliana OX=3702 GN=YLS3 PE=2 SV=1	S	Function unknown	protein YLS3-like [Asparagus officinalis]
c112473.graph_c0	192	133	95	67	26	56	5.56	4.12	3.61	2.61	1.06	1.65	0.00251086	-1.33276	down	--	--	--	--	[R]	General function prediction only	HIT zinc finger	--	S	Function unknown	box C/D snoRNA protein 1-like [Asparagus officinalis]
c115847.graph_c0	11	6	19	22	37	75	0.65	0.51	2.05	2.09	4.57	6.22	0.00952985	1.89938	up	[T]	Signal transduction mechanisms	--	--	[R]	General function prediction only	Ankyrin repeats (3 copies);; Ankyrin repeats (many copies);; Ankyrin repeats (many copies);; Ankyrin repeat;; Ankyrin repeat	Ankyrin repeat-containing protein At5g02620 OS=Arabidopsis thaliana OX=3702 GN=At5g02620 PE=1 SV=1	S	Function unknown	PREDICTED: protein ACCELERATED CELL DEATH 6-like [Musa acuminata subsp. malaccensis]
c129165.graph_c0	204	276	226	2358	2291	1455	6.14	8.25	11.55	53.77	55.33	24.57	3.37e-24	3.2479	up	[P]	Inorganic ion transport and metabolism	Molecular Function: nucleotide binding (GO:0000166);; Molecular Function: copper ion binding (GO:0005507);; Cellular Component: integral component of membrane (GO:0016021);; Molecular Function: cation-transporting ATPase activity (GO:0019829);; Biological Process: metal ion transport (GO:0030001);; Biological Process: cation transmembrane transport (GO:0098655);;	K17686|0|pda:103705522|K17686 Cu+-exporting ATPase [EC:3.6.3.54] | (RefSeq) probable copper-transporting ATPase HMA5	[P]	Inorganic ion transport and metabolism	E1-E2 ATPase;; haloacid dehalogenase-like hydrolase;; Heavy-metal-associated domain	Copper-transporting ATPase HMA5 OS=Oryza sativa subsp. japonica OX=39947 GN=HMA5 PE=2 SV=1	P	Inorganic ion transport and metabolism	probable copper-transporting ATPase HMA5 isoform X1 [Asparagus officinalis]
c126952.graph_c0	733	483	549	1877	1321	1530	30.71	20.17	33.75	108.65	76.28	63.13	4.63e-10	1.55618	up	[G]	Carbohydrate transport and metabolism	Biological Process: flavonoid biosynthetic process (GO:0009813);; Cellular Component: membrane (GO:0016020);; Cellular Component: intracellular membrane-bounded organelle (GO:0043231);; Biological Process: flavonoid glucuronidation (GO:0052696);; Molecular Function: quercetin 3-O-glucosyltransferase activity (GO:0080043);; Molecular Function: quercetin 7-O-glucosyltransferase activity (GO:0080044…	--	[GC]	--	UDP-glucoronosyl and UDP-glucosyl transferase	UDP-glycosyltransferase 88F3 OS=Pyrus communis OX=23211 GN=UGT88F3 PE=2 SV=1	S	Function unknown	PREDICTED: UDP-glycosyltransferase 88B1-like [Musa acuminata subsp. malaccensis]
c120877.graph_c1	191	309	225	410	527	937	6.6	11.96	10.81	18.34	24.72	29.34	0.000134537	1.48275	up	--	--	--	--	[TO]	--	OTU-like cysteine protease	--	O	Posttranslational modification, protein turnover, chaperones	uncharacterized protein LOC109837500 isoform X1 [Asparagus officinalis]
c116901.graph_c0	157	107	295	876	1242	2616	9.97	7.29	23.95	70.76	106.46	159.86	2.87e-08	3.07298	up	--	--	Molecular Function: DNA binding (GO:0003677);; Cellular Component: nucleus (GO:0005634);; Biological Process: regulation of transcription, DNA-templated (GO:0006355);;	--	--	--	No apical meristem (NAM) protein	NAC domain-containing protein 83 OS=Arabidopsis thaliana OX=3702 GN=NAC083 PE=1 SV=1	K	Transcription	NAC domain-containing protein 83-like [Asparagus officinalis]
c127393.graph_c0	508	621	484	849	955	1231	9.25	12.01	11.51	20.39	23.83	21.73	3.28e-06	1.05402	up	--	--	Cellular Component: exocyst (GO:0000145);; Biological Process: exocytosis (GO:0006887);;	K07195|0|egu:105049349|K07195 exocyst complex component 7 | (RefSeq) exocyst complex component EXO70A1-like	[U]	Intracellular trafficking, secretion, and vesicular transport	Exo70 exocyst complex subunit	Exocyst complex component EXO70A1 OS=Arabidopsis thaliana OX=3702 GN=EXO70A1 PE=1 SV=1	S	Function unknown	PREDICTED: exocyst complex component EXO70A1-like [Elaeis guineensis]
c114188.graph_c0	2100	1358	1320	256	144	98	42.14	29.07	34.75	6.8	4	1.92	9.51e-14	-3.05735	down	--	--	Cellular Component: integral component of membrane (GO:0016021);;	--	[R]	General function prediction only	Calcium-dependent channel, 7TM region, putative phosphate;; Late exocytosis, associated with Golgi transport;; Cytosolic domain of 10TM putative phosphate transporter	CSC1-like protein HYP1 OS=Arabidopsis thaliana OX=3702 GN=HYP1 PE=2 SV=1	S	Function unknown	LOW QUALITY PROTEIN: CSC1-like protein HYP1 [Asparagus officinalis]
c114384.graph_c1	1067	631	541	333	276	285	141.32	89.89	91.01	60.9	52.59	37.73	0.000185235	-1.14939	down	--	--	--	--	[S]	Function unknown	Costars	Costars family protein OS=Oryza sativa subsp. japonica OX=39947 GN=Os03g0690000 PE=3 SV=1	S	Function unknown	costars family protein [Asparagus officinalis]
c122243.graph_c1	352	422	290	127	149	159	13.55	16.94	13.39	5.21	6.3	5.14	3.04e-06	-1.12544	down	[R]	General function prediction only	Molecular Function: anaphase-promoting complex binding (GO:0010997);; Biological Process: regulation of catalytic activity (GO:0050790);; Molecular Function: ubiquitin-protein transferase activator activity (GO:0097027);;	K03363|9.20842e-117|egu:105042540|K03363 cell division cycle 20, cofactor of APC complex | (RefSeq) cell division cycle 20.2, cofactor of APC complex-like	[DO]	--	Anaphase-promoting complex subunit 4 WD40 domain;; WD domain, G-beta repeat	Cell division cycle 20.1, cofactor of APC complex OS=Arabidopsis thaliana OX=3702 GN=CDC20-1 PE=1 SV=1	D	Cell cycle control, cell division, chromosome partitioning	PREDICTED: cell division cycle 20.2, cofactor of APC complex-like [Elaeis guineensis]
c97987.graph_c1	168	110	154	0	0	0	6.86	4.98	10.32	0	0	0	2.24e-11	-8.389	down	[M]	Cell wall/membrane/envelope biogenesis	Molecular Function: transferase activity, transferring glycosyl groups (GO:0016757);;	K18819|2.50924e-79|vvi:100260266|K18819 inositol 3-alpha-galactosyltransferase [EC:2.4.1.123] | (RefSeq) galactinol synthase 1	[G]	Carbohydrate transport and metabolism	Glycosyl transferase family 8	Galactinol synthase 1 OS=Ajuga reptans OX=38596 GN=GOLS1 PE=1 SV=1	O	Posttranslational modification, protein turnover, chaperones	galactinol synthase 1-like [Asparagus officinalis]
c118700.graph_c0	417	552	669	1641	2229	6422	13	18.4	27.35	68.64	97.61	197.8	4.08e-07	2.67319	up	--	--	Molecular Function: transferase activity (GO:0016740);;	--	[GC]	--	UDP-glucoronosyl and UDP-glucosyl transferase	Crocetin glucosyltransferase 3 OS=Crocus sativus OX=82528 GN=GLT3 PE=1 SV=1	S	Function unknown	LOW QUALITY PROTEIN: uncharacterized protein LOC109847280 [Asparagus officinalis]
c114639.graph_c0	1419	1180	1290	376	221	261	109.42	101.13	130.25	45.03	27.48	22.95	8.72e-15	-2.03473	down	--	--	Biological Process: phenylpropanoid biosynthetic process (GO:0009699);; Molecular Function: guiding stereospecific synthesis activity (GO:0042349);;	--	--	--	Dirigent-like protein	Dirigent protein 20 OS=Arabidopsis thaliana OX=3702 GN=DIR20 PE=2 SV=1	S	Function unknown	dirigent protein 22-like [Asparagus officinalis]
c108604.graph_c0	383	438	316	1160	1179	1561	8.89	10.69	9.5	35.62	37.57	34.93	7.91e-23	1.92153	up	--	--	--	--	--	--	--	Protein CHUP1, chloroplastic OS=Arabidopsis thaliana OX=3702 GN=CHUP1 PE=1 SV=1	S	Function unknown	protein CHUP1, chloroplastic-like isoform X3 [Asparagus officinalis]
c105090.graph_c0	2	3	3	18	34	74	0.16	0.24	0.29	1.88	3.54	5.29	2.08e-06	3.86076	up	--	--	--	--	--	--	VQ motif	VQ motif-containing protein 25 OS=Arabidopsis thaliana OX=3702 GN=VQ25 PE=3 SV=1	S	Function unknown	uncharacterized protein A4U43_C05F31010 [Asparagus officinalis]
c121134.graph_c0	9222	5851	5305	3250	1964	1911	359.35	242.11	268.09	174.69	112.25	76.53	4.58e-05	-1.346	down	--	--	Molecular Function: calcium ion binding (GO:0005509);; Molecular Function: calcium-dependent phospholipid binding (GO:0005544);;	K17095|5.56554e-155|pda:103711257|K17095 annexin A7/11 | (RefSeq) annexin D2	[U]	Intracellular trafficking, secretion, and vesicular transport	Annexin	Annexin D2 OS=Arabidopsis thaliana OX=3702 GN=ANN2 PE=1 SV=1	S	Function unknown	annexin D2-like [Asparagus officinalis]
c110900.graph_c0	58	53	46	110	79	211	8.41	8.28	9.61	21.72	16.91	30	0.000666917	1.44668	up	--	--	Molecular Function: ATP binding (GO:0005524);; Cellular Component: endoplasmic reticulum lumen (GO:0005788);; Cellular Component: integral component of membrane (GO:0016021);;	K09490|2.40925e-14|sot:102594892|K09490 heat shock 70kDa protein 5 | (RefSeq) luminal-binding protein 5	[O]	Posttranslational modification, protein turnover, chaperones	--	Luminal-binding protein 8 (Fragment) OS=Nicotiana tabacum OX=4097 GN=BIP8 PE=2 SV=1	O	Posttranslational modification, protein turnover, chaperones	unknown [Populus trichocarpa]
c130026.graph_c0	538	532	449	1048	888	1363	11.49	11.35	13.04	32.8	34.8	52.41	2.03e-11	1.25349	up	--	--	--	--	[L]	Replication, recombination and repair	--	--	S	Function unknown	uncharacterized protein LOC109830042 isoform X1 [Asparagus officinalis]
c89630.graph_c0	519	391	290	34	42	16	63.23	51.61	45.45	5.56	7.28	1.89	3.63e-15	-3.45188	down	--	--	Biological Process: microtubule-based process (GO:0007017);; Cellular Component: dynein complex (GO:0030286);;	K10418|1.5543e-53|spen:107007127|K10418 dynein light chain LC8-type | (RefSeq) dynein light chain LC6, flagellar outer arm	[Z]	Cytoskeleton	Dynein light chain type 1	Dynein 8 kDa light chain, flagellar outer arm OS=Chlamydomonas reinhardtii OX=3055 PE=1 SV=1	S	Function unknown	PREDICTED: dynein light chain LC6, flagellar outer arm-like [Nicotiana sylvestris]
c116257.graph_c0	219	189	147	45	32	29	13.56	12.6	11.83	3.71	2.77	1.75	2.22e-12	-2.21134	down	--	--	Cellular Component: chloroplast (GO:0009507);;	--	--	--	--	--	S	Function unknown	LOW QUALITY PROTEIN: uncharacterized protein LOC109847909 [Asparagus officinalis]
c127508.graph_c0	1196	1129	973	2469	2074	2129	18.86	19.85	21.34	46.03	39.93	31.71	5.68e-13	1.16664	up	[R]	General function prediction only	--	--	[R]	General function prediction only	Tetratricopeptide repeat;; Tetratricopeptide repeat;; TPR repeat;; Tetratricopeptide repeat;; Tetratricopeptide repeat;; Tetratricopeptide repeat;; Thioredoxin;; Tetratricopeptide repeat;; Tetratricopeptide repeat;; GATA zinc finger	TPR repeat-containing thioredoxin TTL1 OS=Arabidopsis thaliana OX=3702 GN=TTL1 PE=1 SV=1	S	Function unknown	PREDICTED: TPR repeat-containing thioredoxin TTL1-like [Phoenix dactylifera]
c126036.graph_c0	702	833	768	73	90	61	25.02	31.91	34.31	3.62	5.17	3.1	1.06e-27	-3.17971	down	[G]	Carbohydrate transport and metabolism	Molecular Function: 6-phosphofructokinase activity (GO:0003872);; Biological Process: glycolytic process through fructose-6-phosphate (GO:0061615);;	K00895|3.50836e-40|egu:105055023|K00895 diphosphate-dependent phosphofructokinase [EC:2.7.1.90] | (RefSeq) pyrophosphate--fructose 6-phosphate 1-phosphotransferase subunit alpha-like	[G]	Carbohydrate transport and metabolism	--	Pyrophosphate--fructose 6-phosphate 1-phosphotransferase subunit alpha OS=Ricinus communis OX=3988 GN=PFP-ALPHA PE=3 SV=1	G	Carbohydrate transport and metabolism	uncharacterized protein A4U43_C08F1530 [Asparagus officinalis]
c61268.graph_c0	10	1	11	112	100	123	1.19	0.13	1.68	17.91	16.93	14.23	2.73e-11	3.92763	up	--	--	--	--	--	--	Gibberellin regulated protein	Snakin-2 OS=Solanum tuberosum OX=4113 GN=SN2 PE=1 SV=1	O	Posttranslational modification, protein turnover, chaperones	gibberellin-regulated protein 1-like [Asparagus officinalis]
c127319.graph_c1	177	80	90	327	305	283	10.58	5.13	7.06	26.23	25.8	16.63	3.24e-05	1.54882	up	--	--	Molecular Function: zinc ion binding (GO:0008270);;	K09377|4.33785e-90|pop:POPTR_0008s06400g|K09377 cysteine and glycine-rich protein | (RefSeq) POPTRDRAFT_832575; LIM domain-containing family protein	[TZ]	--	LIM domain	LIM domain-containing protein WLIM2b OS=Arabidopsis thaliana OX=3702 GN=WLIM2B PE=1 SV=1	S	Function unknown	LIM domain-containing protein WLIM2b-like [Asparagus officinalis]
c121963.graph_c0	11	12	18	62	110	232	0.36	0.34	0.85	2.51	4.48	7.08	3.37e-08	3.30082	up	[K]	Transcription	Molecular Function: nucleotide binding (GO:0000166);; Molecular Function: protein kinase activity (GO:0004672);; Cellular Component: membrane (GO:0016020);; Biological Process: phosphorylation (GO:0016310);;	--	--	--	Leucine rich repeat;; Leucine Rich repeats (2 copies);; Leucine Rich Repeat;; Leucine rich repeat N-terminal domain;; Leucine Rich repeat	Phytosulfokine receptor 1 OS=Daucus carota OX=4039 GN=PSKR PE=1 SV=1	S	Function unknown	phytosulfokine receptor 1-like [Asparagus officinalis]
c129576.graph_c0	5102	4422	5463	16347	13038	15859	87.24	88.76	124.97	363.47	306.22	259.76	7.16e-16	1.71605	up	[C]	Energy production and conversion	Molecular Function: aconitate hydratase activity (GO:0003994);; Biological Process: metabolic process (GO:0008152);; Molecular Function: 4 iron, 4 sulfur cluster binding (GO:0051539);;	K01681|0|pda:103717623|K01681 aconitate hydratase [EC:4.2.1.3] | (RefSeq) putative aconitate hydratase, cytoplasmic	[AJ]	--	Aconitase family (aconitate hydratase);; Aconitase C-terminal domain	Putative aconitate hydratase, cytoplasmic OS=Oryza sativa subsp. japonica OX=39947 GN=Os08g0191100 PE=3 SV=1	C	Energy production and conversion	PREDICTED: putative aconitate hydratase, cytoplasmic [Phoenix dactylifera]
c129507.graph_c0	4094	3774	3127	1714	1184	1328	84.44	83.9	85.96	48.73	35.11	27.47	4.15e-10	-1.2262	down	[J]	Translation, ribosomal structure and biogenesis	Molecular Function: tRNA binding (GO:0000049);; Molecular Function: methionine-tRNA ligase activity (GO:0004825);; Molecular Function: ATP binding (GO:0005524);; Cellular Component: cytosol (GO:0005829);; Biological Process: methionyl-tRNA aminoacylation (GO:0006431);;	K01874|0|egu:105033934|K01874 methionyl-tRNA synthetase [EC:6.1.1.10] | (RefSeq) probable methionine--tRNA ligase	[J]	Translation, ribosomal structure and biogenesis	tRNA synthetases class I (M);; tRNA synthetases class I (I, L, M and V);; Putative tRNA binding domain	Probable methionine--tRNA ligase OS=Oryza sativa subsp. japonica OX=39947 GN=Os06g0508700 PE=2 SV=2	J	Translation, ribosomal structure and biogenesis	probable methionine--tRNA ligase [Asparagus officinalis]
c114714.graph_c0	280	273	260	119	76	74	15.52	16.38	18.94	9.04	5.93	4.01	6.56e-07	-1.44244	down	[J]	Translation, ribosomal structure and biogenesis	--	K14573|6.66842e-89|pda:103708911|K14573 nucleolar protein 4 | (RefSeq) RNA-binding protein 28	[A]	RNA processing and modification	RNA recognition motif. (a.k.a. RRM, RBD, or RNP domain)	29 kDa ribonucleoprotein A, chloroplastic OS=Nicotiana sylvestris OX=4096 PE=2 SV=1	S	Function unknown	RNA-binding protein 28-like isoform X1 [Asparagus officinalis]
c102044.graph_c1	40	21	20	7	4	0	3.25	1.84	2.1	0.76	0.46	0	0.00632786	-2.51163	down	--	--	--	--	--	--	--	--	S	Function unknown	PREDICTED: uncharacterized protein LOC109504882 [Elaeis guineensis]
c104495.graph_c0	166	127	192	214	355	596	45.42	38.47	64.77	79.2	142.12	153.93	0.0030672	1.3573	up	--	--	--	--	--	--	--	--	--	--	PREDICTED: uncharacterized protein LOC108174217 [Malus domestica]
c115748.graph_c0	153	152	162	453	531	650	3.91	4.15	5.43	15.53	19.05	16.43	6.9e-15	1.93615	up	--	--	--	--	--	--	Protein of unknown function (DUF688)	--	S	Function unknown	uncharacterized protein LOC109823096 [Asparagus officinalis]
c119460.graph_c0	366	515	636	14	21	60	11.19	19.7	31.13	0.72	1.29	2.09	3.39e-12	-3.81157	down	--	--	Molecular Function: peptide alpha-N-acetyltransferase activity (GO:0004596);; Biological Process: N-terminal protein amino acid acetylation (GO:0006474);; Cellular Component: protein acetyltransferase complex (GO:0031248);;	--	--	--	Acetyltransferase (GNAT) family;; zinc-binding in reverse transcriptase	Probable N-acetyltransferase HLS1 OS=Arabidopsis thaliana OX=3702 GN=HLS1 PE=1 SV=1	S	Function unknown	PREDICTED: probable N-acetyltransferase HLS1 [Elaeis guineensis]
c106500.graph_c0	1878	1114	844	492	333	485	62.49	39.67	36.75	21.95	15.57	15.94	2.33e-05	-1.38012	down	--	--	Molecular Function: methyltransferase activity (GO:0008168);; Cellular Component: endomembrane system (GO:0012505);; Cellular Component: membrane (GO:0016020);; Cellular Component: intracellular membrane-bounded organelle (GO:0043231);; Cellular Component: cytoplasmic part (GO:0044444);; Cellular Component: intracellular organelle part (GO:0044446);;	--	--	--	--	--	S	Function unknown	hypothetical protein AXF42_Ash012350 [Apostasia shenzhenica]
c129312.graph_c1	7563	10981	8887	1565	1761	1790	212.73	370.69	346.65	51.37	56.91	36.45	3.31e-21	-2.26224	down	--	--	--	--	[R]	General function prediction only	--	--	L	Replication, recombination and repair	retrotransposon protein, putative, Ty3-gypsy subclass [Oryza sativa Japonica Group]
c108640.graph_c0	313	238	204	36	20	21	7.58	6.25	6.5	1.17	0.72	0.52	1.56e-19	-3.10947	down	[HQ]	Coenzyme transport and metabolism ;; Secondary metabolites biosynthesis, transport and catabolism	--	K02552|1.88886e-139|egu:105053482|K02552 menaquinone-specific isochorismate synthase [EC:5.4.4.2] | (RefSeq) isochorismate synthase 2, chloroplastic	[E]	Amino acid transport and metabolism	chorismate binding enzyme;; chorismate binding enzyme	Isochorismate synthase, chloroplastic OS=Catharanthus roseus OX=4058 PE=1 SV=1	H	Coenzyme transport and metabolism	isochorismate synthase 2, chloroplastic-like [Asparagus officinalis]
c97902.graph_c0	742	291	381	35	18	3	25.89	10.86	17.39	1.64	0.88	0.1	1.15e-09	-4.29133	down	--	--	--	--	--	--	GDSL/SGNH-like Acyl-Esterase family found in Pmr5 and Cas1p;; PMR5 N terminal Domain	Protein trichome birefringence-like 25 OS=Arabidopsis thaliana OX=3702 GN=TBL25 PE=2 SV=1	S	Function unknown	protein trichome birefringence-like 26 [Asparagus officinalis]
c49917.graph_c0	559	1190	2391	17	17	4	53.01	121.7	298.57	2.17	2.29	0.37	2.44e-20	-6.3734	down	--	--	Biological Process: lipid transport (GO:0006869);; Molecular Function: lipid binding (GO:0008289);;	--	--	--	Protease inhibitor/seed storage/LTP family;; Probable lipid transfer	Non-specific lipid-transfer protein 8 OS=Arabidopsis thaliana OX=3702 GN=LTP8 PE=3 SV=1	U	Intracellular trafficking, secretion, and vesicular transport	non-specific lipid-transfer protein 1-like [Asparagus officinalis]
c124374.graph_c0	10773	8227	6642	1531	1172	1088	508.07	415.66	408.31	97.03	77.95	50.53	1.35e-25	-2.58043	down	--	--	Biological Process: cellular process (GO:0009987);;	K14484|1.235e-15|mus:104001011|K14484 auxin-responsive protein IAA | (RefSeq) auxin-responsive protein IAA21-like	--	--	--	Auxin-responsive protein IAA27 OS=Arabidopsis thaliana OX=3702 GN=IAA27 PE=1 SV=1	K	Transcription	auxin-responsive protein IAA17-like [Asparagus officinalis]
c124489.graph_c0	508	799	615	4967	4800	5647	23.19	39.11	36.61	304.96	309.34	254.68	7.02e-40	3.13123	up	--	--	--	--	--	--	--	--	--	--	uncharacterized protein A4U43_C02F20740 [Asparagus officinalis]
c120770.graph_c0	109	55	55	154	408	907	5.92	3.2	3.89	10.95	30.13	46.69	6.69e-06	2.79365	up	--	--	Molecular Function: calcium ion binding (GO:0005509);; Cellular Component: integral component of membrane (GO:0016021);;	K02183|8.247e-29|pda:103702967|K02183 calmodulin | (RefSeq) probable calcium-binding protein CML45	[T]	Signal transduction mechanisms	EF hand;; EF-hand domain;; EF hand;; EF-hand domain pair;; EF-hand domain pair	Probable calcium-binding protein CML30 OS=Arabidopsis thaliana OX=3702 GN=CML30 PE=2 SV=1	DTZ	--	PREDICTED: probable calcium-binding protein CML45 [Phoenix dactylifera]
c121149.graph_c1	63	73	65	228	195	249	8.77	10.98	11.2	37.85	34.46	29.28	5.81e-16	1.87345	up	--	--	Cellular Component: lysosomal membrane (GO:0005765);; Cellular Component: endosome (GO:0005768);; Biological Process: signal peptide processing (GO:0006465);; Cellular Component: Golgi-associated vesicle membrane (GO:0030660);; Biological Process: membrane protein proteolysis (GO:0033619);; Molecular Function: aspartic endopeptidase activity, intramembrane cleaving (GO:0042500);; Cellular Compone…	--	[R]	General function prediction only	--	Signal peptide peptidase-like 5 OS=Oryza sativa subsp. japonica OX=39947 GN=SPPL5 PE=2 SV=1	U	Intracellular trafficking, secretion, and vesicular transport	signal peptide peptidase-like 4 [Asparagus officinalis]
c117198.graph_c0	214	98	96	46	34	22	13.65	7.22	7.7	4.8	3.65	1.53	0.000386553	-1.78614	down	[R]	General function prediction only	Biological Process: cytokinin biosynthetic process (GO:0009691);; Molecular Function: hydrolase activity, hydrolyzing N-glycosyl compounds (GO:0016799);; Molecular Function: lyase activity (GO:0016829);;	K06966|4.31007e-135|pda:103703883|K06966 uncharacterized protein | (RefSeq) cytokinin riboside 5'-monophosphate phosphoribohydrolase LOG1-like	--	--	Possible lysine decarboxylase	Cytokinin riboside 5&apos;-monophosphate phosphoribohydrolase LOG1 OS=Arabidopsis thaliana OX=3702 GN=LOG1 PE=1 SV=1	S	Function unknown	PREDICTED: cytokinin riboside 5&apos;-monophosphate phosphoribohydrolase LOG1-like [Phoenix dactylifera]
c124516.graph_c3	63	35	73	250	589	1175	1.63	0.91	2.2	8.58	20.66	29.83	1.3e-09	3.55463	up	--	--	Molecular Function: transcription factor activity, sequence-specific DNA binding (GO:0003700);; Biological Process: regulation of transcription, DNA-templated (GO:0006355);; Molecular Function: sequence-specific DNA binding (GO:0043565);;	--	--	--	WRKY DNA -binding domain	Probable WRKY transcription factor 28 OS=Arabidopsis thaliana OX=3702 GN=WRKY28 PE=2 SV=1	K	Transcription	probable WRKY transcription factor 71 [Asparagus officinalis]
c123256.graph_c0	459	530	501	0	0	0	8.59	10.56	12.29	0	0	0	7.89e-18	-9.97602	down	--	--	--	--	--	--	--	--	--	--	uncharacterized protein LOC109834727 [Asparagus officinalis]
c130985.graph_c1	553	371	368	903	729	701	7.51	5.36	6.57	16.4	13.84	9.41	0.000119241	1.00438	up	--	--	--	K19986|0|pda:103714440|K19986 exocyst complex component 8 | (RefSeq) exocyst complex component EXO84C	[U]	Intracellular trafficking, secretion, and vesicular transport	Exocyst component 84 C-terminal;; Phloem protein 2	Exocyst complex component EXO84C OS=Arabidopsis thaliana OX=3702 GN=EXO84C PE=2 SV=1	S	Function unknown	exocyst complex component EXO84C [Asparagus officinalis]
c117000.graph_c0	344	308	246	553	726	1594	23.56	23.71	22.52	44.3	61.19	94.01	1.76e-05	1.78383	up	--	--	--	--	--	--	RbcX protein	Chaperonin-like RbcX protein 2, chloroplastic OS=Arabidopsis thaliana OX=3702 GN=RBCX2 PE=1 SV=1	S	Function unknown	PREDICTED: uncharacterized protein LOC103704570 [Phoenix dactylifera]
c127865.graph_c1	933	386	437	3876	5535	11273	19.35	8.59	11.91	110.42	164.5	235.55	4.48e-14	3.62883	up	[V]	Defense mechanisms	--	K05658|0|egu:105032304|K05658 ATP-binding cassette, subfamily B (MDR/TAP), member 1 [EC:3.6.3.44] | (RefSeq) ABC transporter B family member 11-like	[Q]	Secondary metabolites biosynthesis, transport and catabolism	ABC transporter transmembrane region;; ABC transporter	ABC transporter B family member 11 OS=Arabidopsis thaliana OX=3702 GN=ABCB11 PE=2 SV=1	V	Defense mechanisms	ABC transporter B family member 11-like isoform X2 [Asparagus officinalis]
c128751.graph_c1	2788	1930	1506	1206	756	623	99.65	74.24	71.42	66.75	46.5	25.89	0.00268383	-1.08858	down	[G]	Carbohydrate transport and metabolism	Cellular Component: integral component of membrane (GO:0016021);; Molecular Function: substrate-specific transmembrane transporter activity (GO:0022891);; Biological Process: transmembrane transport (GO:0055085);;	--	[R]	General function prediction only	Sugar (and other) transporter;; Major Facilitator Superfamily	Monosaccharide-sensing protein 2 OS=Arabidopsis thaliana OX=3702 GN=MSSP2 PE=1 SV=2	G	Carbohydrate transport and metabolism	PREDICTED: monosaccharide-sensing protein 2-like [Phoenix dactylifera]
c123633.graph_c0	9	1	16	913	1436	4149	0.58	0.06	1.24	85.01	138.69	278.1	4.71e-24	7.60561	up	--	--	--	K13065|1.6667e-118|nnu:104593597|K13065 shikimate O-hydroxycinnamoyltransferase [EC:2.3.1.133] | (RefSeq) agmatine coumaroyltransferase-2-like	--	--	Transferase family	Tryptamine hydroxycinnamoyltransferase 2 OS=Oryza sativa subsp. japonica OX=39947 GN=THT2 PE=1 SV=1	S	Function unknown	tryptamine hydroxycinnamoyltransferase 1-like [Dendrobium catenatum]
c130030.graph_c1	52	46	31	485	568	1020	1.19	1.13	0.93	14.92	18.28	23.15	4.01e-30	4.10512	up	[T]	Signal transduction mechanisms	--	--	[T]	Signal transduction mechanisms	Protein kinase domain;; Protein tyrosine kinase;; Wall-associated receptor kinase galacturonan-binding	Wall-associated receptor kinase-like 14 OS=Arabidopsis thaliana OX=3702 GN=WAKL14 PE=2 SV=2	T	Signal transduction mechanisms	LOW QUALITY PROTEIN: wall-associated receptor kinase-like 14 [Asparagus officinalis]
c116791.graph_c1	5	13	9	56	62	46	0.1	0.3	0.55	2.68	3.31	1.42	5.3e-07	2.69683	up	--	--	--	--	--	--	--	--	S	Function unknown	Retrovirus-related Pol polyprotein LINE-1, partial [Cajanus cajan]
c117712.graph_c0	6825	1669	1934	47314	36284	64926	360.97	95.8	135.15	3635.68	2913.62	3637.03	2.05e-13	3.89942	up	[O]	Posttranslational modification, protein turnover, chaperones	--	K13993|2.60192e-60|pda:103709606|K13993 HSP20 family protein | (RefSeq) 17.3 kDa class II heat shock protein-like	[O]	Posttranslational modification, protein turnover, chaperones	Hsp20/alpha crystallin family	17.0 kDa class II heat shock protein OS=Zea mays OX=4577 GN=HSP18 PE=2 SV=1	O	Posttranslational modification, protein turnover, chaperones	chaperone [Agave tequilana]
c116948.graph_c0	2743	2815	1692	301	340	228	187.63	207.41	150.81	28.13	33.58	15.52	1.95e-21	-2.85131	down	--	--	--	--	--	--	--	--	S	Function unknown	uncharacterized protein LOC109843877 [Asparagus officinalis]
c109723.graph_c0	18	19	21	59	42	62	1.69	1.95	2.54	7.53	5.61	5.69	7.11e-05	1.59975	up	--	--	Cellular Component: endoplasmic reticulum membrane (GO:0005789);; Cellular Component: integral component of membrane (GO:0016021);; Cellular Component: endoplasmic reticulum tubular network (GO:0071782);; Biological Process: endoplasmic reticulum tubular network organization (GO:0071786);;	--	[S]	Function unknown	Predicted integral membrane zinc-ribbon metal-binding protein	Uncharacterized protein At2g24330 OS=Arabidopsis thaliana OX=3702 GN=At2g24330 PE=2 SV=1	S	Function unknown	uncharacterized protein A4U43_C10F17740 [Asparagus officinalis]
c119849.graph_c0	618	535	497	3464	2744	4069	56.54	49.5	56.67	412.86	399.24	400.23	6.48e-59	2.76934	up	--	--	Molecular Function: transcription factor activity, sequence-specific DNA binding (GO:0003700);; Biological Process: regulation of transcription, DNA-templated (GO:0006355);; Molecular Function: sequence-specific DNA binding (GO:0043565);;	--	--	--	WRKY DNA -binding domain	Probable WRKY transcription factor 51 OS=Arabidopsis thaliana OX=3702 GN=WRKY51 PE=1 SV=1	K	Transcription	probable WRKY transcription factor 51 [Asparagus officinalis]
c125443.graph_c0	154	173	108	307	286	286	11.16	12.96	9.24	28.86	28.21	20.65	6.82e-07	1.17359	up	--	--	--	--	--	--	--	--	--	--	Retrovirus-related Pol polyprotein LINE-1 [Zea mays]
c114664.graph_c0	57	35	25	168	118	64	2.27	1.49	1.3	11.41	8.84	3.58	0.0010221	1.72718	up	[I]	Lipid transport and metabolism	Cellular Component: chloroplast thylakoid (GO:0009534);; Cellular Component: chloroplast envelope (GO:0009941);; Molecular Function: hydrolase activity (GO:0016787);;	--	[R]	General function prediction only	Alpha/beta hydrolase family;; alpha/beta hydrolase fold;; Serine aminopeptidase, S33	Pheophytinase, chloroplastic OS=Arabidopsis thaliana OX=3702 GN=PPH PE=1 SV=1	S	Function unknown	uncharacterized protein LOC109837930 [Asparagus officinalis]
c125766.graph_c0	299	198	200	1267	1366	1439	4.37	3.1	3.85	24.83	27.98	21.61	4.98e-30	2.6917	up	--	--	--	--	[T]	Signal transduction mechanisms	NB-ARC domain;; Leucine rich repeat;; Leucine Rich repeats (2 copies)	Disease resistance protein RGA2 OS=Solanum bulbocastanum OX=147425 GN=RGA2 PE=1 SV=1	S	Function unknown	PREDICTED: putative disease resistance protein RGA3 [Elaeis guineensis]
c102552.graph_c0	39755	18929	12829	3704	2123	2139	1550.33	790.19	653.68	193.74	116.48	82.33	2.53e-11	-2.93979	down	--	--	Molecular Function: hydrolase activity (GO:0016787);;	--	[M]	Cell wall/membrane/envelope biogenesis	Pectinacetylesterase	Pectin acetylesterase 7 OS=Arabidopsis thaliana OX=3702 GN=PAE7 PE=2 SV=1	S	Function unknown	pectin acetylesterase 7-like [Asparagus officinalis]
c109085.graph_c0	543	475	479	226	192	182	26.42	24.66	31.9	16.1	14.23	9.87	1.13e-07	-1.16584	down	--	--	--	--	--	--	Protein of unknown function (DUF674);; Protein of unknown function (DUF674);; Protein of unknown function (DUF674);; Protein of unknown function (DUF674)	--	S	Function unknown	uncharacterized protein LOC109837511 [Asparagus officinalis]
c121575.graph_c1	4406	3809	3532	12333	8388	7763	135.18	124.67	137.8	497.93	348.46	233.04	2.58e-08	1.42128	up	[V]	Defense mechanisms	Biological Process: drug transmembrane transport (GO:0006855);; Molecular Function: drug transmembrane transporter activity (GO:0015238);; Molecular Function: antiporter activity (GO:0015297);; Cellular Component: integral component of membrane (GO:0016021);;	K03327|2.13942e-101|cic:CICLE_v10031703mg|K03327 multidrug resistance protein, MATE family | (RefSeq) hypothetical protein	[R]	General function prediction only	MatE;; MatE	Protein DETOXIFICATION 21 OS=Arabidopsis thaliana OX=3702 GN=DTX21 PE=1 SV=1	V	Defense mechanisms	uncharacterized protein A4U43_C04F28050 [Asparagus officinalis]
c123950.graph_c0	374	365	263	115	133	137	16.16	16.85	14.79	6.65	8.06	5.82	2.18e-07	-1.21153	down	--	--	--	--	[T]	Signal transduction mechanisms	--	--	S	Function unknown	uncharacterized protein A4U43_C03F8880 [Asparagus officinalis]
c125424.graph_c0	184	144	104	479	443	550	9.81	8.34	7.24	31.15	30.96	27.3	2.29e-16	1.91884	up	--	--	Molecular Function: hydrolase activity, acting on ester bonds (GO:0016788);;	--	--	--	--	GDSL esterase/lipase At1g54790 OS=Arabidopsis thaliana OX=3702 GN=At1g54790 PE=2 SV=1	S	Function unknown	PREDICTED: GDSL esterase/lipase At1g54790 isoform X2 [Phoenix dactylifera]
c125989.graph_c0	12915	12322	9504	2939	1133	223	321.31	310.71	298.86	92.64	37.27	5.12	0.000203365	-2.72585	down	[P]	Inorganic ion transport and metabolism	Cellular Component: integral component of plasma membrane (GO:0005887);; Molecular Function: secondary active sulfate transmembrane transporter activity (GO:0008271);; Cellular Component: chloroplast (GO:0009507);; Biological Process: sulfate transmembrane transport (GO:1902358);;	K17471|0|pda:103721109|K17471 sulfate transporter 3 | (RefSeq) sulfate transporter 3.1-like	[P]	Inorganic ion transport and metabolism	Sulfate permease family;; STAS domain	Sulfate transporter 3.1 OS=Arabidopsis thaliana OX=3702 GN=SULTR3;1 PE=2 SV=1	P	Inorganic ion transport and metabolism	uncharacterized protein A4U43_C03F29290 [Asparagus officinalis]
c115564.graph_c0	38	13	31	140	110	49	2.97	1.12	3.15	13.46	11.1	3.46	0.00169899	1.96058	up	[O]	Posttranslational modification, protein turnover, chaperones	Molecular Function: serine-type endopeptidase activity (GO:0004252);; Biological Process: proteolysis (GO:0006508);;	--	--	--	Subtilase family	CO(2)-response secreted protease OS=Arabidopsis thaliana OX=3702 GN=CRSP PE=2 SV=1	O	Posttranslational modification, protein turnover, chaperones	CO(2)-response secreted protease-like [Asparagus officinalis]
c122467.graph_c1	2514	2973	2214	857	902	1256	100.28	127.07	115.47	45.84	50.63	49.41	1.83e-08	-1.20265	down	[O]	Posttranslational modification, protein turnover, chaperones	Biological Process: response to oxidative stress (GO:0006979);; Molecular Function: peptide-methionine (S)-S-oxide reductase activity (GO:0008113);; Biological Process: protein repair (GO:0030091);; Biological Process: oxidation-reduction process (GO:0055114);;	K07304|1.10297e-100|pper:PRUPE_ppa010182mg|K07304 peptide-methionine (S)-S-oxide reductase [EC:1.8.4.11] | (RefSeq) hypothetical protein	[O]	Posttranslational modification, protein turnover, chaperones	Peptide methionine sulfoxide reductase	Peptide methionine sulfoxide reductase OS=Lactuca sativa OX=4236 PE=2 SV=1	O	Posttranslational modification, protein turnover, chaperones	Peptide methionine sulfoxide reductase MsrA [Corchorus olitorius]
c62290.graph_c0	83	26	350	0	0	0	2.47	0.83	13.64	0	0	0	2.99e-09	-8.04154	down	--	--	--	--	--	--	Lecithin:cholesterol acyltransferase;; Lipase (class 3);; Pox virus entry-fusion-complex G9/A16	--	--	--	--
c125856.graph_c2	6270	4770	3746	552	318	94	124.57	100.93	97.35	15.01	9.33	1.73	2.7e-10	-3.65211	down	[O]	Posttranslational modification, protein turnover, chaperones	Molecular Function: serine-type endopeptidase activity (GO:0004252);; Cellular Component: extracellular region (GO:0005576);; Cellular Component: cell wall (GO:0005618);; Biological Process: proteolysis (GO:0006508);; Cellular Component: membrane (GO:0016020);;	--	--	--	Subtilase family;; Peptidase inhibitor I9	Subtilisin-like protease SBT2.5 OS=Arabidopsis thaliana OX=3702 GN=SBT2.5 PE=2 SV=1	O	Posttranslational modification, protein turnover, chaperones	subtilisin-like protease SBT2.5 [Asparagus officinalis]
c124079.graph_c0	41	54	38	164	136	116	0.8	1.13	0.93	4.43	4.77	2.24	4.87e-08	1.7879	up	[L]	Replication, recombination and repair	--	K06877|0|pda:103707563|K06877 DEAD/DEAH box helicase domain-containing protein | (RefSeq) uncharacterized ATP-dependent helicase YprA	[A]	RNA processing and modification	DEAD/DEAH box helicase;; Helicase conserved C-terminal domain	ATP-dependent DNA helicase Q-like 5 OS=Arabidopsis thaliana OX=3702 GN=RECQL5 PE=2 SV=2	L	Replication, recombination and repair	uncharacterized protein A4U43_C08F19700 [Asparagus officinalis]
c123316.graph_c2	177	211	182	285	365	629	10.61	13.12	13.33	21.48	28.37	33.75	0.00029509	1.28379	up	--	--	Molecular Function: nucleotide binding (GO:0000166);; Molecular Function: helicase activity (GO:0004386);; Cellular Component: nucleus (GO:0005634);; Biological Process: DNA replication (GO:0006260);; Cellular Component: plastid (GO:0009536);; Molecular Function: ion binding (GO:0043167);; Cellular Component: protein complex (GO:0043234);;	K02212|8.92424e-14|mus:103997545|K02212 DNA replication licensing factor MCM4 [EC:3.6.4.12] | (RefSeq) DNA replication licensing factor MCM4	--	--	--	DNA replication licensing factor MCM4 OS=Oryza sativa subsp. japonica OX=39947 GN=MCM4 PE=3 SV=2	L	Replication, recombination and repair	DNA replication licensing factor MCM4 isoform X1 [Asparagus officinalis]
c125448.graph_c0	7188	11190	6552	3285	2626	2448	167.39	276.58	200.18	118.32	100.26	69.07	4.59e-07	-1.40527	down	[E]	Amino acid transport and metabolism	Molecular Function: transporter activity (GO:0005215);; Biological Process: transport (GO:0006810);; Cellular Component: integral component of membrane (GO:0016021);;	K14638|0|pda:103716245|K14638 solute carrier family 15 (peptide/histidine transporter), member 3/4 | (RefSeq) protein NRT1/ PTR FAMILY 5.2-like	[E]	Amino acid transport and metabolism	POT family	Protein NRT1/ PTR FAMILY 5.2 OS=Arabidopsis thaliana OX=3702 GN=NPF5.2 PE=2 SV=1	E	Amino acid transport and metabolism	protein NRT1/ PTR FAMILY 5.2-like [Asparagus officinalis]
c127081.graph_c1	549	522	435	669	839	1280	18.78	18.97	20.11	30.94	41.05	43.42	0.000468672	1.02512	up	--	--	--	--	--	--	OTU-like cysteine protease	--	S	Function unknown	PREDICTED: uncharacterized protein LOC103987087 [Musa acuminata subsp. malaccensis]
c117255.graph_c0	19	13	23	363	880	1118	0.6	0.34	1.03	14.12	37.3	32.76	2.04e-26	5.4307	up	[E]	Amino acid transport and metabolism	Cellular Component: mitochondrion (GO:0005739);; Molecular Function: alanine-glyoxylate transaminase activity (GO:0008453);; Molecular Function: pyridoxal phosphate binding (GO:0030170);; Molecular Function: identical protein binding (GO:0042802);;	K00827|0|egu:105045932|K00827 alanine-glyoxylate transaminase / (R)-3-amino-2-methylpropionate-pyruvate transaminase [EC:2.6.1.44 2.6.1.40] | (RefSeq) alanine--glyoxylate aminotransferase 2 homolog 3, mitochondrial	[E]	Amino acid transport and metabolism	Aminotransferase class-III	Alanine--glyoxylate aminotransferase 2 homolog 3, mitochondrial OS=Arabidopsis thaliana OX=3702 GN=At3g08860 PE=2 SV=1	E	Amino acid transport and metabolism	alanine--glyoxylate aminotransferase 2 homolog 3, mitochondrial-like [Asparagus officinalis]
c115597.graph_c1	243	282	292	591	463	466	8	9.69	11.94	21.71	19.28	13.82	5.19e-05	1.02756	up	[P]	Inorganic ion transport and metabolism	Molecular Function: potassium ion transmembrane transporter activity (GO:0015079);; Cellular Component: integral component of membrane (GO:0016021);; Biological Process: potassium ion transmembrane transport (GO:0071805);;	--	--	--	K+ potassium transporter;; K+ potassium transporter	Potassium transporter 13 OS=Arabidopsis thaliana OX=3702 GN=POT13 PE=1 SV=1	P	Inorganic ion transport and metabolism	potassium transporter 7-like isoform X3 [Asparagus officinalis]
c112187.graph_c0	6	3	1	23	22	23	0.31	0.16	0.07	1.57	1.58	1.15	0.000157425	2.80559	up	--	--	--	--	--	--	F-box-like	F-box protein At4g35930 OS=Arabidopsis thaliana OX=3702 GN=At4g35930 PE=2 SV=1	S	Function unknown	PREDICTED: F-box protein At4g35930-like [Elaeis guineensis]
c118955.graph_c0	223	240	206	102	91	47	3.94	4.51	4.77	2.43	2.25	0.82	0.00122847	-1.29452	down	[K]	Transcription	Molecular Function: protein kinase activity (GO:0004672);; Biological Process: metabolic process (GO:0008152);; Biological Process: cellular process (GO:0009987);;	--	--	--	Protein kinase domain;; Protein tyrosine kinase;; Leucine rich repeat;; Leucine Rich repeats (2 copies);; Leucine Rich Repeat	LRR receptor-like serine/threonine-protein kinase RPK2 OS=Arabidopsis thaliana OX=3702 GN=RPK2 PE=2 SV=1	S	Function unknown	LRR receptor-like serine/threonine-protein kinase RPK2 [Asparagus officinalis]
c123767.graph_c0	981	1326	1437	87	84	53	39.62	58.27	77.03	6.14	7.28	3.65	6.94e-28	-3.87599	down	--	--	--	--	--	--	GRAM domain	GEM-like protein 7 OS=Arabidopsis thaliana OX=3702 GN=At5g23360 PE=2 SV=1	S	Function unknown	putative GEM-like protein 8 [Asparagus officinalis]
c116612.graph_c0	2408	2104	1637	367	254	163	132.01	123.56	116.67	26.84	19.6	8.79	4.68e-15	-2.77265	down	--	--	--	--	--	--	--	--	S	Function unknown	uncharacterized protein LOC110098456, partial [Dendrobium catenatum]
c128929.graph_c1	30	52	45	13	2	7	2.4	4.58	4.46	1.85	0.21	0.57	0.000761688	-2.32907	down	--	--	--	--	--	--	--	--	--	--	tRNA pseudouridine(38/39) synthase isoform X3 [Asparagus officinalis]
c126615.graph_c0	10021	4810	5372	21422	15959	42605	211.12	107.64	149.02	603.87	477.7	920.36	1.34e-06	2.0779	up	[E]	Amino acid transport and metabolism	Molecular Function: 5-methyltetrahydropteroyltriglutamate-homocysteine S-methyltransferase activity (GO:0003871);; Molecular Function: zinc ion binding (GO:0008270);; Biological Process: methionine biosynthetic process (GO:0009086);; Biological Process: methylation (GO:0032259);;	K00549|0|egu:105042372|K00549 5-methyltetrahydropteroyltriglutamate--homocysteine methyltransferase [EC:2.1.1.14] | (RefSeq) 5-methyltetrahydropteroyltriglutamate--homocysteine methyltransferase 1	[E]	Amino acid transport and metabolism	Cobalamin-independent synthase, Catalytic domain;; Cobalamin-independent synthase, N-terminal domain	5-methyltetrahydropteroyltriglutamate--homocysteine methyltransferase 2 OS=Oryza sativa subsp. japonica OX=39947 GN=Os12g0624000 PE=2 SV=1	E	Amino acid transport and metabolism	5-methyltetrahydropteroyltriglutamate--homocysteine methyltransferase 2-like isoform X3 [Asparagus officinalis]
c103581.graph_c0	64	105	78	37	14	25	13.51	23.56	18.79	9.64	4.47	5.46	0.00109853	-1.54728	down	--	--	--	K12124|1.05588e-06|egu:105040294|K12124 GIGANTEA | (RefSeq) protein GIGANTEA	--	--	--	Protein GIGANTEA OS=Oryza sativa subsp. japonica OX=39947 GN=GI PE=2 SV=2	--	--	Protein GIGANTEA [Apostasia shenzhenica]
c116890.graph_c0	358	265	206	59	106	159	14.68	11.74	11.06	3.3	6.22	6.54	0.006651	-1.18056	down	--	--	--	--	--	--	Plant protein of unknown function (DUF868)	--	S	Function unknown	PREDICTED: uncharacterized protein LOC105038210 [Elaeis guineensis]
c128414.graph_c0	862	789	634	1700	2360	3104	18.88	17.92	18.11	53.99	82.59	75.47	1.3e-10	1.79106	up	--	--	--	--	--	--	--	MACPF domain-containing protein At4g24290 OS=Arabidopsis thaliana OX=3702 GN=At4g24290 PE=2 SV=1	S	Function unknown	MACPF domain-containing protein At4g24290 isoform X2 [Asparagus officinalis]
c114106.graph_c0	14	17	25	45	91	78	1.02	1.33	2.37	4.39	9.35	5.62	0.000163714	2.02864	up	--	--	--	K15889|7.76713e-10|mus:103968464|K15889 prenylcysteine alpha-carboxyl methylesterase [EC:3.1.1.-] | (RefSeq) probable isoprenylcysteine alpha-carbonyl methylesterase ICME	[R]	General function prediction only	--	Probable isoprenylcysteine alpha-carbonyl methylesterase ICMEL1 OS=Oryza sativa subsp. japonica OX=39947 GN=IMCEL1 PE=2 SV=1	I	Lipid transport and metabolism	probable isoprenylcysteine alpha-carbonyl methylesterase ICMEL1, partial [Asparagus officinalis]
c61598.graph_c0	0	0	2	37	32	22	0	0	0.38	7.76	7.16	3.28	6.79e-07	5.05759	up	--	--	--	--	--	--	--	--	--	--	uncharacterized protein LOC109801952 isoform X2 [Cajanus cajan]
c129564.graph_c0	8274	8021	6916	3907	2527	2512	477.14	499	517.85	298.09	199.28	138.63	7.36e-07	-1.2211	down	--	--	Cellular Component: integral component of membrane (GO:0016021);;	--	--	--	Late embryogenesis abundant protein	NDR1/HIN1-like protein 12 OS=Arabidopsis thaliana OX=3702 GN=NHL12 PE=2 SV=1	S	Function unknown	Putative syntaxin-24 [Apostasia shenzhenica]
c131068.graph_c1	19	99	84	173	420	1760	1.12	6.25	6.42	13.66	34.84	101.77	4.39e-05	3.39836	up	[G]	Carbohydrate transport and metabolism	--	K16055|2.79606e-98|egu:105053174|K16055 trehalose 6-phosphate synthase/phosphatase [EC:2.4.1.15 3.1.3.12] | (RefSeq) alpha,alpha-trehalose-phosphate synthase [UDP-forming] 6	[G]	Carbohydrate transport and metabolism	Trehalose-phosphatase;; haloacid dehalogenase-like hydrolase	Alpha,alpha-trehalose-phosphate synthase [UDP-forming] 6 OS=Arabidopsis thaliana OX=3702 GN=TPS6 PE=1 SV=2	G	Carbohydrate transport and metabolism	alpha,alpha-trehalose-phosphate synthase [UDP-forming] 6-like isoform X2 [Asparagus officinalis]
c124117.graph_c0	7421	7606	5203	11687	12485	21692	288.96	312.62	260.56	593.47	657.33	808.89	4.53e-06	1.31661	up	--	--	Cellular Component: integral component of membrane (GO:0016021);;	--	[V]	Defense mechanisms	Inhibitor of apoptosis-promoting Bax1	Bax inhibitor 1 OS=Oryza sativa subsp. japonica OX=39947 GN=BI1 PE=2 SV=1	S	Function unknown	bax inhibitor 1-like [Cucurbita pepo subsp. pepo]
c126820.graph_c0	362	311	256	64	55	74	7.06	5.73	5.65	1.98	1.88	2.31	7.17e-20	-2.10812	down	[K]	Transcription	Molecular Function: protein serine/threonine kinase activity (GO:0004674);; Molecular Function: ATP binding (GO:0005524);; Biological Process: protein phosphorylation (GO:0006468);; Cellular Component: integral component of membrane (GO:0016021);;	--	--	--	Protein kinase domain;; Protein tyrosine kinase;; Leucine rich repeat;; Leucine Rich repeats (2 copies)	Receptor-like protein kinase HSL1 OS=Arabidopsis thaliana OX=3702 GN=HSL1 PE=2 SV=1	S	Function unknown	receptor-like protein kinase HSL1 [Asparagus officinalis]
c124979.graph_c2	1	5	2	26	31	35	0.06	0.29	0.12	3.1	3	4.69	1.73e-06	3.50982	up	--	--	--	--	--	--	--	--	S	Function unknown	hypothetical protein CFOL_v3_20746, partial [Cephalotus follicularis]
c126988.graph_c0	284	2073	1346	8221	5872	4410	9.74	96.34	78.21	392.04	295.8	161.66	0.000290991	2.375	up	[G]	Carbohydrate transport and metabolism	Biological Process: metabolic process (GO:0008152);; Molecular Function: hydrolase activity, acting on glycosyl bonds (GO:0016798);;	--	--	--	Cellulase (glycosyl hydrolase family 5)	--	H	Coenzyme transport and metabolism	LOW QUALITY PROTEIN: glucan 1,3-beta-glucosidase 1-like [Ananas comosus]
c125718.graph_c0	91	96	124	3	1	11	2.66	3.32	5.72	0.1	0.04	0.28	2.57e-10	-4.13138	down	--	--	--	--	--	--	--	--	--	--	RNA polymerase II transcriptional coactivator KELP [Asparagus officinalis]
c103201.graph_c0	54	41	22	9	7	9	5.2	4.3	2.69	1.15	0.97	0.93	0.000513431	-2.00294	down	--	--	Cellular Component: membrane (GO:0016020);;	--	--	--	--	--	S	Function unknown	hypothetical protein ACMD2_02627 [Ananas comosus]
c121185.graph_c0	789	662	1121	200	123	173	33.55	31.54	50.61	21.93	14.06	15.84	2.11e-10	-2.24778	down	[E]	Amino acid transport and metabolism	Molecular Function: transporter activity (GO:0005215);; Biological Process: transport (GO:0006810);; Cellular Component: integral component of membrane (GO:0016021);;	K14638|0|egu:105057836|K14638 solute carrier family 15 (peptide/histidine transporter), member 3/4 | (RefSeq) protein NRT1/ PTR FAMILY 3.1	[E]	Amino acid transport and metabolism	POT family;; Major Facilitator Superfamily	Protein NRT1/ PTR FAMILY 3.1 OS=Arabidopsis thaliana OX=3702 GN=NPF3.1 PE=2 SV=1	E	Amino acid transport and metabolism	protein NRT1/ PTR FAMILY 3.1-like [Asparagus officinalis]
c125710.graph_c0	10901	15773	14090	32601	28770	40241	671.79	1073.76	1168.48	2624.48	2366.96	2272.08	4.04e-09	1.43904	up	--	--	Molecular Function: metal ion binding (GO:0046872);;	--	[P]	Inorganic ion transport and metabolism	Metallothionein	Metallothionein-like protein type 2 OS=Musa acuminata OX=4641 PE=3 SV=2	S	Function unknown	metallothionein-like protein, partial [Hyacinthus orientalis]
c129394.graph_c0	349	386	266	89	63	44	10.08	11.62	10.09	3.17	2.77	1.14	3.08e-10	-2.16568	down	--	--	Molecular Function: ATP-dependent RNA helicase activity (GO:0004004);; Molecular Function: cysteine-type endopeptidase activity (GO:0004197);; Cellular Component: nucleus (GO:0005634);; Cellular Component: cytoplasm (GO:0005737);; Cellular Component: centrosome (GO:0005813);; Biological Process: translational initiation (GO:0006413);; Biological Process: regulation of gene expression (GO:0010468)…	K02365|4.42947e-155|mus:103974999|K02365 separase [EC:3.4.22.49] | (RefSeq) separase-like	[D]	Cell cycle control, cell division, chromosome partitioning	Peptidase family C50;; Peptidase family C50	Separase OS=Arabidopsis thaliana OX=3702 GN=ESP1 PE=2 SV=1	DO	--	PREDICTED: separase-like [Musa acuminata subsp. malaccensis]
c95616.graph_c0	86	75	59	1	0	2	4.15	3.88	3.71	0.06	0	0.1	5.62e-12	-5.6589	down	--	--	--	--	--	--	F-box-like;; F-box domain	Putative F-box protein At3g17490 OS=Arabidopsis thaliana OX=3702 GN=At3g17490 PE=4 SV=1	S	Function unknown	F-box domain [Macleaya cordata]
c113941.graph_c0	21	18	24	134	91	42	0.79	0.64	1.17	6.25	4.35	1.38	0.000137416	2.17563	up	[O]	Posttranslational modification, protein turnover, chaperones	--	K17609|0|pda:103719108|K17609 nucleoredoxin [EC:1.8.1.8] | (RefSeq) probable nucleoredoxin 2	[R]	General function prediction only	Thioredoxin-like;; Thioredoxin;; Thioredoxin-like domain;; AhpC/TSA family;; Redoxin;; C1 domain;; SCO1/SenC	Probable nucleoredoxin 2 OS=Oryza sativa subsp. japonica OX=39947 GN=Os01g0794400 PE=2 SV=1	O	Posttranslational modification, protein turnover, chaperones	probable nucleoredoxin 2 isoform X1 [Asparagus officinalis]
c117423.graph_c0	11	18	14	77	51	30	0.35	0.61	0.58	3.17	2.17	0.87	0.000565978	1.97979	up	--	--	--	--	--	--	Protein of unknown function (DUF1644)	--	S	Function unknown	uncharacterized protein LOC109848678 isoform X3 [Asparagus officinalis]
c117795.graph_c0	261	305	218	1447	1340	2952	8.34	10.52	9.19	62.04	60.08	93.22	5.11e-19	2.97161	up	[C]	Energy production and conversion	Molecular Function: FMN binding (GO:0010181);; Molecular Function: oxidoreductase activity (GO:0016491);; Biological Process: oxidation-reduction process (GO:0055114);;	K05894|0|mus:103977085|K05894 12-oxophytodienoic acid reductase [EC:1.3.1.42] | (RefSeq) putative 12-oxophytodienoate reductase 11	[CR]	--	NADH:flavin oxidoreductase / NADH oxidase family	Putative 12-oxophytodienoate reductase 11 OS=Oryza sativa subsp. japonica OX=39947 GN=OPR11 PE=2 SV=1	C	Energy production and conversion	uncharacterized protein A4U43_UnF3320 [Asparagus officinalis]
c122683.graph_c0	30	34	36	113	126	230	3.57	4.31	5.77	18.39	20.95	26.02	6.03e-09	2.32025	up	--	--	--	--	--	--	--	--	S	Function unknown	uncharacterized protein LOC109822780 isoform X2 [Asparagus officinalis]
c123478.graph_c0	59	49	38	92	85	111	1.92	1.64	1.6	3.19	2.79	3.53	0.000181482	1.12377	up	[L]	Replication, recombination and repair	Molecular Function: helicase activity (GO:0004386);; Molecular Function: organic cyclic compound binding (GO:0097159);; Molecular Function: heterocyclic compound binding (GO:1901363);;	K10901|0|pda:103697005|K10901 bloom syndrome protein [EC:3.6.4.12] | (RefSeq) ATP-dependent DNA helicase Q-like 1	[L]	Replication, recombination and repair	Helicase conserved C-terminal domain;; DEAD/DEAH box helicase;; Mitochondrial branched-chain alpha-ketoacid dehydrogenase kinase	ATP-dependent DNA helicase Q-like 1 OS=Arabidopsis thaliana OX=3702 GN=RECQL1 PE=2 SV=1	L	Replication, recombination and repair	ATP-dependent DNA helicase Q-like 1 isoform X1 [Asparagus officinalis]
c116182.graph_c0	20	1	31	827	1573	3081	0.74	0.05	1.65	48.19	94.57	130.43	2.31e-15	6.39279	up	--	--	--	--	--	--	WRKY DNA -binding domain;; WRKY DNA -binding domain	Probable WRKY transcription factor 41 OS=Arabidopsis thaliana OX=3702 GN=WRKY41 PE=2 SV=2	K	Transcription	probable WRKY transcription factor 41 [Asparagus officinalis]
c120875.graph_c0	460	464	387	897	907	1261	12.13	13.85	12.91	27.31	31.35	28.03	3.09e-12	1.36468	up	--	--	Biological Process: transcription, DNA-templated (GO:0006351);;	--	--	--	MYB-CC type transfactor, LHEQLE motif;; Myb-like DNA-binding domain	Myb family transcription factor PHL7 OS=Arabidopsis thaliana OX=3702 GN=PHL7 PE=2 SV=1	S	Function unknown	PREDICTED: myb family transcription factor PHL7-like isoform X2 [Phoenix dactylifera]
c109680.graph_c0	148	205	126	12	10	9	13.66	23.82	16.51	1.91	1.6	0.69	3.1e-20	-3.73822	down	--	--	--	--	--	--	Light regulated protein Lir1	Light-regulated protein 1, chloroplastic OS=Arabidopsis thaliana OX=3702 GN=LIR1 PE=1 SV=1	S	Function unknown	light-regulated protein-like [Asparagus officinalis]
c115086.graph_c2	151	74	41	20	10	3	9.74	5.16	3.66	1.76	0.94	0.21	0.000338998	-2.68342	down	--	--	Molecular Function: solute:proton antiporter activity (GO:0015299);; Cellular Component: integral component of membrane (GO:0016021);; Biological Process: hydrogen ion transmembrane transport (GO:1902600);;	--	[P]	Inorganic ion transport and metabolism	--	K(+) efflux antiporter 6 OS=Arabidopsis thaliana OX=3702 GN=KEA6 PE=2 SV=1	P	Inorganic ion transport and metabolism	K(+) efflux antiporter 4-like [Asparagus officinalis]
c116907.graph_c0	165	188	95	7	14	20	14.29	17.35	10.56	0.93	1.96	1.93	7.24e-12	-3.22133	down	--	--	Molecular Function: protein phosphatase inhibitor activity (GO:0004864);; Molecular Function: receptor activity (GO:0004872);; Cellular Component: nucleus (GO:0005634);; Cellular Component: cytoplasm (GO:0005737);; Biological Process: abscisic acid-activated signaling pathway (GO:0009738);; Molecular Function: abscisic acid binding (GO:0010427);; Biological Process: regulation of protein serine/t…	--	--	--	Pathogenesis-related protein Bet v I family	S-norcoclaurine synthase 2 OS=Papaver somniferum OX=3469 GN=NCS2 PE=1 SV=1	S	Function unknown	S-norcoclaurine synthase 2-like [Asparagus officinalis]
c125025.graph_c1	300	269	227	423	883	1464	14.63	13.89	14.89	30.23	48.46	53.81	2.58e-05	1.91078	up	--	--	Molecular Function: transcription factor activity, sequence-specific DNA binding (GO:0003700);; Biological Process: regulation of transcription, DNA-templated (GO:0006355);; Molecular Function: sequence-specific DNA binding (GO:0043565);;	K09060|2.33543e-19|obr:102703493|K09060 plant G-box-binding factor | (RefSeq) common plant regulatory factor 1-like	--	--	Disordered region downstream of MFMR;; bZIP transcription factor;; G-box binding protein MFMR	G-box-binding factor 3 OS=Arabidopsis thaliana OX=3702 GN=GBF3 PE=1 SV=2	K	Transcription	G-box-binding factor 3-like [Asparagus officinalis]
c128336.graph_c0	1022	953	815	352	254	219	30.48	30.45	31.63	14.42	10.96	6.55	9.22e-10	-1.59325	down	--	--	Cellular Component: integral component of membrane (GO:0016021);; Molecular Function: transferase activity (GO:0016740);;	--	[R]	General function prediction only	Glycosyl transferase family 90;; Glycosyl transferase family 90	--	S	Function unknown	PREDICTED: O-glucosyltransferase rumi homolog [Elaeis guineensis]
c117994.graph_c0	4672	1644	1376	1197	323	202	519.96	198.22	196.44	179.42	51.21	21.94	0.00854259	-1.90646	down	--	--	Biological Process: lipid transport (GO:0006869);; Molecular Function: lipid binding (GO:0008289);;	--	--	--	Protease inhibitor/seed storage/LTP family	Non-specific lipid-transfer protein OS=Zea mays OX=4577 PE=1 SV=1	U	Intracellular trafficking, secretion, and vesicular transport	PREDICTED: non-specific lipid-transfer protein 1-like [Phoenix dactylifera]
c115672.graph_c1	10262	3532	3267	2406	1161	995	255.98	94.49	106.85	84.83	42.09	25.16	0.00213209	-1.68618	down	[G]	Carbohydrate transport and metabolism	Molecular Function: hydrolase activity, hydrolyzing O-glycosyl compounds (GO:0004553);; Cellular Component: vacuolar membrane (GO:0005774);; Biological Process: carbohydrate metabolic process (GO:0005975);; Cellular Component: integral component of membrane (GO:0016021);; Molecular Function: 6G-fructosyltransferase activity (GO:0033841);; Molecular Function: 1,2-beta-fructan 1F-fructosyltransfera…	K01193|0|pda:103710714|K01193 beta-fructofuranosidase [EC:3.2.1.26] | (RefSeq) beta-fructofuranosidase 1	[G]	Carbohydrate transport and metabolism	Glycosyl hydrolases family 32 N-terminal domain;; Glycosyl hydrolases family 32 C terminal;; Glycosyl hydrolases family 32 C terminal	Bifunctional 6(G)-fructosyltransferase/2,1-fructan:2,1-fructan 1-fructosyltransferase OS=Allium cepa OX=4679 PE=1 SV=1	G	Carbohydrate transport and metabolism	fructan:fructan 6G-fructosyltransferase [Allium cepa]
c121947.graph_c0	741	678	542	2141	3204	5127	32.27	31.7	29.46	103.12	158.82	209.94	1.55e-13	2.53749	up	[T]	Signal transduction mechanisms	--	--	[T]	Signal transduction mechanisms	Protein tyrosine kinase;; Protein kinase domain	Probable serine/threonine-protein kinase PBL19 OS=Arabidopsis thaliana OX=3702 GN=PBL19 PE=1 SV=1	T	Signal transduction mechanisms	uncharacterized protein A4U43_C08F3530 [Asparagus officinalis]
c103849.graph_c1	15	6	9	28	55	78	2.41	1.05	1.6	5.5	10.45	10.68	7.07e-05	2.49067	up	--	--	Cellular Component: histone acetyltransferase complex (GO:0000123);; Molecular Function: ubiquitin-protein transferase activity (GO:0004842);; Cellular Component: mitochondrion (GO:0005739);; Biological Process: protein ubiquitination (GO:0016567);; Biological Process: histone acetylation (GO:0016573);; Molecular Function: hydrolase activity, acting on ester bonds (GO:0016788);; Molecular Functio…	--	[S]	Function unknown	--	U-box domain-containing protein 5 OS=Arabidopsis thaliana OX=3702 GN=PUB5 PE=3 SV=3	S	Function unknown	U-box domain-containing protein 5-like [Asparagus officinalis]
c50035.graph_c0	62	45	30	2	2	2	5.02	3.64	2.91	0.21	0.21	0.15	2.09e-08	-4.13743	down	--	--	Molecular Function: binding (GO:0005488);; Molecular Function: oxidoreductase activity (GO:0016491);;	K20617|3.9059e-30|egu:105038724|K20617 cytochrome P450 family 71 subfamily A | (RefSeq) cytochrome P450 71A9-like	[Q]	Secondary metabolites biosynthesis, transport and catabolism	--	Cytochrome P450 71B23 OS=Arabidopsis thaliana OX=3702 GN=CYP71B23 PE=2 SV=1	Q	Secondary metabolites biosynthesis, transport and catabolism	cytochrome P450 71A1-like isoform X1 [Asparagus officinalis]
c124708.graph_c0	2900	3344	2370	626	517	503	156.06	193.38	171.21	58.31	51.98	36.98	1.03e-29	-2.22189	down	[G]	Carbohydrate transport and metabolism	Molecular Function: glucose-6-phosphate dehydrogenase activity (GO:0004345);; Biological Process: glucose metabolic process (GO:0006006);; Biological Process: pentose-phosphate shunt, oxidative branch (GO:0009051);; Cellular Component: chloroplast stroma (GO:0009570);; Molecular Function: NADP binding (GO:0050661);; Biological Process: oxidation-reduction process (GO:0055114);;	K00036|3.77188e-85|crb:CARUB_v10002988mg|K00036 glucose-6-phosphate 1-dehydrogenase [EC:1.1.1.49 1.1.1.363] | (RefSeq) hypothetical protein	[G]	Carbohydrate transport and metabolism	Glucose-6-phosphate dehydrogenase, C-terminal domain;; Glucose-6-phosphate dehydrogenase, NAD binding domain	Glucose-6-phosphate 1-dehydrogenase 2, chloroplastic OS=Arabidopsis thaliana OX=3702 GN=At5g13110 PE=1 SV=2	G	Carbohydrate transport and metabolism	glucose-6-phosphate dehydrogenase, partial [Fragaria x ananassa]
c128834.graph_c0	853	484	424	1062	1449	4080	17.63	10.64	11.51	29.45	40.86	79.93	0.000177047	1.98794	up	[O]	Posttranslational modification, protein turnover, chaperones	Molecular Function: ATP binding (GO:0005524);; Biological Process: response to heat (GO:0009408);; Cellular Component: chloroplast stroma (GO:0009570);; Biological Process: chloroplast organization (GO:0009658);; Biological Process: protein processing (GO:0016485);;	K03695|0|egu:105055994|K03695 ATP-dependent Clp protease ATP-binding subunit ClpB | (RefSeq) chaperone protein ClpB3, chloroplastic	[O]	Posttranslational modification, protein turnover, chaperones	AAA domain (Cdc48 subfamily);; Clp amino terminal domain, pathogenicity island component;; C-terminal, D2-small domain, of ClpB protein;; ATPase family associated with various cellular activities (AAA);; AAA domain (dynein-related subfamily);; AAA ATPase domain;; Sigma-54 interaction domain;; IstB-like ATP binding protein;; RNA helicase;; Holliday junction DNA helicase ruvB N-terminus;; Magnesium…	Chaperone protein ClpB3, chloroplastic OS=Arabidopsis thaliana OX=3702 GN=CLPB3 PE=1 SV=1	O	Posttranslational modification, protein turnover, chaperones	PREDICTED: chaperone protein ClpB3, chloroplastic isoform X2 [Elaeis guineensis]
c112499.graph_c0	3	2	3	43	68	108	0.14	0.1	0.18	3.16	4.31	4.81	1.08e-11	4.70258	up	[I]	Lipid transport and metabolism	Biological Process: lipid metabolic process (GO:0006629);; Cellular Component: membrane (GO:0016020);; Molecular Function: lipase activity (GO:0016298);;	K01054|0|sita:101777309|K01054 acylglycerol lipase [EC:3.1.1.23] | (RefSeq) caffeoylshikimate esterase-like	[I]	Lipid transport and metabolism	Serine aminopeptidase, S33;; alpha/beta hydrolase fold;; Prolyl oligopeptidase family;; Alpha/beta hydrolase family	Caffeoylshikimate esterase OS=Arabidopsis thaliana OX=3702 GN=CSE PE=1 SV=1	I	Lipid transport and metabolism	Caffeoylshikimate esterase [Ananas comosus]
c103091.graph_c0	511	417	328	233	147	167	84.76	75.69	68.77	52.16	35.05	26.77	0.000131433	-1.03947	down	--	--	--	--	--	--	DVL family	--	S	Function unknown	hypothetical protein MIMGU_mgv1a020443mg [Erythranthe guttata]
c130330.graph_c2	63	57	37	7	2	2	2.8	3.14	2.01	0.37	0.11	0.08	4.95e-08	-3.54603	down	[IQ]	Lipid transport and metabolism ;; Secondary metabolites biosynthesis, transport and catabolism	Biological Process: fatty acid biosynthetic process (GO:0006633);; Molecular Function: transferase activity, transferring acyl groups other than amino-acyl groups (GO:0016747);;	K09458|1.16741e-39|pda:103702492|K09458 3-oxoacyl-[acyl-carrier-protein] synthase II [EC:2.3.1.179] | (RefSeq) 3-oxoacyl-[acyl-carrier-protein] synthase I, chloroplastic-like	[IQ]	--	Beta-ketoacyl synthase, C-terminal domain	3-oxoacyl-[acyl-carrier-protein] synthase I, chloroplastic OS=Arabidopsis thaliana OX=3702 GN=KAS1 PE=1 SV=2	I	Lipid transport and metabolism	3-oxoacyl-[acyl-carrier-protein] synthase I, chloroplastic-like [Asparagus officinalis]
c128794.graph_c0	1873	1804	1562	768	634	770	150.22	152.72	155.51	100.75	85.02	77.97	6.36e-18	-1.12279	down	--	--	--	K11599|1.77888e-52|egu:105049777|K11599 proteasome maturation protein | (RefSeq) cyclin-B1-2	[O]	Posttranslational modification, protein turnover, chaperones	Proteasome maturation factor UMP1	Cyclin-B1-2 OS=Oryza sativa subsp. japonica OX=39947 GN=CYCB1-2 PE=3 SV=1	O	Posttranslational modification, protein turnover, chaperones	cyclin-B1-2-like [Asparagus officinalis]
c123195.graph_c0	341	324	219	4	12	8	6.39	6.46	5.4	0.1	0.31	0.15	9.59e-31	-4.94753	down	--	--	--	--	[R]	General function prediction only	--	--	S	Function unknown	uncharacterized protein LOC18046468 isoform X3 [Citrus clementina]
c92916.graph_c0	214	63	99	34	16	7	12.57	3.96	7.54	2.67	1.32	0.4	0.000473217	-2.45291	down	--	--	--	K18812|2.83968e-109|egu:105049849|K18812 cyclin D6, plant | (RefSeq) cyclin-D6-1	[D]	Cell cycle control, cell division, chromosome partitioning	Cyclin, N-terminal domain;; Cyclin, C-terminal domain	Cyclin-D6-1 OS=Oryza sativa subsp. japonica OX=39947 GN=CYCD6-1 PE=2 SV=1	D	Cell cycle control, cell division, chromosome partitioning	cyclin-D6-1 [Asparagus officinalis]
c105367.graph_c0	334	241	236	41	28	17	11.08	8.55	10.25	1.82	1.31	0.56	1.37e-14	-3.0365	down	[R]	General function prediction only	Cellular Component: integral component of membrane (GO:0016021);;	K16302|0|pda:103713673|K16302 metal transporter CNNM | (RefSeq) DUF21 domain-containing protein At2g14520	[S]	Function unknown	Domain of unknown function DUF21;; CBS domain	DUF21 domain-containing protein At2g14520 OS=Arabidopsis thaliana OX=3702 GN=CBSDUF3 PE=2 SV=2	P	Inorganic ion transport and metabolism	DUF21 domain-containing protein At2g14520 [Asparagus officinalis]
c114735.graph_c0	196	258	207	846	685	556	15.35	21.77	20.97	89.12	75.98	42.71	1.89e-10	1.80132	up	--	--	--	--	--	--	--	--	S	Function unknown	PREDICTED: uncharacterized protein LOC103703873 [Phoenix dactylifera]
c69343.graph_c0	229	338	215	28	11	4	15.69	24.78	19	2.57	1.06	0.27	4.59e-11	-3.90645	down	--	--	--	--	--	--	--	--	S	Function unknown	uncharacterized protein LOC109850807 [Asparagus officinalis]
c89696.graph_c0	1	0	4	91	131	691	0.09	0	0.48	11.05	16.68	61.76	6.72e-13	6.86987	up	--	--	Molecular Function: single-stranded DNA endodeoxyribonuclease activity (GO:0000014);; Molecular Function: nucleic acid binding (GO:0003676);; Biological Process: DNA catabolic process (GO:0006308);; Molecular Function: T/G mismatch-specific endonuclease activity (GO:0043765);; Biological Process: nucleic acid phosphodiester bond hydrolysis (GO:0090305);;	--	--	--	S1/P1 Nuclease	Endonuclease 4 OS=Arabidopsis thaliana OX=3702 GN=ENDO4 PE=3 SV=1	S	Function unknown	endonuclease 2-like [Asparagus officinalis]
c130058.graph_c0	3392	4800	3932	7491	8552	9596	34.93	49.89	51.28	100.36	117.4	92.66	4.05e-07	1.22061	up	[P]	Inorganic ion transport and metabolism	Molecular Function: ATP binding (GO:0005524);; Cellular Component: endoplasmic reticulum (GO:0005783);; Cellular Component: integral component of plasma membrane (GO:0005887);; Molecular Function: cation-transporting ATPase activity (GO:0019829);; Molecular Function: metal ion binding (GO:0046872);; Biological Process: cation transmembrane transport (GO:0098655);;	K01537|0|egu:105057016|K01537 Ca2+-transporting ATPase [EC:3.6.3.8] | (RefSeq) calcium-transporting ATPase 4, endoplasmic reticulum-type-like	[P]	Inorganic ion transport and metabolism	E1-E2 ATPase;; Cation transporter/ATPase, N-terminus;; Carbohydrate-binding protein of the ER;; haloacid dehalogenase-like hydrolase;; Cation transport ATPase (P-type);; haloacid dehalogenase-like hydrolase;; haloacid dehalogenase-like hydrolase;; Cation transporting ATPase, C-terminus	Calcium-transporting ATPase 4, endoplasmic reticulum-type OS=Arabidopsis thaliana OX=3702 GN=ECA4 PE=2 SV=2	P	Inorganic ion transport and metabolism	PREDICTED: calcium-transporting ATPase 4, endoplasmic reticulum-type-like [Elaeis guineensis]
c125845.graph_c0	41	30	47	84	85	70	1.86	1.68	2.43	3.6	5.24	2.76	0.00457813	1.14569	up	--	--	--	--	--	--	--	--	S	Function unknown	PREDICTED: uncharacterized protein LOC105060603 isoform X2 [Elaeis guineensis]
c109849.graph_c0	185	51	91	20	10	7	21.47	6.39	13.48	3.11	1.65	0.79	1.07e-05	-2.88044	down	--	--	--	--	--	--	--	Putative WEB family protein At1g65010, chloroplastic OS=Arabidopsis thaliana OX=3702 GN=At1g65010 PE=1 SV=1	S	Function unknown	uncharacterized protein A4U43_C08F1470 [Asparagus officinalis]
c124724.graph_c1	47	28	26	432	792	1106	3.77	2.07	5.86	71.61	103.64	131.49	1.62e-26	4.60986	up	[R]	General function prediction only	--	K04730|2.75939e-40|egu:105054332|K04730 interleukin-1 receptor-associated kinase 1 [EC:2.7.11.1] | (RefSeq) probable LRR receptor-like serine/threonine-protein kinase At3g47570	--	--	Protein kinase domain;; Protein tyrosine kinase	Putative leucine-rich repeat receptor-like serine/threonine-protein kinase At2g24130 OS=Arabidopsis thaliana OX=3702 GN=At2g24130 PE=3 SV=1	T	Signal transduction mechanisms	PREDICTED: probable LRR receptor-like serine/threonine-protein kinase At3g47570 [Elaeis guineensis]
c110798.graph_c1	10	21	16	839	906	1732	0.28	0.62	0.61	28.6	34.14	44.55	8.39e-50	6.23363	up	--	--	Molecular Function: hydrolase activity (GO:0016787);;	K19882|3.12339e-111|egu:105042880|K19882 O-palmitoleoyl-L-serine hydrolase [EC:3.1.1.98] | (RefSeq) pectin acetylesterase 9	[M]	Cell wall/membrane/envelope biogenesis	Pectinacetylesterase;; Pectinacetylesterase	Pectin acetylesterase 9 OS=Arabidopsis thaliana OX=3702 GN=PAE9 PE=2 SV=1	S	Function unknown	pectin acetylesterase 9 isoform X2 [Asparagus officinalis]
c109210.graph_c0	0	0	4	252	302	570	0	0	0.14	9.23	11.62	15.41	1.53e-24	7.76344	up	[GI]	Carbohydrate transport and metabolism ;; Lipid transport and metabolism	Molecular Function: hydrolase activity (GO:0016787);;	K01051|0|egu:105043598|K01051 pectinesterase [EC:3.1.1.11] | (RefSeq) pectinesterase 2-like	--	--	Pectinesterase;; Plant invertase/pectin methylesterase inhibitor	Pectinesterase 2 OS=Citrus sinensis OX=2711 GN=PECS-2.1 PE=2 SV=1	G	Carbohydrate transport and metabolism	PREDICTED: pectinesterase 2-like [Elaeis guineensis]
c128488.graph_c0	19863	19045	15058	4294	4482	4554	1267.84	1329.69	1330.5	315.93	355.72	245.16	1.35e-31	-1.85273	down	--	--	Molecular Function: copper ion binding (GO:0005507);; Molecular Function: L-ascorbate oxidase activity (GO:0008447);; Cellular Component: plant-type cell wall (GO:0009505);; Cellular Component: plasmodesma (GO:0009506);; Molecular Function: oxidoreductase activity, oxidizing metal ions (GO:0016722);; Biological Process: oxidation-reduction process (GO:0055114);;	--	[Q]	Secondary metabolites biosynthesis, transport and catabolism	Multicopper oxidase;; Multicopper oxidase	L-ascorbate oxidase homolog OS=Brassica napus OX=3708 GN=Bp10 PE=2 SV=1	Q	Secondary metabolites biosynthesis, transport and catabolism	uncharacterized protein A4U43_C04F23360 [Asparagus officinalis]
c115086.graph_c0	266	65	73	39	10	9	13.67	3.54	5.87	2.23	0.65	0.42	0.00133593	-2.50345	down	[P]	Inorganic ion transport and metabolism	Molecular Function: solute:proton antiporter activity (GO:0015299);; Cellular Component: integral component of membrane (GO:0016021);; Biological Process: hydrogen ion transmembrane transport (GO:1902600);;	--	[P]	Inorganic ion transport and metabolism	Sodium/hydrogen exchanger family	K(+) efflux antiporter 4 OS=Arabidopsis thaliana OX=3702 GN=KEA4 PE=2 SV=2	P	Inorganic ion transport and metabolism	K(+) efflux antiporter 4-like isoform X2 [Asparagus officinalis]
c129964.graph_c0	1195	1473	1277	2579	3334	4006	15.61	20.51	21.95	45.12	60.97	51.83	8.23e-09	1.46743	up	[R]	General function prediction only	Biological Process: regulation of transcription, DNA-templated (GO:0006355);;	--	[R]	General function prediction only	WD domain, G-beta repeat;; Anaphase-promoting complex subunit 4 WD40 domain;; Eukaryotic translation initiation factor eIF2A	Protein TPR1 OS=Oryza sativa subsp. japonica OX=39947 GN=TPR1 PE=1 SV=1	S	Function unknown	LOW QUALITY PROTEIN: protein TPR1-like [Asparagus officinalis]
c122519.graph_c0	21	12	22	94	139	240	2.63	1.63	3.52	15.86	24.85	29.26	3.04e-10	3.15574	up	--	--	Cellular Component: plasma membrane (GO:0005886);; Biological Process: leaf development (GO:0048366);;	--	[T]	Signal transduction mechanisms	--	Probable protein phosphatase 2C 4 OS=Arabidopsis thaliana OX=3702 GN=PLL5 PE=2 SV=1	T	Signal transduction mechanisms	PREDICTED: probable protein phosphatase 2C 23 [Elaeis guineensis]
c129056.graph_c0	3130	3014	2337	1100	969	1195	82.27	86.84	82.06	42.09	38.26	32.56	3.77e-19	-1.22392	down	--	--	--	--	--	--	--	Protein LNK2 OS=Arabidopsis thaliana OX=3702 GN=LNK2 PE=1 SV=1	S	Function unknown	PREDICTED: protein LNK2 isoform X1 [Elaeis guineensis]
c124594.graph_c1	3102	5563	3753	581	589	535	56.1	106.52	87.85	17.48	18.97	11.51	2.89e-20	-2.68825	down	[M]	Cell wall/membrane/envelope biogenesis	Molecular Function: ligase activity (GO:0016874);; Biological Process: single-organism cellular process (GO:0044763);;	--	--	--	Mur ligase middle domain;; Mur ligase family, glutamate ligase domain;; Mur ligase family, catalytic domain	UDP-N-acetylmuramoyl-L-alanyl-D-glutamate--2,6-diaminopimelate ligase MurE homolog, chloroplastic OS=Arabidopsis thaliana OX=3702 GN=MURE PE=1 SV=1	M	Cell wall/membrane/envelope biogenesis	uncharacterized protein LOC109850376 [Asparagus officinalis]
c122493.graph_c0	2501	2049	1784	1045	826	589	67.55	59.07	66.54	41.7	33.98	16.74	0.000107955	-1.18917	down	--	--	--	--	--	--	Plant protein of unknown function (DUF868)	--	S	Function unknown	uncharacterized protein LOC109833760 [Asparagus officinalis]
c121630.graph_c0	52	43	77	1036	1274	1942	1.33	1.16	2.46	32.45	42.35	45.81	1.57e-34	4.67733	up	--	--	Cellular Component: membrane (GO:0016020);;	--	--	--	Nodulin-like	Protein NUCLEAR FUSION DEFECTIVE 4 OS=Arabidopsis thaliana OX=3702 GN=NFD4 PE=3 SV=1	S	Function unknown	PREDICTED: protein NUCLEAR FUSION DEFECTIVE 4 [Musa acuminata subsp. malaccensis]
c130140.graph_c0	178	155	127	273	346	470	4.93	6.86	5.56	11.34	12.51	11.7	1.41e-06	1.38559	up	--	--	--	K14961|0|egu:105056159|K14961 COMPASS component SWD1 | (RefSeq) protein RBL-like	[R]	General function prediction only	WD domain, G-beta repeat;; Anaphase-promoting complex subunit 4 WD40 domain	Protein RBL OS=Arabidopsis thaliana OX=3702 GN=RBL PE=1 SV=1	S	Function unknown	protein RBL isoform X2 [Dendrobium catenatum]
c108186.graph_c1	0	0	0	429	456	447	0	0	0	27.77	30.98	21.24	2.17e-18	10.0938	up	--	--	--	--	--	--	--	--	S	Function unknown	uncharacterized protein LOC109819985 [Asparagus officinalis]
c120563.graph_c0	1037	1088	936	2160	2093	2740	39.04	43.3	45.67	108.43	103.52	95.15	8.16e-17	1.33207	up	[QR]	Secondary metabolites biosynthesis, transport and catabolism ;; General function prediction only	Molecular Function: zinc ion binding (GO:0008270);; Molecular Function: oxidoreductase activity (GO:0016491);; Biological Process: oxidation-reduction process (GO:0055114);;	K07119|0|vvi:100258817|K07119 uncharacterized protein | (RefSeq) zinc-binding alcohol dehydrogenase domain-containing protein 2	[IR]	--	short chain dehydrogenase;; Enoyl-(Acyl carrier protein) reductase;; Zinc-binding dehydrogenase;; Alcohol dehydrogenase GroES-like domain;; KR domain	Secoisolariciresinol dehydrogenase (Fragment) OS=Forsythia intermedia OX=55183 PE=1 SV=1	S	Function unknown	prostaglandin reductase-3 [Asparagus officinalis]
c121050.graph_c0	264	202	208	116	42	53	7.49	6.15	7.56	3.93	1.46	1.36	0.000576581	-1.51975	down	--	--	Cellular Component: nucleolus (GO:0005730);;	K14782|1.14155e-88|pda:103716348|K14782 protein AATF/BFR2 | (RefSeq) putative uncharacterized protein DDB_G0270496	[KU]	--	Apoptosis antagonizing transcription factor;; Apoptosis-antagonizing transcription factor, C-terminal	--	K	Transcription	putative uncharacterized protein DDB_G0270496 [Asparagus officinalis]
c113034.graph_c3	651	744	514	48	44	43	38.47	47.25	39.39	3.85	3.79	2.57	4.21e-53	-3.64575	down	--	--	--	--	[D]	Cell cycle control, cell division, chromosome partitioning	--	NADH-ubiquinone oxidoreductase chain 5 OS=Triticum aestivum OX=4565 GN=ND5 PE=3 SV=1	S	Function unknown	uncharacterized protein A4U43_C04F4350 [Asparagus officinalis]
c120005.graph_c0	4432	3259	2198	1824	1224	1273	215.19	169.6	139.42	118.48	83.47	60.81	0.000924771	-1.01915	down	[M]	Cell wall/membrane/envelope biogenesis	Cellular Component: cytosol (GO:0005829);; Cellular Component: plasma membrane (GO:0005886);; Molecular Function: dTDP-4-dehydrorhamnose 3,5-epimerase activity (GO:0008830);; Molecular Function: dTDP-4-dehydrorhamnose reductase activity (GO:0008831);; Cellular Component: plasmodesma (GO:0009506);; Biological Process: UDP-rhamnose biosynthetic process (GO:0010253);; Biological Process: dTDP-rhamno…	K12451|0|fve:101295808|K12451 3,5-epimerase/4-reductase [EC:5.1.3.- 1.1.1.-] | (RefSeq) bifunctional dTDP-4-dehydrorhamnose 3,5-epimerase/dTDP-4-dehydrorhamnose reductase	[G]	Carbohydrate transport and metabolism	RmlD substrate binding domain;; NAD dependent epimerase/dehydratase family	Bifunctional dTDP-4-dehydrorhamnose 3,5-epimerase/dTDP-4-dehydrorhamnose reductase OS=Arabidopsis thaliana OX=3702 GN=NRS/ER PE=1 SV=1	M	Cell wall/membrane/envelope biogenesis	UER1 protein [Ornithogalum longebracteatum]
c127966.graph_c2	212	262	169	20	6	3	16.2	22.23	16.3	2.11	0.62	0.22	5.2e-13	-4.1925	down	--	--	Molecular Function: protein kinase activity (GO:0004672);; Molecular Function: signal transducer activity (GO:0004871);; Molecular Function: protein binding (GO:0005515);; Molecular Function: ATP binding (GO:0005524);; Cellular Component: nucleus (GO:0005634);; Cellular Component: heterotrimeric G-protein complex (GO:0005834);; Biological Process: protein phosphorylation (GO:0006468);; Cellular C…	K10143|1.46277e-27|mdm:103427327|K10143 E3 ubiquitin-protein ligase RFWD2 [EC:2.3.2.27] | (RefSeq) protein SPA1-RELATED 3-like	--	--	--	Protein SPA1-RELATED 3 OS=Arabidopsis thaliana OX=3702 GN=SPA3 PE=1 SV=1	--	--	SPA3 [Arabidopsis thaliana]
c130278.graph_c1	124	133	94	226	277	359	4.15	4.98	4.81	10.88	13.71	12.7	1.81e-07	1.44154	up	--	--	Cellular Component: nucleus (GO:0005634);;	K06627|4.81222e-43|pda:103705257|K06627 cyclin A | (RefSeq) cyclin-A3-1-like	[D]	Cell cycle control, cell division, chromosome partitioning	Cyclin, N-terminal domain	Cyclin-A3-4 OS=Arabidopsis thaliana OX=3702 GN=CYCA3-4 PE=1 SV=1	D	Cell cycle control, cell division, chromosome partitioning	cyclin-A3-1-like isoform X2 [Asparagus officinalis]
c121216.graph_c3	8415	506	558	59	70	31	948.04	61.88	80.77	9.01	11.31	3.43	1.87e-05	-4.9468	down	--	--	Biological Process: fatty acid biosynthetic process (GO:0006633);; Molecular Function: dioxygenase activity (GO:0051213);;	K15718|2.66721e-36|egu:105054692|K15718 linoleate 9S-lipoxygenase [EC:1.13.11.58] | (RefSeq) probable linoleate 9S-lipoxygenase 5	--	--	Lipoxygenase	Linoleate 9S-lipoxygenase 1 OS=Arabidopsis thaliana OX=3702 GN=LOX1 PE=1 SV=1	S	Function unknown	linoleate 9S-lipoxygenase 6-like [Asparagus officinalis]
c118160.graph_c0	201	477	320	52	72	105	13.11	33.25	26.43	5.19	7.35	8.39	1.31e-05	-1.95457	down	--	--	--	--	--	--	Protein of unknown function (DUF789)	--	S	Function unknown	uncharacterized protein LOC109831576 [Asparagus officinalis]
c113002.graph_c0	142	80	65	236	175	178	4.14	2.41	2.53	13.88	11.92	6.91	0.0011927	1.1918	up	[I]	Lipid transport and metabolism	Cellular Component: mitochondrion (GO:0005739);; Biological Process: lipid metabolic process (GO:0006629);; Molecular Function: O-acyltransferase activity (GO:0008374);;	--	[I]	Lipid transport and metabolism	Lecithin:cholesterol acyltransferase;; Alpha/beta hydrolase of unknown function (DUF915);; PGAP1-like protein	Phospholipase A(1) LCAT3 OS=Arabidopsis thaliana OX=3702 GN=LCAT3 PE=1 SV=1	S	Function unknown	uncharacterized protein A4U43_C04F19270 [Asparagus officinalis]
c98054.graph_c0	104	117	66	7	3	4	8.25	10.01	6.77	0.75	0.34	0.31	2.44e-14	-4.09472	down	--	--	--	--	--	--	--	--	O	Posttranslational modification, protein turnover, chaperones	PREDICTED: uncharacterized protein LOC105057427 [Elaeis guineensis]
c128835.graph_c1	86	216	78	331	460	823	1.36	4.05	1.76	8.55	11.55	14.62	1.49e-05	2.19556	up	[R]	General function prediction only	--	K20241|6.31171e-163|pda:103697373|K20241 WD repeat-containing protein 44 | (RefSeq) WD repeat-containing protein 44-like	[S]	Function unknown	WD domain, G-beta repeat;; Anaphase-promoting complex subunit 4 WD40 domain	COMPASS-like H3K4 histone methylase component WDR5A OS=Arabidopsis thaliana OX=3702 GN=WDR5A PE=1 SV=1	S	Function unknown	WD repeat-containing protein 44-like isoform X3 [Dendrobium catenatum]
c83180.graph_c0	30	20	18	2	3	1	4.03	2.92	3.08	0.36	0.58	0.13	0.000140126	-3.13784	down	--	--	--	--	--	--	--	--	--	--	40S ribosomal protein S6-like [Asparagus officinalis]
c120152.graph_c0	226	184	154	69	71	50	4.77	4.14	4.26	1.94	2.11	1.04	1.24e-05	-1.38851	down	--	--	Molecular Function: kinase activity (GO:0016301);;	--	[T]	Signal transduction mechanisms	--	Probable receptor-like protein kinase At2g42960 OS=Arabidopsis thaliana OX=3702 GN=At2g42960 PE=3 SV=1	T	Signal transduction mechanisms	PREDICTED: probable receptor-like protein kinase At5g18500 [Elaeis guineensis]
c118432.graph_c0	4055	4161	4000	1361	785	887	60.09	61.45	72.97	24.98	15.15	13.51	1.01e-12	-1.8642	down	--	--	Molecular Function: nucleic acid binding (GO:0003676);;	K11593|0|mus:103978223|K11593 eukaryotic translation initiation factor 2C | (RefSeq) protein argonaute 1B	[J]	Translation, ribosomal structure and biogenesis	Piwi domain;; N-terminal domain of argonaute;; PAZ domain;; Argonaute linker 1 domain;; Glycine-rich region of argonaut;; Argonaute linker 2 domain;; Mid domain of argonaute	Protein argonaute 1B OS=Oryza sativa subsp. japonica OX=39947 GN=AGO1B PE=2 SV=3	J	Translation, ribosomal structure and biogenesis	LOW QUALITY PROTEIN: protein argonaute 1B-like [Asparagus officinalis]
c127441.graph_c0	249	265	207	49	38	48	11.35	10.91	10.71	4.62	2.31	2.07	9.31e-21	-2.25851	down	[CE]	Energy production and conversion ;; Amino acid transport and metabolism	Molecular Function: magnesium ion binding (GO:0000287);; Molecular Function: 3-isopropylmalate dehydrogenase activity (GO:0003862);; Cellular Component: cytoplasm (GO:0005737);; Biological Process: leucine biosynthetic process (GO:0009098);; Molecular Function: NAD binding (GO:0051287);; Biological Process: oxidation-reduction process (GO:0055114);;	K00052|3.61176e-18|mus:103988546|K00052 3-isopropylmalate dehydrogenase [EC:1.1.1.85] | (RefSeq) 3-isopropylmalate dehydrogenase 2, chloroplastic-like	[E]	Amino acid transport and metabolism	Isocitrate/isopropylmalate dehydrogenase	3-isopropylmalate dehydrogenase 3, chloroplastic OS=Arabidopsis thaliana OX=3702 GN=IMDH3 PE=1 SV=1	S	Function unknown	hypothetical protein CDL15_Pgr014058 [Punica granatum]
c130354.graph_c0	446	392	382	1443	2400	4705	21.12	19.09	22.26	80.03	134.86	206.66	1.08e-11	2.89188	up	[R]	General function prediction only	Molecular Function: metal ion binding (GO:0046872);;	--	[R]	General function prediction only	WD domain, G-beta repeat;; Nucleoporin Nup120/160	Zinc finger CCCH domain-containing protein 17 OS=Oryza sativa subsp. japonica OX=39947 GN=Os02g0677700 PE=2 SV=2	S	Function unknown	PREDICTED: zinc finger CCCH domain-containing protein 17 [Elaeis guineensis]
c116770.graph_c0	5447	5203	3521	3	0	3	202.39	207.96	172.81	0.12	0	0.13	6.2e-79	-10.6993	down	[G]	Carbohydrate transport and metabolism	Molecular Function: polygalacturonase activity (GO:0004650);; Cellular Component: extracellular region (GO:0005576);; Biological Process: carbohydrate metabolic process (GO:0005975);; Biological Process: cell wall organization (GO:0071555);;	--	--	--	Glycosyl hydrolases family 28;; Glycosyl hydrolases family 28	Polygalacturonase At1g48100 OS=Arabidopsis thaliana OX=3702 GN=At1g48100 PE=2 SV=1	M	Cell wall/membrane/envelope biogenesis	polygalacturonase At1g48100 [Asparagus officinalis]
c117779.graph_c2	5	3	11	63	53	81	0.25	0.03	0.54	2.57	2.01	1.94	5.25e-09	3.38011	up	--	--	--	--	[R]	General function prediction only	Reverse transcriptase (RNA-dependent DNA polymerase);; GAG-pre-integrase domain;; gag-polypeptide of LTR copia-type	Retrovirus-related Pol polyprotein from transposon RE2 OS=Arabidopsis thaliana OX=3702 GN=RE2 PE=4 SV=1	L	Replication, recombination and repair	hypothetical protein TSUD_412550 [Trifolium subterraneum]
c130366.graph_c0	1395	1135	1011	244	257	239	65.35	56.35	62.76	15.47	19.59	14.16	3.09e-24	-2.08992	down	--	--	Cellular Component: cilium (GO:0005929);; Biological Process: pollen development (GO:0009555);; Molecular Function: phosphatidylinositol binding (GO:0035091);; Biological Process: protein localization to cilium (GO:0061512);;	--	[R]	General function prediction only	F-box domain;; F-box-like	Tubby-like F-box protein 5 OS=Oryza sativa subsp. japonica OX=39947 GN=TULP5 PE=2 SV=1	S	Function unknown	tubby-like F-box protein 5 [Asparagus officinalis]
c109215.graph_c1	620	296	238	65	57	63	21.72	11.62	11.24	4.84	4.53	3.49	1.97e-09	-2.4334	down	--	--	Cellular Component: cytoplasm (GO:0005737);; Biological Process: lipid metabolic process (GO:0006629);; Cellular Component: integral component of membrane (GO:0016021);; Molecular Function: oxidoreductase activity, acting on the CH-CH group of donors (GO:0016627);; Biological Process: oxidation-reduction process (GO:0055114);;	--	[I]	Lipid transport and metabolism	3-oxo-5-alpha-steroid 4-dehydrogenase;; Protein of unknown function (DUF1295)	Steroid 5-alpha-reductase DET2 OS=Gossypium hirsutum OX=3635 GN=DET2 PE=1 SV=1	S	Function unknown	PREDICTED: 3-oxo-5-alpha-steroid 4-dehydrogenase 2-like [Juglans regia]
c115877.graph_c0	330	229	153	1790	1346	1202	10.59	8.18	6.97	54.05	39.44	29.19	7.31e-18	2.75838	up	--	--	Biological Process: metal ion transport (GO:0030001);; Molecular Function: metal ion binding (GO:0046872);;	--	[P]	Inorganic ion transport and metabolism	--	Heavy metal-associated isoprenylated plant protein 39 OS=Arabidopsis thaliana OX=3702 GN=HIPP39 PE=2 SV=1	S	Function unknown	heavy metal-associated isoprenylated plant protein 39-like isoform X2 [Asparagus officinalis]
c118715.graph_c0	109	164	86	0	4	9	6.5	12.09	7.33	0	0.39	0.63	4.64e-11	-4.45282	down	--	--	--	--	--	--	LURP-one-related	Protein LURP-one-related 12 OS=Arabidopsis thaliana OX=3702 GN=At3g15810 PE=2 SV=1	S	Function unknown	protein LURP-one-related 12-like [Asparagus officinalis]
c106310.graph_c0	77	66	63	184	147	240	6.02	5.63	6.03	18.13	15.71	16.73	3.14e-09	1.59606	up	--	--	--	--	--	--	Complex 1 protein (LYR family)	--	S	Function unknown	uncharacterized protein LOC110688846 [Chenopodium quinoa]
c112869.graph_c0	136	90	63	2	0	0	7.33	5.17	4.46	0.14	0	0	5.18e-12	-6.39091	down	--	--	Cellular Component: membrane (GO:0016020);;	--	--	--	--	--	S	Function unknown	uncharacterized protein LOC109850970 [Asparagus officinalis]
c127197.graph_c1	299	98	84	415	374	736	9.05	3.73	4.88	18.04	17.47	22.01	0.000849251	1.78476	up	--	--	Molecular Function: transporter activity (GO:0005215);; Biological Process: transport (GO:0006810);; Cellular Component: integral component of membrane (GO:0016021);;	--	[E]	Amino acid transport and metabolism	POT family	Protein NRT1/ PTR FAMILY 4.6 OS=Arabidopsis thaliana OX=3702 GN=NPF4.6 PE=1 SV=1	E	Amino acid transport and metabolism	PREDICTED: protein NRT1/ PTR FAMILY 4.6-like [Phoenix dactylifera]
c122957.graph_c0	12	10	13	25	36	27	0.65	0.57	0.95	2.01	3	4.04	0.00903369	1.45185	up	--	--	Biological Process: cellular metabolic process (GO:0044237);;	--	[R]	General function prediction only	Reverse transcriptase (RNA-dependent DNA polymerase)	Retrovirus-related Pol polyprotein from transposon RE2 OS=Arabidopsis thaliana OX=3702 GN=RE2 PE=4 SV=1	K	Transcription	Retrovirus-related Pol polyprotein from transposon TNT 1-94 [Cajanus cajan]
c119405.graph_c1	7	9	8	87	129	671	0.82	1.15	1.2	13.78	21.63	76.97	3.81e-11	5.02314	up	--	--	Biological Process: flavonoid biosynthetic process (GO:0009813);; Cellular Component: intracellular membrane-bounded organelle (GO:0043231);; Biological Process: flavonoid glucuronidation (GO:0052696);; Molecular Function: quercetin 3-O-glucosyltransferase activity (GO:0080043);; Molecular Function: quercetin 7-O-glucosyltransferase activity (GO:0080044);;	K13496|2.6209e-34|pda:103708808|K13496 UDP-glucosyl transferase 73C [EC:2.4.1.-] | (RefSeq) UDP-glycosyltransferase 73C6-like	[GC]	--	UDP-glucoronosyl and UDP-glucosyl transferase	Soyasapogenol B glucuronide galactosyltransferase OS=Glycine max OX=3847 GN=GmSGT2 PE=1 SV=1	S	Function unknown	UDP-glycosyltransferase 73C6-like [Asparagus officinalis]
c113213.graph_c2	474	516	407	156	129	116	29.41	32.97	30.7	11.98	10.54	6.32	9.01e-13	-1.63782	down	[O]	Posttranslational modification, protein turnover, chaperones	Biological Process: protein catabolic process (GO:0030163);;	--	--	--	ATP-dependent Clp protease adaptor protein ClpS	--	S	Function unknown	ATP-dependent Clp protease adapter protein CLPS1, chloroplastic-like [Asparagus officinalis]
c120293.graph_c0	9	10	9	34	37	43	0.19	0.29	0.25	1.72	1.39	1.98	1.39e-05	2.1307	up	--	--	--	--	--	--	--	--	S	Function unknown	PREDICTED: uncharacterized protein LOC105961430 [Erythranthe guttata]
c103858.graph_c0	270	205	192	1017	947	1515	30.13	24.8	27.55	152.59	150.26	164.54	1.13e-24	2.50961	up	--	--	--	--	--	--	--	--	S	Function unknown	uncharacterized protein A4U43_C10F1340 [Asparagus officinalis]
c130273.graph_c0	75	50	42	533	575	784	2.46	1.16	1.36	14.92	16.91	13.93	1.76e-36	3.62982	up	[O]	Posttranslational modification, protein turnover, chaperones	Molecular Function: serine-type peptidase activity (GO:0008236);;	--	--	--	Subtilase family	Subtilisin-like protease SBT4.6 OS=Arabidopsis thaliana OX=3702 GN=SBT4.6 PE=3 SV=1	O	Posttranslational modification, protein turnover, chaperones	uncharacterized protein A4U43_C05F2750 [Asparagus officinalis]
c113665.graph_c2	66	57	36	11	4	9	9.64	10.79	6.03	2.95	1.1	1.79	2.87e-06	-2.51767	down	--	--	Molecular Function: ketol-acid reductoisomerase activity (GO:0004455);; Molecular Function: copper ion binding (GO:0005507);; Cellular Component: cell wall (GO:0005618);; Cellular Component: mitochondrion (GO:0005739);; Biological Process: isoleucine biosynthetic process (GO:0009097);; Biological Process: valine biosynthetic process (GO:0009099);; Cellular Component: chloroplast stroma (GO:000957…	K00053|5.01484e-15|pop:POPTR_0004s043702|K00053 ketol-acid reductoisomerase [EC:1.1.1.86] | (RefSeq) hypothetical protein	--	--	--	Ketol-acid reductoisomerase, chloroplastic OS=Pisum sativum OX=3888 GN=PGAAIR PE=2 SV=1	E	Amino acid transport and metabolism	ketol-acid reductoisomerase, partial [Platanus x hispanica]
c128867.graph_c0	11898	7813	10604	2130	1547	1805	240.86	175.23	294.24	64.36	48.07	38.33	3.55e-19	-2.3213	down	--	--	Biological Process: auxin-activated signaling pathway (GO:0009734);; Cellular Component: integral component of membrane (GO:0016021);; Biological Process: transmembrane transport (GO:0055085);;	K13947|0|pda:103706185|K13947 auxin efflux carrier family | (RefSeq) probable auxin efflux carrier component 1c	--	--	Membrane transport protein;; Membrane transport protein	Auxin efflux carrier component 1a OS=Oryza sativa subsp. japonica OX=39947 GN=PIN1A PE=2 SV=1	U	Intracellular trafficking, secretion, and vesicular transport	auxin efflux carrier component 1 [Agave tequilana]
c126565.graph_c0	240	392	366	6851	8277	11015	2.36	4.11	5.06	97.27	125.26	120.56	8.26e-53	4.79897	up	[V]	Defense mechanisms	--	K05666|0|pda:103708768|K05666 ATP-binding cassette, subfamily C (CFTR/MRP), member 2 | (RefSeq) ABC transporter C family member 3-like	[Q]	Secondary metabolites biosynthesis, transport and catabolism	ABC transporter transmembrane region;; ABC transporter;; ABC transporter transmembrane region;; ABC transporter	ABC transporter C family member 3 OS=Arabidopsis thaliana OX=3702 GN=ABCC3 PE=1 SV=1	V	Defense mechanisms	ABC transporter C family member 3-like [Asparagus officinalis]
c130742.graph_c0	2540	2306	1692	855	576	696	120.09	104.09	100.53	53.11	40.52	31.64	4.86e-12	-1.46132	down	--	--	Biological Process: obsolete protein import into nucleus, docking (GO:0000059);; Biological Process: protein import into nucleus, translocation (GO:0000060);; Cellular Component: cytoplasm (GO:0005737);; Biological Process: NLS-bearing protein import into nucleus (GO:0006607);; Biological Process: ribosomal protein import into nucleus (GO:0006610);; Molecular Function: nuclear localization sequen…	K20222|0|egu:105046460|K20222 importin-5 | (RefSeq) importin-5-like	[YU]	--	HEAT-like repeat;; HEAT repeats;; HEAT repeat;; Vacuolar 14 Fab1-binding region;; non-SMC mitotic condensation complex subunit 1;; Armadillo/beta-catenin-like repeat;; Family of unknown function (DUF577)	Importin subunit beta-1 OS=Arabidopsis thaliana OX=3702 GN=KPNB1 PE=1 SV=1	U	Intracellular trafficking, secretion, and vesicular transport	LOW QUALITY PROTEIN: importin-5-like [Asparagus officinalis]
c121835.graph_c0	74	139	103	19	30	31	5.71	13.4	11.07	2.8	7.61	4.2	5.55e-05	-1.80301	down	--	--	--	--	[R]	General function prediction only	Reverse transcriptase (RNA-dependent DNA polymerase)	Retrovirus-related Pol polyprotein from transposon RE1 OS=Arabidopsis thaliana OX=3702 GN=RE1 PE=2 SV=1	L	Replication, recombination and repair	hypothetical protein VITISV_026166 [Vitis vinifera]
c109401.graph_c0	1	5	7	537	952	1613	0.06	0.3	0.51	40.42	75.27	89.01	2.84e-36	7.73183	up	--	--	--	K19038|2.89763e-31|egu:105043737|K19038 E3 ubiquitin-protein ligase ATL41 [EC:2.3.2.27] | (RefSeq) RING-H2 finger protein ATL40-like	[O]	Posttranslational modification, protein turnover, chaperones	Ring finger domain;; RING-like zinc finger;; Zinc finger, C3HC4 type (RING finger);; RING-H2 zinc finger domain;; Zinc finger, C3HC4 type (RING finger);; Anaphase-promoting complex subunit 11 RING-H2 finger	RING-H2 finger protein ATL2 OS=Arabidopsis thaliana OX=3702 GN=ATL2 PE=2 SV=2	O	Posttranslational modification, protein turnover, chaperones	RING-H2 finger protein ATL2-like [Asparagus officinalis]
c49874.graph_c0	19	4	2	1278	747	1680	1.31	0.3	0.18	118.21	72.67	113.54	6.22e-33	7.13516	up	[O]	Posttranslational modification, protein turnover, chaperones	--	K13993|1.37806e-50|egr:104422428|K13993 HSP20 family protein | (RefSeq) 18.1 kDa class I heat shock protein	[O]	Posttranslational modification, protein turnover, chaperones	Hsp20/alpha crystallin family	18.1 kDa class I heat shock protein OS=Arabidopsis thaliana OX=3702 GN=HSP18.1 PE=1 SV=1	O	Posttranslational modification, protein turnover, chaperones	17.3 kDa class I heat shock protein-like [Asparagus officinalis]
c129688.graph_c2	56	83	57	177	200	196	1.79	2.92	2.57	6.19	7.18	4.9	7.7e-09	1.69386	up	--	--	--	--	--	--	--	--	L	Replication, recombination and repair	--
c118261.graph_c0	213	146	113	791	722	1162	12.92	9.75	8.87	65.61	62.2	70.11	6.11e-20	2.63451	up	[R]	General function prediction only	Molecular Function: acid phosphatase activity (GO:0003993);; Biological Process: dephosphorylation (GO:0016311);;	--	--	--	HAD superfamily, subfamily IIIB (Acid phosphatase)	Acid phosphatase 1 OS=Solanum lycopersicum OX=4081 GN=APS1 PE=2 SV=1	S	Function unknown	PREDICTED: acid phosphatase 1 isoform X1 [Elaeis guineensis]
c113164.graph_c0	26	22	17	76	41	42	2	1.82	1.7	7.94	4.52	3.22	0.00262217	1.41738	up	[G]	Carbohydrate transport and metabolism	--	--	--	--	Starch binding domain	--	S	Function unknown	PREDICTED: uncharacterized protein LOC103711172 isoform X2 [Phoenix dactylifera]
c128329.graph_c0	566	556	497	1096	1326	1554	14.41	14.57	15.82	36.57	48.04	37.82	1.44e-11	1.44074	up	[T]	Signal transduction mechanisms	Molecular Function: protein serine/threonine phosphatase activity (GO:0004722);; Biological Process: protein dephosphorylation (GO:0006470);;	--	[T]	Signal transduction mechanisms	Protein phosphatase 2C	Probable protein phosphatase 2C 15 OS=Arabidopsis thaliana OX=3702 GN=At1g68410 PE=2 SV=1	T	Signal transduction mechanisms	probable protein phosphatase 2C 15 [Asparagus officinalis]
c122648.graph_c0	48	55	62	389	704	1554	2.15	2.49	3.66	28.77	57.06	89.47	2.46e-15	4.02128	up	--	--	--	--	--	--	DVL family	--	S	Function unknown	uncharacterized protein LOC106433139 [Brassica napus]
c126803.graph_c2	169	177	174	103	46	35	5.26	6.02	5.92	6.37	2.4	1.94	0.00555593	-1.3364	down	--	--	--	--	[R]	General function prediction only	PPR repeat family;; PPR repeat;; PPR repeat;; DYW family of nucleic acid deaminases;; Pentatricopeptide repeat domain;; Pentacotripeptide-repeat region of PRORP	Pentatricopeptide repeat-containing protein At2g29760, chloroplastic OS=Arabidopsis thaliana OX=3702 GN=PCMP-H33 PE=2 SV=1	S	Function unknown	Pentatricopeptide repeat [Macleaya cordata]
c121215.graph_c0	103	114	102	158	260	393	7.57	9.03	9.71	15.61	27.05	28.36	0.000223326	1.46617	up	--	--	Biological Process: plant-type hypersensitive response (GO:0009626);; Biological Process: regulation of salicylic acid metabolic process (GO:0010337);;	--	--	--	--	MACPF domain-containing protein CAD1 OS=Arabidopsis thaliana OX=3702 GN=CAD1 PE=2 SV=1	--	--	MACPF domain-containing protein CAD1-like, partial [Trifolium pratense]
c110586.graph_c1	512	726	475	7	16	48	29.08	44.44	35.73	0.53	1.26	2.68	4.6e-14	-4.34464	down	[T]	Signal transduction mechanisms	Molecular Function: phosphoprotein phosphatase activity (GO:0004721);; Biological Process: protein dephosphorylation (GO:0006470);; Molecular Function: metal ion binding (GO:0046872);;	K06269|1.63874e-151|pda:103709330|K06269 serine/threonine-protein phosphatase PP1 catalytic subunit [EC:3.1.3.16] | (RefSeq) serine/threonine-protein phosphatase PP1-like	[TR]	--	Calcineurin-like phosphoesterase;; Serine-threonine protein phosphatase N-terminal domain	Serine/threonine-protein phosphatase PP1 OS=Oryza sativa subsp. japonica OX=39947 GN=Os03g0268000 PE=2 SV=2	T	Signal transduction mechanisms	PREDICTED: serine/threonine-protein phosphatase PP1-like [Phoenix dactylifera]
c129918.graph_c0	638	434	341	1043	1151	1492	16.25	14.21	11.24	34.84	40.81	36.35	3.93e-08	1.53514	up	[M]	Cell wall/membrane/envelope biogenesis	--	--	[GMW]	--	Exostosin family	Probable glycosyltransferase At5g03795 OS=Arabidopsis thaliana OX=3702 GN=At5g03795 PE=3 SV=2	S	Function unknown	probable glycosyltransferase At5g03795 [Asparagus officinalis]
c127724.graph_c0	157	177	158	217	583	1900	9.02	11.3	11.12	15.51	42.68	87.31	0.0002489	2.46417	up	--	--	Molecular Function: serine-type carboxypeptidase activity (GO:0004185);; Cellular Component: vacuole (GO:0005773);; Biological Process: proteolysis involved in cellular protein catabolic process (GO:0051603);;	K16297|6.14732e-33|pxb:103926632|K16297 serine carboxypeptidase-like clade II [EC:3.4.16.-] | (RefSeq) serine carboxypeptidase-like 27	[OE]	--	Serine carboxypeptidase	Serine carboxypeptidase-like 27 OS=Arabidopsis thaliana OX=3702 GN=SCPL27 PE=2 SV=1	E	Amino acid transport and metabolism	serine carboxypeptidase-like 27 [Cucurbita pepo subsp. pepo]
c61733.graph_c0	75	92	59	162	228	219	3.87	4.9	3.91	10.87	15.87	11.03	4.68e-07	1.586	up	--	--	--	--	--	--	Protein tyrosine kinase;; Protein kinase domain	Cysteine-rich receptor-like protein kinase 7 OS=Arabidopsis thaliana OX=3702 GN=CRK7 PE=2 SV=1	T	Signal transduction mechanisms	cysteine-rich receptor-like protein kinase 10 isoform X3 [Asparagus officinalis]
c116855.graph_c0	311	185	3103	0	2	0	8.47	4.93	107.03	0	0.1	0	3.22e-07	-7.53767	down	[K]	Transcription	--	--	--	--	RNA polymerase Rpb2, domain 6;; NUDIX domain	--	L	Replication, recombination and repair	hypothetical protein, variant 2 [Aphanomyces invadans]
c117648.graph_c0	200	178	115	639	787	1084	8.28	8.32	6.55	35.94	46.01	44.2	1.84e-17	2.49062	up	[M]	Cell wall/membrane/envelope biogenesis	--	--	[R]	General function prediction only	Kelch motif;; Kelch motif;; Galactose oxidase, central domain;; Galactose oxidase, central domain;; Kelch motif	F-box/kelch-repeat protein At1g80440 OS=Arabidopsis thaliana OX=3702 GN=At1g80440 PE=2 SV=1	S	Function unknown	PREDICTED: F-box/kelch-repeat protein At1g80440-like [Phoenix dactylifera]
c128203.graph_c1	585	841	795	3493	3782	4104	27.8	44.95	52.79	231.53	279.62	209.17	2.55e-22	2.48167	up	[Q]	Secondary metabolites biosynthesis, transport and catabolism	--	--	--	--	--	--	S	Function unknown	uncharacterized protein LOC109819534 isoform X3 [Asparagus officinalis]
c77072.graph_c0	363	59	54	4	1	0	32.01	5.57	6.09	0.47	0.12	0	7.06e-09	-5.77295	down	--	--	--	--	--	--	--	--	S	Function unknown	PREDICTED: uncharacterized protein LOC105056252 [Elaeis guineensis]
c113594.graph_c0	0	0	0	43	56	39	0	0	0	1.27	1.95	0.84	7.6e-08	7.20775	up	--	--	--	--	--	--	--	--	--	--	hypothetical protein MA16_Dca006101 [Dendrobium catenatum]
c130176.graph_c2	1084	407	306	70	45	92	14.66	9.33	9.64	1.34	0.64	0.95	1.18e-08	-2.89394	down	[QV]	Secondary metabolites biosynthesis, transport and catabolism ;; Defense mechanisms	Molecular Function: iron ion binding (GO:0005506);; Cellular Component: integral component of membrane (GO:0016021);; Molecular Function: flavonoid 3'-monooxygenase activity (GO:0016711);; Molecular Function: heme binding (GO:0020037);; Biological Process: oxidation-reduction process (GO:0055114);;	K05280|0|mus:103979831|K05280 flavonoid 3'-monooxygenase [EC:1.14.13.21] | (RefSeq) flavonoid 3'-monooxygenase	[Q]	Secondary metabolites biosynthesis, transport and catabolism	Cytochrome P450	Flavonoid 3&apos;-monooxygenase OS=Petunia hybrida OX=4102 GN=CYP75B2 PE=2 SV=1	Q	Secondary metabolites biosynthesis, transport and catabolism	flavanone 3&apos;-hydroxylase, partial [Lycoris radiata]
c112126.graph_c0	9	17	8	143	58	81	0.65	1.33	0.75	13.73	5.94	5.76	5.96e-09	3.11772	up	--	--	Biological Process: negative regulation of peptidase activity (GO:0010466);; Molecular Function: peptidase inhibitor activity (GO:0030414);;	K13899|2.76115e-24|egu:105048889|K13899 cystatin-C | (RefSeq) cysteine proteinase inhibitor 5	--	--	Aspartic acid proteinase inhibitor	Cysteine proteinase inhibitor 5 OS=Oryza sativa subsp. japonica OX=39947 GN=Os01g0915401 PE=3 SV=2	O	Posttranslational modification, protein turnover, chaperones	cysteine proteinase inhibitor B-like [Olea europaea var. sylvestris]
c114756.graph_c0	417	190	420	68	39	30	20.5	10.02	26.91	4.49	2.7	1.45	5.06e-08	-2.7234	down	[K]	Transcription	--	--	--	--	Leucine rich repeat;; Leucine Rich repeats (2 copies);; Leucine rich repeat N-terminal domain;; Leucine Rich Repeat	Polygalacturonase inhibitor OS=Pyrus communis OX=23211 GN=PGIP PE=1 SV=1	S	Function unknown	LOW QUALITY PROTEIN: polygalacturonase inhibitor 1-like [Asparagus officinalis]
c103396.graph_c0	40	21	20	90	61	64	6.81	3.91	4.31	20.72	15.05	10.54	0.000415689	1.54283	up	--	--	--	K09560|6.16804e-53|egu:105043265|K09560 suppressor of tumorigenicity protein 13 | (RefSeq) FAM10 family protein At4g22670	[OT]	--	--	FAM10 family protein At4g22670 OS=Arabidopsis thaliana OX=3702 GN=At4g22670 PE=1 SV=1	S	Function unknown	PREDICTED: FAM10 family protein At4g22670 [Elaeis guineensis]
c128147.graph_c1	524	639	499	2154	2272	3963	25.88	31.75	31.1	125.79	140.09	177.33	3.59e-18	2.45203	up	[E]	Amino acid transport and metabolism	Molecular Function: glutamate dehydrogenase (NAD+) activity (GO:0004352);; Molecular Function: glutamate dehydrogenase [NAD(P)+] activity (GO:0004353);; Molecular Function: copper ion binding (GO:0005507);; Molecular Function: ATP binding (GO:0005524);; Cellular Component: mitochondrion (GO:0005739);; Cellular Component: vacuolar membrane (GO:0005774);; Biological Process: cellular amino acid met…	K00261|0|pda:103704616|K00261 glutamate dehydrogenase (NAD(P)+) [EC:1.4.1.3] | (RefSeq) glutamate dehydrogenase 2	[E]	Amino acid transport and metabolism	Glutamate/Leucine/Phenylalanine/Valine dehydrogenase;; Glu/Leu/Phe/Val dehydrogenase, dimerisation domain	Glutamate dehydrogenase 2, mitochondrial OS=Oryza sativa subsp. japonica OX=39947 GN=GDH2 PE=2 SV=1	E	Amino acid transport and metabolism	glutamate dehydrogenase 2, mitochondrial [Asparagus officinalis]
c83581.graph_c0	1	4	0	21	19	21	0.1	0.45	0	2.91	2.78	2.11	0.000105816	3.51361	up	--	--	Biological Process: macromolecule biosynthetic process (GO:0009059);; Biological Process: carbohydrate derivative biosynthetic process (GO:1901137);;	--	[GMW]	--	--	Glycosyltransferase family protein 64 C3 OS=Arabidopsis thaliana OX=3702 GN=At1g80290 PE=2 SV=1	S	Function unknown	EXTL2, alpha-1,4-N-acetylhexosaminyltransferase [Cynara cardunculus var. scolymus]
c82060.graph_c0	0	0	0	17	30	108	0	0	0	1.12	2.07	5.22	3.98e-07	7.05295	up	--	--	Molecular Function: nucleotide binding (GO:0000166);; Cellular Component: membrane (GO:0016020);;	--	[R]	General function prediction only	--	Retrovirus-related Pol polyprotein from transposon RE2 OS=Arabidopsis thaliana OX=3702 GN=RE2 PE=4 SV=1	L	Replication, recombination and repair	putative copia-type protein, partial [Trifolium pratense]
c117921.graph_c2	85	43	39	11	8	17	16.06	8.85	9.21	2.79	2.17	3.15	0.000249816	-2.01587	down	[J]	Translation, ribosomal structure and biogenesis	Molecular Function: structural constituent of ribosome (GO:0003735);; Cellular Component: ribosome (GO:0005840);; Biological Process: translation (GO:0006412);;	K02877|1.34733e-34|egu:105043676|K02877 large subunit ribosomal protein L15e | (RefSeq) 60S ribosomal protein L15	[J]	Translation, ribosomal structure and biogenesis	Ribosomal L15	60S ribosomal protein L15-2 OS=Picea mariana OX=3335 GN=SB62 PE=2 SV=1	J	Translation, ribosomal structure and biogenesis	uncharacterized protein A4U43_C10F7790 [Asparagus officinalis]
c118080.graph_c0	5170	8443	5633	1040	1020	903	85.79	149.41	122.58	23.26	23.75	14.97	7.2e-21	-2.52392	down	[L]	Replication, recombination and repair	Molecular Function: ATP binding (GO:0005524);; Cellular Component: chloroplast stroma (GO:0009570);; Cellular Component: chloroplast envelope (GO:0009941);; Molecular Function: hydrolase activity (GO:0016787);;	--	[L]	Replication, recombination and repair	AAA domain;; AAA domain;; AAA domain;; AAA domain;; Type III restriction enzyme, res subunit;; UvrD/REP helicase N-terminal domain;; Helicase;; Flavivirus DEAD domain	Regulator of nonsense transcripts 1 homolog OS=Arabidopsis thaliana OX=3702 GN=UPF1 PE=1 SV=2	L	Replication, recombination and repair	PREDICTED: DNA-binding protein SMUBP-2 isoform X2 [Phoenix dactylifera]
c118214.graph_c0	165	200	167	772	1295	1488	8.16	9.57	10.37	48.63	84.95	68.13	1.55e-18	2.86712	up	--	--	Cellular Component: integral component of membrane (GO:0016021);;	--	--	--	--	--	S	Function unknown	uncharacterized protein ycf36 isoform X2 [Ananas comosus]
c123910.graph_c0	197	126	117	304	313	502	11.35	7.82	8.76	23.34	25.31	28.23	3.56e-06	1.48025	up	--	--	Biological Process: response to molecule of fungal origin (GO:0002238);; Cellular Component: endoplasmic reticulum membrane (GO:0005789);; Cellular Component: Golgi apparatus (GO:0005794);; Cellular Component: plasma membrane (GO:0005886);; Cellular Component: integral component of membrane (GO:0016021);; Biological Process: long-chain fatty acid biosynthetic process (GO:0042759);; Biological Pro…	K04710|1.58942e-134|mus:103968954|K04710 ceramide synthetase [EC:2.3.1.24] | (RefSeq) ASC1-like protein 3	[U]	Intracellular trafficking, secretion, and vesicular transport	TLC domain	ASC1-like protein 3 OS=Oryza sativa subsp. japonica OX=39947 GN=Os03g0264000 PE=2 SV=1	U	Intracellular trafficking, secretion, and vesicular transport	ASC1-like protein 3 [Asparagus officinalis]
c117046.graph_c0	460	457	465	81	54	63	14.62	14.76	18.75	7.18	4.62	3.71	5.57e-27	-2.65361	down	--	--	Cellular Component: integral component of membrane (GO:0016021);;	--	--	--	--	--	S	Function unknown	PREDICTED: uncharacterized protein LOC103712413 [Phoenix dactylifera]
c121558.graph_c0	124	63	61	19	11	17	32.12	18.12	19.55	6.69	4.17	4.19	4.72e-06	-2.20572	down	--	--	Molecular Function: copper ion binding (GO:0005507);; Molecular Function: L-ascorbate oxidase activity (GO:0008447);; Cellular Component: plant-type cell wall (GO:0009505);; Cellular Component: plasmodesma (GO:0009506);; Molecular Function: oxidoreductase activity, oxidizing metal ions (GO:0016722);; Biological Process: oxidation-reduction process (GO:0055114);;	--	[Q]	Secondary metabolites biosynthesis, transport and catabolism	--	L-ascorbate oxidase homolog OS=Brassica napus OX=3708 GN=Bp10 PE=2 SV=1	Q	Secondary metabolites biosynthesis, transport and catabolism	LOW QUALITY PROTEIN: L-ascorbate oxidase homolog [Asparagus officinalis]
c120732.graph_c0	98	139	87	42	47	17	3.13	4.69	3.6	1.78	2.09	0.53	0.00766947	-1.39311	down	[S]	Function unknown	--	K00889|2.90929e-163|pda:103716920|K00889 1-phosphatidylinositol-4-phosphate 5-kinase [EC:2.7.1.68] | (RefSeq) phosphatidylinositol 4-phosphate 5-kinase 6	[T]	Signal transduction mechanisms	MORN repeat	Phosphatidylinositol 4-phosphate 5-kinase 6 OS=Arabidopsis thaliana OX=3702 GN=PIP5K6 PE=2 SV=1	T	Signal transduction mechanisms	PREDICTED: LOW QUALITY PROTEIN: phosphatidylinositol 4-phosphate 5-kinase 6 [Phoenix dactylifera]
c88206.graph_c0	6	2	4	51	39	38	1.92	0.72	1.57	22.3	18.5	11.44	2.44e-08	3.44872	up	--	--	--	K14500|3.4517e-12|mus:103985783|K14500 BR-signaling kinase [EC:2.7.11.1] | (RefSeq) probable serine/threonine-protein kinase At4g35230 isoform X1	--	--	--	Serine/threonine-protein kinase BSK1 OS=Arabidopsis thaliana OX=3702 GN=BSK1 PE=1 SV=1	T	Signal transduction mechanisms	probable serine/threonine-protein kinase At4g35230 [Phalaenopsis equestris]
c108903.graph_c0	213	194	139	97	69	75	21.84	21.52	18.32	13.39	10.07	7.57	0.000250663	-1.01652	down	--	--	--	--	--	--	DEK C terminal domain	--	S	Function unknown	LOW QUALITY PROTEIN: eukaryotic translation initiation factor 5B-like [Asparagus officinalis]
c121215.graph_c1	680	704	589	1278	1965	2874	27.02	29.66	29.76	67.09	105.91	109.72	1.19e-07	1.76094	up	--	--	--	--	--	--	MAC/Perforin domain	MACPF domain-containing protein CAD1 OS=Arabidopsis thaliana OX=3702 GN=CAD1 PE=2 SV=1	S	Function unknown	LOW QUALITY PROTEIN: MACPF domain-containing protein CAD1-like [Asparagus officinalis]
c117539.graph_c0	87	81	77	98	179	232	3.41	3.34	3.93	5.01	9.64	8.71	0.00391806	1.18736	up	--	--	--	--	[R]	General function prediction only	JmjC domain, hydroxylase;; jmjN domain	Lysine-specific demethylase JMJ706 OS=Oryza sativa subsp. japonica OX=39947 GN=JMJ706 PE=2 SV=1	S	Function unknown	lysine-specific demethylase JMJ706-like [Asparagus officinalis]
c115811.graph_c0	87	88	107	11	15	12	9.2	9.76	12.95	1.45	1.95	1.17	3.98e-10	-2.70872	down	--	--	--	K03538|2.17463e-07|mus:103982024|K03538 ribonuclease P protein subunit POP4 [EC:3.1.26.5] | (RefSeq) uncharacterized protein LOC103982024	--	--	--	--	J	Translation, ribosomal structure and biogenesis	ribonuclease P protein subunit p29 [Dendrobium catenatum]
c121251.graph_c1	1416	1250	1010	1896	1837	2963	21.69	20.21	20.11	38.58	39	45.02	2.6e-05	1.00327	up	[S]	Function unknown	Molecular Function: pantothenate kinase activity (GO:0004594);; Molecular Function: ATP binding (GO:0005524);; Biological Process: coenzyme A biosynthetic process (GO:0015937);; Biological Process: phosphorylation (GO:0016310);;	K09680|0|pda:103711528|K09680 type II pantothenate kinase [EC:2.7.1.33] | (RefSeq) pantothenate kinase 2-like	[H]	Coenzyme transport and metabolism	Fumble;; Protein of unknown function DUF89	Pantothenate kinase 2 OS=Oryza sativa subsp. japonica OX=39947 GN=Os09g0533100 PE=2 SV=2	H	Coenzyme transport and metabolism	pantothenate kinase 2-like [Asparagus officinalis]
c118703.graph_c0	4053	2169	1967	458	326	309	170.28	97.52	107.79	25.86	19.37	12.84	2e-15	-2.71113	down	--	--	--	--	--	--	NPH3 family;; BTB/POZ domain	Root phototropism protein 2 OS=Arabidopsis thaliana OX=3702 GN=RPT2 PE=1 SV=2	S	Function unknown	root phototropism protein 2 [Asparagus officinalis]
c111005.graph_c0	1303	1632	1706	503	521	904	43.75	59.88	75.62	22.59	24.25	29.71	0.000382893	-1.14186	down	[G]	Carbohydrate transport and metabolism	--	--	[GC]	--	UDP-glucoronosyl and UDP-glucosyl transferase	Scopoletin glucosyltransferase OS=Nicotiana tabacum OX=4097 GN=TOGT1 PE=1 SV=1	S	Function unknown	PREDICTED: scopoletin glucosyltransferase-like [Phoenix dactylifera]
c113746.graph_c0	25	57	16	3	3	0	1.47	3.59	1.22	0.24	0.25	0	0.000161761	-3.53063	down	--	--	Cellular Component: chromosome (GO:0005694);;	--	--	--	--	--	S	Function unknown	HMG-Y-related protein A-like [Asparagus officinalis]
c62165.graph_c0	9	37	22	170	261	582	0.28	1.22	0.89	7.04	11.32	17.77	2.5e-10	3.88626	up	--	--	Cellular Component: endomembrane system (GO:0012505);; Cellular Component: membrane (GO:0016020);; Cellular Component: membrane-bounded organelle (GO:0043227);; Cellular Component: intracellular organelle (GO:0043229);; Cellular Component: cytoplasmic part (GO:0044444);;	--	--	--	D-mannose binding lectin;; S-locus glycoprotein domain	PAN domain-containing protein At5g03700 OS=Arabidopsis thaliana OX=3702 GN=At5g03700 PE=1 SV=1	S	Function unknown	PREDICTED: PAN domain-containing protein At5g03700 [Elaeis guineensis]
c118280.graph_c0	859	759	617	194	156	113	52.52	48.66	50.13	17.35	14.58	7.15	8.96e-13	-2.09006	down	[O]	Posttranslational modification, protein turnover, chaperones	Biological Process: protein polyubiquitination (GO:0000209);; Molecular Function: ATP binding (GO:0005524);; Cellular Component: nucleus (GO:0005634);; Cellular Component: cytoplasm (GO:0005737);; Biological Process: regulation of mitotic metaphase/anaphase transition (GO:0030071);; Biological Process: anaphase-promoting complex-dependent catabolic process (GO:0031145);; Molecular Function: ubiqu…	K06688|2.02504e-98|mus:103998249|K06688 ubiquitin-conjugating enzyme E2 C [EC:2.3.2.23] | (RefSeq) ubiquitin-conjugating enzyme E2 19-like	[O]	Posttranslational modification, protein turnover, chaperones	Ubiquitin-conjugating enzyme	Ubiquitin-conjugating enzyme E2 19 OS=Arabidopsis thaliana OX=3702 GN=UBC19 PE=1 SV=1	O	Posttranslational modification, protein turnover, chaperones	ubiquitin-conjugating enzyme E2 20-like [Asparagus officinalis]
c124622.graph_c0	49	75	77	3	7	6	1.79	2.44	3.43	0.11	0.27	0.16	6.33e-09	-3.41036	down	--	--	--	--	--	--	Protein of unknown function (DUF1666)	--	S	Function unknown	uncharacterized protein LOC109845345 [Asparagus officinalis]
c118687.graph_c1	26	29	39	69	44	78	1.62	4.77	3.27	7.17	6.83	5.96	0.00995703	1.11686	up	--	--	Molecular Function: transferase activity (GO:0016740);;	K13495|1.39361e-126|pda:103710326|K13495 cis-zeatin O-glucosyltransferase [EC:2.4.1.215] | (RefSeq) putative cis-zeatin O-glucosyltransferase	[GC]	--	UDP-glucoronosyl and UDP-glucosyl transferase	Putative cis-zeatin O-glucosyltransferase OS=Sorghum bicolor OX=4558 GN=SB20O07.14 PE=3 SV=1	S	Function unknown	PREDICTED: putative cis-zeatin O-glucosyltransferase [Phoenix dactylifera]
c111428.graph_c0	4	6	8	31	25	58	0.57	1.42	1.87	8.29	6.61	8.47	2.82e-05	2.67441	up	--	--	Molecular Function: transcription factor activity, sequence-specific DNA binding (GO:0003700);; Cellular Component: nucleus (GO:0005634);; Biological Process: regulation of transcription, DNA-templated (GO:0006355);; Molecular Function: sequence-specific DNA binding (GO:0043565);;	K09419|5.78112e-37|vra:106771399|K09419 heat shock transcription factor, other eukaryote | (RefSeq) heat stress transcription factor A-6b-like	[K]	Transcription	HSF-type DNA-binding	Heat stress transcription factor A-2c OS=Oryza sativa subsp. japonica OX=39947 GN=HSFA2C PE=1 SV=2	K	Transcription	heat stress transcription factor A-6b [Vigna radiata var. radiata]
c109761.graph_c0	0	0	1	29	34	36	0	0	0.11	5.89	9.33	6.37	1.6e-07	5.82125	up	--	--	--	K06947|1.17563e-77|mus:103979657|K06947 polynucleotide 5'-hydroxyl-kinase GRC3/NOL9 [EC:2.7.1.-] | (RefSeq) polynucleotide 5'-hydroxyl-kinase NOL9-like isoform X1	[R]	General function prediction only	--	Polynucleotide 5&apos;-hydroxyl-kinase NOL9 OS=Arabidopsis thaliana OX=3702 GN=At5g11010 PE=2 SV=1	S	Function unknown	polynucleotide 5&apos;-hydroxyl-kinase NOL9-like [Asparagus officinalis]
c128170.graph_c0	222	51	31	1385	784	434	8.16	2.72	1.78	42.98	24.96	9.64	1.04e-05	3.16855	up	[T]	Signal transduction mechanisms	Cellular Component: membrane (GO:0016020);; Molecular Function: oxidoreductase activity (GO:0016491);;	--	[PQ]	--	FAD-binding domain;; Ferric reductase NAD binding domain;; Ferric reductase like transmembrane component	Ferric reduction oxidase 2 OS=Arabidopsis thaliana OX=3702 GN=FRO2 PE=1 SV=2	U	Intracellular trafficking, secretion, and vesicular transport	LOW QUALITY PROTEIN: ferric reduction oxidase 2-like [Asparagus officinalis]
c120800.graph_c0	94	67	67	41	20	32	5.13	3.42	4.34	2.75	1.26	1.5	0.00470401	-1.14255	down	[S]	Function unknown	--	--	[T]	Signal transduction mechanisms	TraB family	--	S	Function unknown	traB domain-containing protein isoform X4 [Asparagus officinalis]
c130852.graph_c0	196	178	202	287	412	803	3.27	3.48	4.88	7.07	9.48	13.56	0.000463374	1.47991	up	[O]	Posttranslational modification, protein turnover, chaperones	--	K00799|6.53674e-73|egu:105057288|K00799 glutathione S-transferase [EC:2.5.1.18] | (RefSeq) glutathione S-transferase U8-like	--	--	Lateral organ boundaries (LOB) domain;; Glutathione S-transferase, N-terminal domain;; Glutathione S-transferase, N-terminal domain;; Glutathione S-transferase, N-terminal domain;; Glutathione S-transferase, C-terminal domain;; Glutathione S-transferase, C-terminal domain	LOB domain-containing protein 30 OS=Arabidopsis thaliana OX=3702 GN=LBD30 PE=1 SV=1	S	Function unknown	glutathione S-transferase U8-like [Asparagus officinalis]
c111306.graph_c0	932	1138	703	1467	1454	2159	28.25	36.88	27.92	59.63	61.85	64.62	3.33e-05	1.01938	up	[MDT]	Cell wall/membrane/envelope biogenesis ;; Cell cycle control, cell division, chromosome partitioning ;; Signal transduction mechanisms	Molecular Function: ATP binding (GO:0005524);;	--	[O]	Posttranslational modification, protein turnover, chaperones	Domain associated at C-terminal with AAA;; ATPase family associated with various cellular activities (AAA);; Holliday junction DNA helicase ruvB N-terminus	AAA-ATPase ASD, mitochondrial OS=Arabidopsis thaliana OX=3702 GN=AATP1 PE=1 SV=1	O	Posttranslational modification, protein turnover, chaperones	ATP binding protein [Ornithogalum saundersiae]
c131351.graph_c0	203	311	211	344	397	624	7.51	12.29	10.2	17	20.56	22.7	0.0016335	1.0441	up	[HT]	Coenzyme transport and metabolism ;; Signal transduction mechanisms	--	K08869|5.97634e-158|pda:103711223|K08869 aarF domain-containing kinase | (RefSeq) probable serine/threonine-protein kinase abkC	[R]	General function prediction only	ABC1 family	Protein ACTIVITY OF BC1 COMPLEX KINASE 7, chloroplastic OS=Arabidopsis thaliana OX=3702 GN=ABC1K7 PE=1 SV=1	S	Function unknown	probable serine/threonine-protein kinase abkC isoform X1 [Asparagus officinalis]
c125862.graph_c2	6349	4412	3700	2467	1723	1645	283.64	194.38	203.89	197.92	132.29	86.68	7.44e-05	-1.13937	down	--	--	--	--	--	--	--	--	S	Function unknown	hypothetical protein MA16_Dca000038 [Dendrobium catenatum]
c125316.graph_c0	1127	807	982	340	280	308	26.7	19.48	29.7	9.74	8.94	6.61	1.5e-10	-1.50499	down	[PR]	Inorganic ion transport and metabolism ;; General function prediction only	Cellular Component: chloroplast (GO:0009507);; Cellular Component: membrane (GO:0016020);; Molecular Function: oxidoreductase activity (GO:0016491);; Molecular Function: iron-sulfur cluster binding (GO:0051536);;	--	--	--	Rieske [2Fe-2S] domain;; Pheophorbide a oxygenase	Protochlorophyllide-dependent translocon component 52, chloroplastic OS=Arabidopsis thaliana OX=3702 GN=PTC52 PE=2 SV=1	P	Inorganic ion transport and metabolism	protochlorophyllide-dependent translocon component 52, chloroplastic-like isoform X1 [Ananas comosus]
[truncated: 5,330 more rows]
