# Supplementary material for: Comprehensive Transcriptome and Metabolic Profiling of Petal Color Development in Lycoris sprengeri
Source: Front Plant Sci. 2021 Dec 3;12:747131. doi: 10.3389/fpls.2021.747131 (PMC8678534; doi:10.3389/fpls.2021.747131)
Supplement: Supplementary Table 6 — Metabolic profiles of flavonoid biosynthesis-related metabolites in this study. [file Table_6.XLSX]

## Sheet: Sheet1
Component Name	Pink Average (ng/g DW)	Pink sd	white Average (ng/g DW)	white sd	T-TEST
(-)-Catechin 3-O-gallate	9.92139	1.18	10.7666	1.23	0.438828
(-)-Epicatechin 3-O-gallate	0.660444	0.06	10.2062	1.05	9.56388e-05
(-)-Epigallocatechin	0	0	13.6995	1.02061	2.0286e-05
(-)-Gallocatechin gallate	5.37495	0.400434	9.95738	0.741825	0.000709352
(2S)-Liquiritigenin	29.7977	2.21993	102.729	7.65334	9.25508e-05
(S)-Pinocembrin	103.893	7.74002	191.329	14.254	0.000732545
2,4-Dihydroxybenzoic acid	0	0	549.598	40.945	2.0286e-05
2,6-Dihydroxybenzoic acid	270.909	20.1828	1114.1	83.0002	6.86415e-05
3,3',4'5-Tetrahydroxystilbene	0	0	8.00612	0.596456	2.0286e-05
3,4-Dihydro-2H-1-benzopyran-2-one	106.21	7.91267	225.41	16.793	0.000371904
3,4-Dihydroxybenzaldehyde	291.161	21.6915	732.965	54.6059	0.000200601
3-Hydroxyflavone	52.7529	3.93009	57.4581	4.28063	0.233436
4',7-Di-O-methylnaringenin	5.05049	0.376262	21.4091	1.59498	6.56689e-05
4-Hydroxybenzoic acid	2804.85	208.961	805.134	59.9825	9.07301e-05
4-Hydroxycinnamic acid	1528.54	113.876	2228.73	166.04	0.00382723
6-Hydroxydaidzein	8.77914	0.654046	10.559	0.786645	0.0394177
6-Methoxyflavone	3.4556	0.257442	5.95557	0.44369	0.00107884
6-Methylcoumarin	10.7126	0.798087	19.6109	1.46101	0.000756925
Acetovanillone	0	0	648.171	48.2888	2.0286e-05
Aesculin	70.4185	5.24618	611.598	45.5641	3.3851e-05
Afzelin	14.1299	1.05268	186.674	13.9072	2.80513e-05
Amentoflavone	158.17	11.7836	48.5387	3.61613	0.000103601
Apigenin	20.4959	1.52695	562.243	41.8871	2.35745e-05
Apigenin 4'-O-rhamnoside	1.65494	0.123293	1.5761	0.117419	0.467461
Aromadendrin	416.259	31.0113	2912.61	216.99	3.89581e-05
Astragalin	221574	16507.3	285161	21244.5	0.0149301
Baicalein	113.768	8.47569	167.13	12.4512	0.0035752
Biochanin A	3.22353	0.240153	4.63143	0.345041	0.00439278
Butein	5.83802	0.434933	10.3292	0.769525	0.000919719
Caffeic acid	459.777	34.2534	6090.26	453.724	2.80256e-05
Caftaric acid	5.89452	0.439142	0	0	2.0286e-05
Catechin	33.8311	2.52042	102.666	7.6486	0.000121186
Chlorogenic acid	230079	17140.9	57846.7	4309.58	7.22317e-05
Chrysin	10.1084	0.753073	21.8018	1.62424	0.000347993
Coniferaldehyde	15.1184	1.12632	45.7448	3.40799	0.000122016
Cosmosiin	2553.26	190.218	11592.8	863.662	5.97949e-05
Cryptochlorogenic acid	82230.1	6126.14	139322	10379.5	0.00120254
Cucurbitacin I	0	0	49.9673	3.72257	2.0286e-05
Cyanin chloride	8703.9	648.44	219.084	16.3218	2.24776e-05
Daphnetin	26.3267	1.96134	25.6113	1.90804	0.674138
diosmin	0	0	44.2898	3.29959	2.0286e-05
Ellagic acid	0	0	291.108	21.6875	2.0286e-05
Epicatechin	141.326	10.5288	70.9887	5.28866	0.000493733
Epigallocatechin gallate	17.9736	1.33903	17.6843	1.31748	0.802849
Eriodictyol	3.0534	0.227478	55.2999	4.11984	2.55771e-05
Ferulic acid	717.483	53.4525	861.544	64.185	0.0404466
Formononetin	2.07039	0.154244	2.69908	0.201082	0.0126777
Galangin，Norizalpinin	19.6888	1.46682	36.979	2.75493	0.000659365
Gallic acid	127.756	9.51779	598.77	44.6084	5.74259e-05
Genistein	4.81209	0.358501	0	0	2.0286e-05
Gentisic acid	0	0	542.097	40.3862	2.0286e-05
Glycitein	0.362693	0.0270207	16.8719	1.25695	2.21366e-05
Hesperetin	0	0	7.74843	0.577258	2.0286e-05
Hesperidin	11.52	0.858243	31.9888	2.38317	0.000151162
Isoliquiritigenin	57.3734	4.27432	192.707	14.3567	9.73948e-05
Isoorientin	6.5527	0.488176	5.65085	0.420989	0.0725146
Isorhamnetin	74.2445	5.53121	45.3023	3.37502	0.00150344
Isorhamnetin-3-O-glucoside	2345.67	174.752	2214.7	164.995	0.398702
Isosakuranetin	6.97937	0.519963	28.7734	2.14362	6.83889e-05
jaceosidin	2.71589	0.202334	4.75819	0.354485	0.00097539
Kaempferol	1715.39	127.797	10440.5	777.819	4.3615e-05
Limonin	0	0	16.1516	1.2033	2.0286e-05
Luteolin	156.547	11.6627	37955.6	2827.69	2.06227e-05
Malvin	39.2215	2.922	0	0	2.0286e-05
Morin	185.837	13.8449	178.661	13.3102	0.552763
Myricetin	40.357	3.0066	40.3097	3.00307	0.985541
Myricitrin	1.99231	0.148427	2.32153	0.172954	0.0666257
Narcissin	36.1798	2.69539	2199.55	163.867	2.16801e-05
Naringenin	90.9525	6.77596	581.803	43.3443	4.17967e-05
Naringin	117.036	8.71919	168.917	12.5843	0.00420786
Nicotiflorin	1719.83	128.128	10492	781.651	4.35255e-05
Nobiletin	2.66459	0.198512	3.4886	0.259901	0.0120236
Orientin	15.5803	1.16073	12.0642	0.898782	0.0142786
Pelargonidin chloride	114.752	8.54902	94.8452	7.06597	0.0359155
Perillyl Alcohol	458.186	34.1349	189.207	14.0959	0.000227305
Phloretin	68.1014	5.07355	38.4052	2.86118	0.000907731
Phlorizin	9792.24	729.522	3482.55	259.45	0.000146246
Procyanidin B1	0.0842829	0.00627908	6.53055	0.486526	2.13681e-05
Protocatechuic acid	275.761	20.5442	7416.21	552.508	2.36481e-05
Prunin	3664.87	273.033	5356.61	399.067	0.00374348
Psoralen	0.826442	0.0615699	1.36733	0.101866	0.0014084
Pterostilbene	8.0103	0.596768	6.89556	0.513719	0.0702918
Quercetin	193.138	14.3887	182.707	13.6117	0.413298
Quercetin 3-galactoside	56.2732	4.19235	948.696	70.6778	2.60471e-05
Quercetin 3-O-glucuronide	11.6055	0.864607	13.2366	0.986129	0.0975145
Quercitrin	8.47817	0.631623	7.29761	0.543672	0.0701738
Resveratrol	0	0	49.01	3.65124	2.0286e-05
Rhamnetin	19.9793	1.48846	33.08	2.46446	0.00140122
Rutin	0	0	15482.6	1153.45	2.0286e-05
Sakuranetin	7.45891	0.555689	28.0409	2.08905	7.91701e-05
Salicin	33.9444	2.52886	276.611	20.6075	3.51498e-05
Salicylic acid	534.809	39.8433	579.115	43.144	0.261372
Sinapaldehyde	1.94836	0.145153	1.81742	0.135398	0.316987
Sinapic acid	1419.26	105.735	2345.11	174.71	0.00142086
Syringaldehyde	42.1307	3.13874	135.687	10.1086	0.000106192
Syringic acid	316.83	23.6039	1274.78	94.971	7.09515e-05
Taxifolin	27.935	2.08115	161.013	11.9955	4.58433e-05
trans-Cinnamic acid	76.4281	5.6939	697.399	51.9562	3.2941e-05
trans-Piceid	797.26	59.3959	624.77	46.5454	0.0166894
Trilobatin	953.962	71.0702	239.845	17.8684	7.22311e-05
Vanillic acid	751.129	55.9591	1651.8	123.059	0.000322051
Vanillin	434.304	32.3557	193.868	14.4432	0.000299822
Vitexin	17.3221	1.2905	18.7274	1.39519	0.2695
Cyanidin	12293.6	251.15	7207.8	352.2	2.0286e-05
Delphinidin	6794.64	109.52	3837.23	655.69	0.00140122
