# Supplementary material for: Comprehensive Transcriptome and Metabolic Profiling of Petal Color Development in Lycoris sprengeri
Source: Front Plant Sci. 2021 Dec 3;12:747131. doi: 10.3389/fpls.2021.747131 (PMC8678534; doi:10.3389/fpls.2021.747131)
Supplement: Supplementary Table 7 — Summary of numbers of single nucleotide polymorphism (SNP) in samples analyzed in pink and white petals. [file Table_7.XLSX]

## Sheet: Sheet1
#Samples	HomoSNP	HeteSNP	All SNP
White01	143149	114566	257715
White02	142182	111988	254170
white03	140178	113631	253809
Pink01	140724	109430	250154
Pink02	142934	110128	253062
Pink03	143483	105959	249442
