# Supplementary material for: Comprehensive Transcriptome and Metabolic Profiling of Petal Color Development in Lycoris sprengeri
Source: Front Plant Sci. 2021 Dec 3;12:747131. doi: 10.3389/fpls.2021.747131 (PMC8678534; doi:10.3389/fpls.2021.747131)
Supplement: Supplementary Table 8 — Total SNPs in this study. [file Table_8.XLS]

## Sheet: Sheet1
#Chr	Pos	Ref	Alt	White1	Depth	AlleDp	White2	Depth	AlleDp	White3	Depth	AlleDp	Pink1	Depth	AlleDp	Pink2	Depth	AlleDp	Pink3	Depth	AlleDp
c100001.graph_c0	167	G	A	N	.	.	A	2	0,2	N	.	.	N	.	.	N	.	.	G	2	2,0
c100001.graph_c0	175	A	C	N	.	.	C	2	0,2	N	.	.	N	.	.	N	.	.	N	.	.
c100002.graph_c0	162	G	T	N	.	.	K	8	6,2	G	6	6,0	N	.	.	N	.	.	N	.	.
c100002.graph_c0	342	A	G	A	5	5,0	R	10	8,2	R	8	4,4	N	.	.	N	.	.	N	.	.
c100004.graph_c0	118	T	A	N	.	.	N	.	.	W	6	3,3	N	.	.	N	.	.	N	.	.
c100007.graph_c0	114	C	A	N	.	.	N	.	.	A	2	0,2	C	2	2,0	N	.	.	N	.	.
c100007.graph_c0	135	C	T	N	.	.	N	.	.	T	2	0,2	C	2	2,0	N	.	.	N	.	.
c100009.graph_c0	46	A	G	N	.	.	N	.	.	N	.	.	N	.	.	N	.	.	G	3	0,3
c100009.graph_c0	102	G	A	N	.	.	N	.	.	N	.	.	N	.	.	A	2	0,2	A	6	0,6
c100009.graph_c0	215	A	G	N	.	.	N	.	.	N	.	.	N	.	.	N	.	.	G	2	0,2
c100013.graph_c0	66	A	G	A	1	1,0	N	.	.	N	.	.	G	2	0,2	N	.	.	N	.	.
c100016.graph_c0	122	T	A	A	2	0,2	N	.	.	N	.	.	N	.	.	N	.	.	T	2	2,0
c100017.graph_c0	232	G	A	N	.	.	N	.	.	N	.	.	A	2	0,2	N	.	.	N	.	.
c100017.graph_c0	339	G	A	N	.	.	N	.	.	G	2	2,0	N	.	.	A	2	0,2	A	2	0,2
c100017.graph_c0	359	G	A	N	.	.	N	.	.	G	2	2,0	N	.	.	A	3	0,3	A	2	0,2
c100019.graph_c0	287	A	T	A	2	2,0	A	7	7,0	A	2	2,0	W	11	8,3	W	5	3,2	W	4	1,3
c100019.graph_c0	366	A	T	W	6	4,2	W	6	1,5	A	2	2,0	A	11	11,0	A	7	7,0	A	4	4,0
c100019.graph_c0	1199	A	C	M	11	8,3	M	9	5,4	N	.	.	A	21	21,0	A	2	2,0	A	11	11,0
c100019.graph_c0	1204	G	T	K	10	7,3	K	9	5,4	N	.	.	G	21	21,0	G	2	2,0	G	11	11,0
c100019.graph_c0	1257	A	T	W	7	5,2	W	7	3,4	N	.	.	A	15	15,0	A	2	2,0	A	11	11,0
c100019.graph_c0	1285	C	G	S	6	4,2	S	5	2,3	N	.	.	C	8	8,0	C	2	2,0	C	11	11,0
c100021.graph_c0	336	A	G	N	.	.	N	.	.	N	.	.	N	.	.	N	.	.	G	2	0,2
c100023.graph_c0	129	A	C	M	4	2,2	A	2	2,0	A	2	2,0	M	10	6,4	A	2	2,0	C	2	0,2
c100023.graph_c0	148	C	A	C	2	2,0	C	2	2,0	C	2	2,0	M	10	4,6	A	6	0,6	C	2	2,0
c100023.graph_c0	243	T	C	N	.	.	N	.	.	N	.	.	Y	4	2,2	T	2	2,0	N	.	.
c100024.graph_c0	409	A	G	A	2	2,0	A	7	7,0	A	2	2,0	R	8	5,3	R	10	7,3	N	.	.
c100024.graph_c0	521	A	G	A	2	2,0	A	5	5,0	A	2	2,0	R	6	4,2	R	8	6,2	N	.	.
c100024.graph_c0	646	A	T	A	2	2,0	A	5	5,0	A	9	9,0	N	.	.	W	10	7,3	A	2	2,0
c100024.graph_c0	652	A	G	A	2	2,0	A	5	5,0	A	9	9,0	N	.	.	R	10	7,3	A	2	2,0
c100024.graph_c0	716	G	A	G	2	2,0	G	2	2,0	G	9	9,0	N	.	.	R	6	4,2	G	1	1,0
c100025.graph_c0	250	G	A	N	.	.	A	3	0,3	N	.	.	N	.	.	N	.	.	N	.	.
c100027.graph_c0	82	G	A	A	2	0,2	G	1	1,0	G	2	2,0	N	.	.	N	.	.	N	.	.
c100027.graph_c0	92	T	C	C	2	0,2	T	1	1,0	T	2	2,0	N	.	.	N	.	.	N	.	.
c100027.graph_c0	320	C	A	M	4	2,2	N	.	.	C	3	3,0	C	2	2,0	N	.	.	N	.	.
c100027.graph_c0	321	A	G	R	4	2,2	N	.	.	A	3	3,0	A	3	3,0	N	.	.	N	.	.
c100027.graph_c0	357	A	G	A	4	4,0	N	.	.	A	2	2,0	R	3	1,2	N	.	.	N	.	.
c100027.graph_c0	398	C	T	C	3	3,0	N	.	.	C	2	2,0	Y	3	1,2	N	.	.	N	.	.
c100028.graph_c0	229	T	C	N	.	.	Y	6	4,2	N	.	.	N	.	.	N	.	.	N	.	.
c100028.graph_c0	268	T	A	A	2	0,2	W	7	4,3	N	.	.	N	.	.	N	.	.	T	2	2,0
c100028.graph_c0	274	G	A	A	2	0,2	R	8	4,4	N	.	.	N	.	.	N	.	.	G	2	2,0
c100028.graph_c0	452	T	C	N	.	.	Y	5	3,2	N	.	.	N	.	.	N	.	.	N	.	.
c100028.graph_c0	489	G	C	N	.	.	S	6	4,2	G	2	2,0	N	.	.	N	.	.	N	.	.
c100028.graph_c0	518	C	T	N	.	.	Y	5	3,2	C	2	2,0	N	.	.	N	.	.	N	.	.
c100028.graph_c0	539	T	C	N	.	.	Y	6	4,2	T	2	2,0	N	.	.	T	1	1,0	N	.	.
c100030.graph_c0	170	G	A	N	.	.	R	5	3,2	N	.	.	N	.	.	N	.	.	N	.	.
c100030.graph_c0	182	G	A	N	.	.	R	5	3,2	N	.	.	N	.	.	N	.	.	N	.	.
c100030.graph_c0	275	C	T	N	.	.	Y	4	2,2	N	.	.	N	.	.	N	.	.	N	.	.
c100030.graph_c0	348	C	G	C	3	3,0	S	5	3,2	N	.	.	N	.	.	N	.	.	N	.	.
c100031.graph_c0	313	A	C	N	.	.	N	.	.	N	.	.	N	.	.	A	3	3,0	M	3	1,2
c100033.graph_c0	183	T	C	N	.	.	C	2	0,2	N	.	.	N	.	.	T	2	2,0	N	.	.
c100033.graph_c0	319	C	T	N	.	.	T	3	0,3	Y	3	1,2	N	.	.	C	2	2,0	N	.	.
c100033.graph_c0	346	T	C	N	.	.	C	2	0,2	Y	3	1,2	N	.	.	C	2	0,2	N	.	.
c100036.graph_c0	658	G	T	T	2	0,2	G	2	2,0	N	.	.	N	.	.	N	.	.	N	.	.
c100036.graph_c0	810	C	T	Y	3	1,2	N	.	.	C	2	2,0	N	.	.	N	.	.	N	.	.
c100036.graph_c0	814	C	T	Y	3	1,2	N	.	.	C	2	2,0	N	.	.	N	.	.	N	.	.
c100036.graph_c0	846	C	G	S	3	1,2	N	.	.	C	2	2,0	N	.	.	N	.	.	N	.	.
c100036.graph_c0	920	T	C	C	3	0,3	N	.	.	N	.	.	N	.	.	N	.	.	N	.	.
c100036.graph_c0	975	C	T	T	2	0,2	N	.	.	N	.	.	N	.	.	N	.	.	N	.	.
c100037.graph_c0	97	G	T	N	.	.	K	4	2,2	N	.	.	N	.	.	G	2	2,0	G	2	2,0
c100037.graph_c0	668	C	G	N	.	.	C	2	2,0	N	.	.	C	2	2,0	G	3	0,3	C	1	1,0
c100037.graph_c0	1097	G	A	N	.	.	R	6	3,3	N	.	.	G	6	6,0	G	4	4,0	N	.	.
c100037.graph_c0	1856	C	T	N	.	.	Y	4	2,2	N	.	.	Y	6	1,5	C	2	2,0	N	.	.
c100037.graph_c0	2063	C	T	N	.	.	Y	5	2,3	N	.	.	Y	9	3,6	C	7	7,0	N	.	.
c100039.graph_c0	291	G	A	N	.	.	N	.	.	R	13	6,7	N	.	.	N	.	.	N	.	.
c100039.graph_c0	338	A	C	N	.	.	A	3	3,0	M	12	8,4	N	.	.	N	.	.	N	.	.
c100041.graph_c0	42	G	A	G	11	11,0	G	6	6,0	G	21	21,0	R	36	17,19	G	3	3,0	R	6	4,2
c100041.graph_c0	71	C	T	C	14	14,0	C	7	7,0	C	25	25,0	Y	61	40,21	Y	12	7,5	Y	16	6,10
c100041.graph_c0	114	T	C	Y	20	3,17	Y	12	5,7	C	30	1,29	Y	65	43,22	Y	12	7,5	Y	18	7,11
c100041.graph_c0	137	C	A	M	20	3,17	M	13	5,8	A	30	1,29	C	70	70,0	C	13	13,0	C	18	18,0
c100041.graph_c0	230	T	C	Y	14	2,12	Y	9	3,6	C	25	1,24	Y	77	51,26	Y	13	8,5	Y	15	5,10
c100041.graph_c0	272	G	A	R	11	9,2	R	8	6,2	G	20	20,0	R	70	24,46	R	13	5,8	R	14	9,5
c100041.graph_c0	284	C	G	C	8	8,0	C	9	9,0	C	7	7,0	S	61	23,38	S	13	5,8	S	14	9,5
c100043.graph_c0	238	A	T	T	2	0,2	A	3	3,0	N	.	.	N	.	.	N	.	.	A	2	2,0
c100043.graph_c0	247	C	T	C	4	4,0	T	2	0,2	N	.	.	N	.	.	N	.	.	C	2	2,0
c100043.graph_c0	314	A	G	R	4	3,1	N	.	.	N	.	.	N	.	.	N	.	.	G	1	0,1
c100043.graph_c0	338	T	C	Y	4	3,1	N	.	.	N	.	.	N	.	.	N	.	.	C	1	0,1
c100045.graph_c1	113	T	G	N	.	.	N	.	.	N	.	.	T	3	3,0	K	9	5,4	G	3	0,3
c100045.graph_c1	398	T	C	N	.	.	T	2	2,0	N	.	.	Y	13	9,4	T	7	7,0	N	.	.
c100045.graph_c1	461	G	T	N	.	.	N	.	.	G	2	2,0	K	9	7,2	G	6	6,0	N	.	.
c100045.graph_c1	467	C	A	N	.	.	N	.	.	C	2	2,0	M	8	6,2	C	6	6,0	N	.	.
c100046.graph_c0	197	A	G	G	2	0,2	G	2	0,2	G	2	0,2	A	2	2,0	A	2	2,0	A	3	3,0
c100046.graph_c0	335	T	C	C	2	0,2	C	6	0,6	C	3	0,3	T	2	2,0	T	2	2,0	T	7	7,0
c100046.graph_c0	341	T	C	C	1	0,1	Y	6	4,2	T	3	3,0	T	2	2,0	T	2	2,0	T	7	7,0
c100046.graph_c0	451	A	T	N	.	.	A	3	3,0	N	.	.	T	3	0,3	T	4	0,4	T	6	0,6
c100049.graph_c0	162	G	T	N	.	.	N	.	.	N	.	.	N	.	.	T	1	0,1	G	4	4,0
c100049.graph_c0	179	T	C	N	.	.	N	.	.	N	.	.	N	.	.	C	2	0,2	T	4	4,0
c100049.graph_c0	222	G	A	N	.	.	N	.	.	N	.	.	N	.	.	A	2	0,2	G	3	3,0
c100049.graph_c0	537	A	G	N	.	.	N	.	.	N	.	.	N	.	.	N	.	.	R	3	1,2
c100049.graph_c0	745	G	T	N	.	.	N	.	.	N	.	.	G	3	3,0	N	.	.	T	2	0,2
c100049.graph_c0	894	T	A	N	.	.	N	.	.	N	.	.	T	2	2,0	W	5	3,2	N	.	.
c100051.graph_c0	170	A	T	N	.	.	T	3	0,3	N	.	.	A	2	2,0	A	2	2,0	N	.	.
c100051.graph_c0	287	T	C	C	2	0,2	C	4	0,4	N	.	.	T	2	2,0	T	2	2,0	T	3	3,0
c100051.graph_c0	422	A	G	G	3	0,3	G	2	0,2	N	.	.	A	2	2,0	N	.	.	A	3	3,0
c100051.graph_c0	447	T	A	T	2	2,0	N	.	.	T	2	2,0	A	1	0,1	N	.	.	A	4	0,4
c100051.graph_c0	461	A	G	A	2	2,0	A	2	2,0	A	2	2,0	N	.	.	N	.	.	G	4	0,4
c100051.graph_c0	539	G	A	N	.	.	G	2	2,0	G	2	2,0	A	2	0,2	N	.	.	A	3	0,3
c100054.graph_c0	346	C	T	N	.	.	N	.	.	T	2	0,2	N	.	.	C	3	3,0	C	2	2,0
c100054.graph_c0	678	C	A	A	3	0,3	N	.	.	N	.	.	C	7	7,0	C	3	3,0	C	7	7,0
c100054.graph_c0	723	C	T	T	2	0,2	N	.	.	N	.	.	C	8	8,0	C	3	3,0	C	7	7,0
c100054.graph_c0	796	A	G	G	4	0,4	N	.	.	N	.	.	A	7	7,0	N	.	.	A	2	2,0
c100054.graph_c0	892	A	C	C	2	0,2	N	.	.	N	.	.	A	7	7,0	N	.	.	A	2	2,0
c100056.graph_c0	109	T	A	T	17	17,0	T	5	5,0	T	33	33,0	W	6	2,4	N	.	.	W	3	1,2
c100056.graph_c0	226	T	C	Y	17	7,10	Y	5	2,3	Y	40	25,15	C	7	0,7	C	4	0,4	C	3	0,3
c100056.graph_c0	279	G	A	R	13	7,6	G	2	2,0	R	20	9,11	N	.	.	N	.	.	G	2	2,0
c100056.graph_c0	351	T	C	T	6	6,0	N	.	.	T	5	5,0	N	.	.	C	2	0,2	N	.	.
c100064.graph_c0	631	G	A	N	.	.	N	.	.	N	.	.	R	6	3,3	G	4	4,0	G	3	3,0
c100064.graph_c0	635	G	T	N	.	.	N	.	.	N	.	.	K	6	3,3	G	4	4,0	G	3	3,0
c100065.graph_c0	206	T	C	N	.	.	N	.	.	N	.	.	N	.	.	Y	4	2,2	N	.	.
c100065.graph_c0	256	T	C	C	3	0,3	N	.	.	N	.	.	N	.	.	T	3	3,0	N	.	.
c100066.graph_c0	155	G	A	G	2	2,0	A	2	0,2	G	2	2,0	N	.	.	N	.	.	N	.	.
c100066.graph_c0	183	G	A	A	2	0,2	G	1	1,0	R	4	2,2	N	.	.	N	.	.	N	.	.
c100066.graph_c0	192	G	A	A	2	0,2	G	1	1,0	R	4	2,2	N	.	.	N	.	.	N	.	.
c100068.graph_c0	155	G	A	N	.	.	N	.	.	N	.	.	N	.	.	N	.	.	A	2	0,2
c100069.graph_c0	138	G	A	N	.	.	N	.	.	G	2	2,0	N	.	.	N	.	.	A	2	0,2
c100069.graph_c0	185	C	T	N	.	.	N	.	.	C	1	1,0	C	3	3,0	N	.	.	T	2	0,2
c100069.graph_c0	224	C	T	N	.	.	N	.	.	C	2	2,0	Y	4	2,2	N	.	.	T	2	0,2
c100073.graph_c0	310	G	A	A	2	0,2	N	.	.	N	.	.	G	4	4,0	G	2	2,0	G	6	6,0
c100074.graph_c0	237	C	T	N	.	.	N	.	.	T	2	0,2	N	.	.	C	2	2,0	N	.	.
c100076.graph_c0	877	A	T	N	.	.	N	.	.	A	2	2,0	N	.	.	W	7	3,4	N	.	.
c100077.graph_c0	156	C	T	N	.	.	N	.	.	N	.	.	N	.	.	C	2	2,0	T	2	0,2
c100077.graph_c0	447	G	T	N	.	.	N	.	.	N	.	.	G	1	1,0	G	2	2,0	K	4	2,2
c100077.graph_c0	463	C	T	N	.	.	N	.	.	N	.	.	C	2	2,0	C	4	4,0	Y	4	2,2
c100078.graph_c0	87	G	C	G	23	23,0	G	21	21,0	G	24	24,0	S	146	81,65	S	118	79,39	S	155	94,61
c100078.graph_c0	303	C	G	C	23	23,0	C	21	21,0	C	24	24,0	S	126	76,50	S	107	72,35	S	116	79,37
c100078.graph_c0	348	T	G	T	23	23,0	T	21	21,0	T	24	24,0	K	78	45,33	K	78	49,29	K	67	45,22
c100078.graph_c0	476	G	T	G	3	3,0	G	2	2,0	G	4	4,0	N	.	.	T	2	0,2	N	.	.
c100079.graph_c0	92	C	T	N	.	.	C	2	2,0	N	.	.	Y	3	1,2	C	2	2,0	N	.	.
c100079.graph_c0	251	G	A	N	.	.	G	3	3,0	N	.	.	R	6	4,2	N	.	.	G	2	2,0
c100079.graph_c0	1172	C	T	N	.	.	T	3	0,3	N	.	.	N	.	.	C	4	4,0	N	.	.
c100079.graph_c0	1760	A	T	N	.	.	T	5	0,5	N	.	.	A	3	3,0	A	2	2,0	N	.	.
c100080.graph_c0	119	T	C	N	.	.	N	.	.	Y	5	3,2	N	.	.	N	.	.	N	.	.
c100081.graph_c0	238	A	T	W	4	1,3	N	.	.	A	2	2,0	N	.	.	N	.	.	N	.	.
c100081.graph_c0	239	G	A	R	4	1,3	N	.	.	G	2	2,0	N	.	.	N	.	.	N	.	.
c100081.graph_c0	339	C	T	T	4	0,4	C	3	3,0	C	2	2,0	N	.	.	N	.	.	N	.	.
c100081.graph_c0	445	G	A	N	.	.	G	2	2,0	A	2	0,2	N	.	.	N	.	.	N	.	.
c100081.graph_c0	477	G	A	N	.	.	G	2	2,0	A	2	0,2	N	.	.	N	.	.	N	.	.
c100083.graph_c0	343	A	C	N	.	.	N	.	.	N	.	.	A	4	4,0	A	2	2,0	M	3	1,2
c100083.graph_c0	354	C	G	N	.	.	N	.	.	N	.	.	C	4	4,0	C	2	2,0	S	3	1,2
c100087.graph_c0	198	A	T	N	.	.	T	3	0,3	N	.	.	N	.	.	A	2	2,0	A	2	2,0
c100089.graph_c0	195	T	G	N	.	.	T	7	7,0	T	4	4,0	G	2	0,2	T	1	1,0	N	.	.
c100089.graph_c0	257	A	T	A	2	2,0	A	9	9,0	A	5	5,0	W	3	1,2	N	.	.	W	4	1,3
c100089.graph_c0	268	A	G	A	2	2,0	A	7	7,0	A	5	5,0	R	3	1,2	A	2	2,0	R	4	1,3
c100089.graph_c0	305	T	A	T	2	2,0	T	7	7,0	T	7	7,0	W	3	1,2	T	3	3,0	W	5	1,4
c100089.graph_c0	328	A	G	A	2	2,0	A	7	7,0	A	2	2,0	R	3	1,2	A	3	3,0	R	5	1,4
c100089.graph_c0	394	C	T	C	2	2,0	C	5	5,0	C	2	2,0	T	2	0,2	N	.	.	T	3	0,3
c100089.graph_c0	456	C	T	C	2	2,0	C	2	2,0	N	.	.	Y	3	1,2	N	.	.	N	.	.
c100089.graph_c0	475	C	T	C	2	2,0	C	2	2,0	N	.	.	Y	3	1,2	N	.	.	N	.	.
c100089.graph_c0	506	C	T	C	2	2,0	C	2	2,0	N	.	.	Y	3	1,2	N	.	.	N	.	.
c100089.graph_c0	540	T	C	T	2	2,0	T	2	2,0	N	.	.	Y	3	1,2	N	.	.	N	.	.
c100091.graph_c0	278	G	T	N	.	.	N	.	.	N	.	.	K	7	5,2	G	2	2,0	G	7	7,0
c100091.graph_c0	728	G	A	N	.	.	N	.	.	N	.	.	R	8	6,2	G	2	2,0	R	12	10,2
c100091.graph_c0	957	G	C	N	.	.	N	.	.	N	.	.	G	3	3,0	C	2	0,2	N	.	.
c100091.graph_c0	958	A	T	N	.	.	N	.	.	N	.	.	A	3	3,0	T	2	0,2	N	.	.
c100093.graph_c0	222	C	T	T	2	0,2	N	.	.	N	.	.	C	2	2,0	N	.	.	N	.	.
c100093.graph_c0	238	T	C	C	1	0,1	N	.	.	N	.	.	T	2	2,0	N	.	.	N	.	.
c100095.graph_c0	112	A	T	W	4	2,2	N	.	.	A	2	2,0	N	.	.	N	.	.	N	.	.
c100096.graph_c0	180	G	T	K	4	2,2	N	.	.	N	.	.	N	.	.	N	.	.	N	.	.
c100097.graph_c0	173	T	G	T	2	2,0	N	.	.	N	.	.	G	2	0,2	T	2	2,0	K	4	2,2
c100097.graph_c0	200	G	C	C	2	0,2	N	.	.	N	.	.	C	2	0,2	G	2	2,0	S	4	2,2
c100097.graph_c0	223	C	T	N	.	.	C	2	2,0	N	.	.	T	3	0,3	C	2	2,0	Y	4	2,2
c100097.graph_c0	377	T	C	C	2	0,2	N	.	.	C	2	0,2	N	.	.	T	3	3,0	T	4	4,0
c100097.graph_c0	503	C	G	G	2	0,2	N	.	.	N	.	.	N	.	.	C	3	3,0	N	.	.
c100099.graph_c0	190	A	C	M	6	3,3	M	5	3,2	A	6	6,0	N	.	.	A	2	2,0	N	.	.
c100099.graph_c0	520	A	T	W	9	5,4	W	9	5,4	W	17	11,6	N	.	.	N	.	.	T	5	0,5
c100099.graph_c0	531	T	C	T	9	9,0	T	7	7,0	T	17	17,0	N	.	.	N	.	.	C	5	0,5
c100099.graph_c0	713	T	G	K	6	2,4	K	5	3,2	K	16	12,4	N	.	.	N	.	.	K	3	1,2
c100099.graph_c0	729	T	A	W	6	2,4	W	4	2,2	W	12	8,4	N	.	.	N	.	.	T	3	3,0
c100100.graph_c0	208	A	C	N	.	.	N	.	.	N	.	.	A	5	5,0	M	4	2,2	N	.	.
c100100.graph_c0	273	G	A	A	2	0,2	N	.	.	N	.	.	G	4	4,0	R	6	3,3	G	2	2,0
c100100.graph_c0	282	C	A	N	.	.	N	.	.	N	.	.	C	4	4,0	M	5	2,3	N	.	.
c100100.graph_c0	335	C	G	N	.	.	N	.	.	N	.	.	C	4	4,0	S	4	2,2	N	.	.
c100100.graph_c0	339	A	G	N	.	.	N	.	.	N	.	.	A	4	4,0	R	5	2,3	N	.	.
c100100.graph_c0	392	A	G	N	.	.	N	.	.	A	2	2,0	G	4	0,4	A	5	5,0	N	.	.
c100101.graph_c0	467	T	C	N	.	.	N	.	.	T	3	3,0	N	.	.	N	.	.	C	2	0,2
c100103.graph_c0	406	A	G	N	.	.	R	4	1,3	R	6	4,2	N	.	.	N	.	.	N	.	.
c100103.graph_c0	463	C	T	N	.	.	Y	3	1,2	C	4	4,0	N	.	.	N	.	.	N	.	.
c100103.graph_c0	796	C	T	N	.	.	Y	12	10,2	Y	4	2,2	N	.	.	N	.	.	T	3	0,3
c100105.graph_c0	704	G	T	G	10	10,0	K	10	8,2	G	9	9,0	N	.	.	N	.	.	N	.	.
c100107.graph_c0	338	C	T	N	.	.	T	2	0,2	N	.	.	C	2	2,0	C	4	4,0	C	7	7,0
c100107.graph_c0	581	T	C	N	.	.	N	.	.	N	.	.	N	.	.	Y	9	4,5	T	6	6,0
c100110.graph_c0	61	C	G	C	2	2,0	N	.	.	N	.	.	C	2	2,0	S	5	3,2	N	.	.
c100110.graph_c0	174	T	C	T	2	2,0	N	.	.	N	.	.	T	2	2,0	Y	7	5,2	T	3	3,0
c100111.graph_c0	147	C	T	N	.	.	N	.	.	T	4	0,4	C	2	2,0	C	2	2,0	C	2	2,0
c100111.graph_c0	183	T	C	N	.	.	N	.	.	C	4	0,4	T	2	2,0	T	2	2,0	T	2	2,0
c100111.graph_c0	402	C	T	N	.	.	N	.	.	Y	6	3,3	N	.	.	C	3	3,0	C	2	2,0
c100111.graph_c0	467	C	T	C	5	5,0	C	5	5,0	Y	4	1,3	N	.	.	C	2	2,0	C	2	2,0
c100113.graph_c0	220	A	T	W	4	2,2	N	.	.	A	1	1,0	A	2	2,0	N	.	.	N	.	.
c100113.graph_c0	640	A	T	W	6	1,5	A	3	3,0	N	.	.	A	7	7,0	A	2	2,0	N	.	.
c100113.graph_c0	834	C	T	T	5	0,5	N	.	.	C	2	2,0	C	2	2,0	N	.	.	N	.	.
c100114.graph_c0	296	G	T	N	.	.	G	3	3,0	N	.	.	G	3	3,0	K	7	5,2	G	5	5,0
c100114.graph_c0	368	G	C	N	.	.	G	5	5,0	N	.	.	S	7	2,5	G	7	7,0	G	3	3,0
c100114.graph_c0	659	T	G	N	.	.	T	2	2,0	N	.	.	T	3	3,0	K	14	8,6	T	3	3,0
c100114.graph_c0	841	T	C	N	.	.	C	2	0,2	N	.	.	T	2	2,0	T	8	8,0	T	3	3,0
c100115.graph_c0	362	C	A	N	.	.	N	.	.	N	.	.	N	.	.	M	6	4,2	N	.	.
c100115.graph_c0	743	G	A	N	.	.	N	.	.	A	2	0,2	N	.	.	N	.	.	G	5	5,0
c100115.graph_c0	767	A	C	N	.	.	N	.	.	C	2	0,2	N	.	.	N	.	.	A	5	5,0
c100116.graph_c1	815	C	T	C	3	3,0	Y	5	3,2	C	3	3,0	N	.	.	N	.	.	N	.	.
c100119.graph_c0	135	A	G	G	2	0,2	N	.	.	N	.	.	N	.	.	N	.	.	N	.	.
c100119.graph_c0	166	A	T	T	2	0,2	N	.	.	N	.	.	N	.	.	N	.	.	N	.	.
c100122.graph_c0	335	G	A	N	.	.	G	2	2,0	N	.	.	G	4	4,0	R	3	1,2	N	.	.
c100122.graph_c0	338	C	T	N	.	.	C	2	2,0	N	.	.	Y	5	1,4	C	3	3,0	N	.	.
c100126.graph_c0	258	T	C	T	3	3,0	Y	4	1,3	N	.	.	T	2	2,0	N	.	.	N	.	.
c100126.graph_c0	388	G	T	T	2	0,2	N	.	.	N	.	.	N	.	.	G	2	2,0	G	1	1,0
c100127.graph_c0	109	A	T	W	4	2,2	N	.	.	N	.	.	N	.	.	N	.	.	N	.	.
c100127.graph_c0	317	A	G	R	3	1,2	A	2	2,0	N	.	.	N	.	.	N	.	.	N	.	.
c100130.graph_c0	366	G	A	N	.	.	R	4	2,2	G	7	7,0	N	.	.	N	.	.	N	.	.
c100130.graph_c0	374	A	G	N	.	.	R	5	2,3	A	7	7,0	N	.	.	N	.	.	N	.	.
c100130.graph_c0	402	C	T	N	.	.	Y	5	3,2	C	2	2,0	N	.	.	N	.	.	N	.	.
c100130.graph_c0	414	T	G	N	.	.	K	4	2,2	T	2	2,0	N	.	.	N	.	.	N	.	.
c100130.graph_c0	650	G	T	N	.	.	T	2	0,2	N	.	.	N	.	.	N	.	.	N	.	.
c100133.graph_c0	521	G	A	G	10	10,0	G	7	7,0	G	2	2,0	A	2	0,2	A	2	0,2	N	.	.
c100133.graph_c0	594	T	A	T	7	7,0	T	2	2,0	T	2	2,0	A	2	0,2	N	.	.	N	.	.
c100133.graph_c0	595	A	G	A	7	7,0	A	2	2,0	A	2	2,0	G	2	0,2	N	.	.	N	.	.
c100133.graph_c0	649	T	C	T	7	7,0	T	1	1,0	T	2	2,0	C	2	0,2	N	.	.	N	.	.
c100134.graph_c0	285	A	C	C	3	0,3	N	.	.	N	.	.	A	5	5,0	A	5	5,0	A	6	6,0
c100134.graph_c0	364	C	T	C	1	1,0	C	4	4,0	N	.	.	Y	4	1,3	Y	4	2,2	C	7	7,0
c100135.graph_c0	688	T	G	T	6	6,0	T	2	2,0	N	.	.	N	.	.	G	2	0,2	N	.	.
c100136.graph_c0	213	T	A	W	8	2,6	T	2	2,0	T	4	4,0	N	.	.	N	.	.	N	.	.
c100136.graph_c0	353	C	T	T	2	0,2	N	.	.	N	.	.	N	.	.	N	.	.	C	2	2,0
c100139.graph_c0	41	A	T	N	.	.	A	2	2,0	N	.	.	T	2	0,2	T	2	0,2	N	.	.
c100139.graph_c0	60	A	G	N	.	.	A	2	2,0	N	.	.	G	3	0,3	G	2	0,2	N	.	.
c100139.graph_c0	230	G	C	C	5	0,5	N	.	.	N	.	.	G	3	3,0	G	2	2,0	N	.	.
c100139.graph_c0	256	C	T	Y	6	1,5	N	.	.	N	.	.	C	3	3,0	C	2	2,0	N	.	.
c100139.graph_c0	282	C	G	S	6	5,1	C	2	2,0	N	.	.	G	3	0,3	G	3	0,3	N	.	.
c100139.graph_c0	299	T	C	Y	7	5,2	T	2	2,0	N	.	.	C	3	0,3	C	3	0,3	N	.	.
c100140.graph_c0	243	G	A	R	3	1,2	G	2	2,0	A	4	0,4	N	.	.	N	.	.	G	2	2,0
c100141.graph_c1	120	A	T	N	.	.	T	3	0,3	N	.	.	N	.	.	N	.	.	N	.	.
c100141.graph_c1	121	C	G	N	.	.	G	3	0,3	N	.	.	N	.	.	N	.	.	N	.	.
c100141.graph_c1	286	C	T	N	.	.	N	.	.	N	.	.	N	.	.	N	.	.	T	2	0,2
c100145.graph_c0	224	A	T	T	2	0,2	N	.	.	N	.	.	A	2	2,0	A	2	2,0	N	.	.
c100149.graph_c0	186	G	T	K	12	9,3	G	2	2,0	G	2	2,0	N	.	.	N	.	.	N	.	.
c100153.graph_c0	604	A	G	A	3	3,0	A	2	2,0	A	2	2,0	R	4	1,3	R	3	1,2	N	.	.
c100153.graph_c0	661	T	A	T	2	2,0	T	3	3,0	T	2	2,0	W	6	2,4	N	.	.	N	.	.
c100153.graph_c0	717	T	C	T	2	2,0	T	4	4,0	N	.	.	Y	6	2,4	Y	3	1,2	T	3	3,0
c100157.graph_c0	65	C	T	N	.	.	N	.	.	C	8	8,0	N	.	.	N	.	.	T	2	0,2
c100157.graph_c0	157	C	A	M	4	2,2	N	.	.	M	14	10,4	C	2	2,0	N	.	.	C	2	2,0
c100157.graph_c0	176	T	G	G	4	0,4	N	.	.	G	14	0,14	T	2	2,0	N	.	.	T	2	2,0
c100159.graph_c0	308	C	T	T	3	0,3	N	.	.	N	.	.	N	.	.	N	.	.	N	.	.
c100162.graph_c0	60	A	G	N	.	.	G	1	0,1	N	.	.	A	2	2,0	N	.	.	R	4	2,2
c100162.graph_c0	180	T	C	C	2	0,2	C	1	0,1	N	.	.	Y	6	4,2	N	.	.	Y	5	3,2
c100162.graph_c0	202	C	G	N	.	.	G	1	0,1	N	.	.	S	5	3,2	N	.	.	S	5	3,2
c100162.graph_c1	184	A	G	N	.	.	G	2	0,2	N	.	.	A	2	2,0	N	.	.	A	2	2,0
c100162.graph_c1	191	A	T	N	.	.	T	2	0,2	N	.	.	N	.	.	N	.	.	A	2	2,0
c100163.graph_c0	94	G	A	N	.	.	N	.	.	R	5	2,3	N	.	.	N	.	.	G	2	2,0
c100163.graph_c0	202	C	A	N	.	.	A	2	0,2	M	5	3,2	N	.	.	N	.	.	N	.	.
c100163.graph_c0	209	A	G	N	.	.	G	2	0,2	R	4	2,2	N	.	.	N	.	.	N	.	.
c100163.graph_c0	292	G	A	N	.	.	N	.	.	R	7	5,2	N	.	.	N	.	.	N	.	.
c100165.graph_c0	110	G	T	N	.	.	T	2	0,2	N	.	.	N	.	.	N	.	.	N	.	.
c100165.graph_c1	156	A	G	G	2	0,2	N	.	.	N	.	.	N	.	.	N	.	.	N	.	.
c100165.graph_c2	234	G	A	A	3	0,3	A	2	0,2	N	.	.	G	3	3,0	G	2	2,0	N	.	.
c100167.graph_c0	279	T	C	N	.	.	N	.	.	Y	5	3,2	T	6	6,0	Y	7	4,3	N	.	.
c100167.graph_c0	433	G	A	R	3	1,2	A	2	0,2	G	3	3,0	R	4	2,2	G	3	3,0	N	.	.
c100167.graph_c0	789	G	A	N	.	.	N	.	.	G	2	2,0	A	2	0,2	N	.	.	N	.	.
c100168.graph_c0	171	T	C	N	.	.	N	.	.	C	2	0,2	N	.	.	N	.	.	N	.	.
c100170.graph_c1	338	T	C	T	8	8,0	T	11	11,0	T	22	22,0	C	3	0,3	N	.	.	N	.	.
c100170.graph_c1	724	G	T	G	18	18,0	G	23	23,0	G	23	23,0	N	.	.	N	.	.	K	3	1,2
c100170.graph_c1	736	G	C	G	18	18,0	G	17	17,0	G	23	23,0	N	.	.	N	.	.	S	3	1,2
c100171.graph_c0	276	G	A	G	2	2,0	R	5	2,3	N	.	.	R	2	1,1	N	.	.	G	2	2,0
c100171.graph_c0	366	T	C	T	1	1,0	Y	3	1,2	T	4	4,0	C	4	0,4	N	.	.	Y	2	0,2
c100171.graph_c0	389	T	A	N	.	.	W	5	2,3	W	6	4,2	W	4	1,3	T	2	2,0	W	4	2,2
c100171.graph_c0	457	T	G	N	.	.	T	3	3,0	T	3	3,0	K	3	1,2	T	2	2,0	K	5	2,3
c100171.graph_c0	500	C	T	C	2	2,0	C	3	3,0	C	3	3,0	N	.	.	C	2	2,0	Y	6	3,3
c100173.graph_c0	204	A	G	N	.	.	N	.	.	G	3	0,3	N	.	.	N	.	.	A	2	2,0
c100173.graph_c0	328	A	T	W	4	3,1	T	4	0,4	A	5	5,0	T	3	0,3	N	.	.	T	2	0,2
c100173.graph_c0	338	C	T	Y	4	3,1	T	4	0,4	C	5	5,0	T	3	0,3	N	.	.	T	2	0,2
c100173.graph_c0	368	C	T	Y	6	2,4	C	4	4,0	T	5	0,5	C	2	2,0	N	.	.	C	2	2,0
c100173.graph_c0	413	G	C	S	4	2,2	G	4	4,0	G	2	2,0	C	2	0,2	N	.	.	C	3	0,3
c100173.graph_c0	419	C	A,T	Y	5	2,0,3	C	4	4,0,0	C	2	2,0,0	A	2	0,2,0	N	.	.	A	3	0,3,0
c100173.graph_c0	491	T	A	W	5	3,2	N	.	.	N	.	.	N	.	.	N	.	.	A	2	0,2
c100175.graph_c1	210	G	C	S	3	1,2	N	.	.	N	.	.	N	.	.	N	.	.	N	.	.
c100175.graph_c1	519	A	G	N	.	.	N	.	.	G	2	0,2	N	.	.	N	.	.	N	.	.
c100175.graph_c1	542	A	G	N	.	.	N	.	.	G	2	0,2	N	.	.	N	.	.	N	.	.
c100176.graph_c0	372	G	A	G	2	2,0	G	3	3,0	N	.	.	A	2	0,2	N	.	.	N	.	.
c100176.graph_c0	377	T	A	T	2	2,0	T	3	3,0	N	.	.	A	2	0,2	A	1	0,1	N	.	.
c100177.graph_c0	133	T	A	N	.	.	N	.	.	A	2	0,2	T	2	2,0	N	.	.	N	.	.
c100177.graph_c0	136	C	T	N	.	.	N	.	.	T	2	0,2	C	2	2,0	N	.	.	N	.	.
c100179.graph_c0	458	A	G	N	.	.	N	.	.	N	.	.	N	.	.	G	2	0,2	N	.	.
c100183.graph_c0	501	A	C	N	.	.	N	.	.	C	2	0,2	N	.	.	N	.	.	N	.	.
c100184.graph_c0	56	G	T	T	3	0,3	N	.	.	T	5	0,5	G	2	2,0	N	.	.	N	.	.
c100184.graph_c0	196	T	G	N	.	.	G	3	0,3	G	5	0,5	T	3	3,0	N	.	.	N	.	.
c100184.graph_c0	231	T	C	N	.	.	N	.	.	N	.	.	C	2	0,2	N	.	.	N	.	.
c100186.graph_c0	53	A	G	G	1	0,1	G	2	0,2	G	1	0,1	G	1	0,1	N	.	.	N	.	.
c100190.graph_c0	69	G	A	N	.	.	N	.	.	R	9	4,5	G	3	3,0	G	7	7,0	G	7	7,0
c100190.graph_c0	174	G	A	G	4	4,0	R	8	3,5	R	9	6,3	G	6	6,0	G	7	7,0	G	7	7,0
c100190.graph_c0	189	A	G	A	6	6,0	R	9	4,5	R	7	4,3	A	7	7,0	A	7	7,0	A	7	7,0
c100190.graph_c0	434	A	G	A	4	4,0	R	5	2,3	A	2	2,0	N	.	.	N	.	.	N	.	.
c100190.graph_c0	494	G	A	A	2	0,2	R	6	3,3	A	3	0,3	N	.	.	N	.	.	N	.	.
c100190.graph_c0	514	A	T	T	2	0,2	W	6	3,3	T	3	0,3	N	.	.	N	.	.	N	.	.
c100194.graph_c0	138	C	T	C	5	3,0	C	4	4,0	Y	5	3,2	N	.	.	N	.	.	C	2	2,0
c100194.graph_c0	145	T	C	T	6	6,0	T	4	4,0	Y	6	4,2	N	.	.	N	.	.	T	2	2,0
c100194.graph_c0	321	A	T	W	4	2,2	A	5	5,0	N	.	.	N	.	.	N	.	.	A	2	2,0
c100194.graph_c0	336	T	A	W	6	3,3	T	4	4,0	N	.	.	T	2	2,0	N	.	.	T	2	2,0
c100194.graph_c0	381	T	G	K	6	3,3	T	2	2,0	K	5	2,3	T	1	1,0	K	3	1,2	T	2	2,0
c100194.graph_c0	439	C	T	C	4	4,0	C	2	2,0	Y	3	1,2	C	2	2,0	Y	4	1,3	C	2	2,0
c100194.graph_c0	576	G	A	G	2	2,0	G	2	2,0	G	2	2,0	G	2	2,0	A	3	0,3	G	2	2,0
c100195.graph_c0	213	G	A	A	4	0,4	G	2	2,0	N	.	.	G	2	2,0	N	.	.	G	3	3,0
c100195.graph_c0	275	T	C	C	3	0,3	N	.	.	N	.	.	N	.	.	N	.	.	N	.	.
c100195.graph_c0	312	C	A	A	3	0,3	N	.	.	N	.	.	N	.	.	C	2	2,0	N	.	.
c100197.graph_c0	95	G	A	N	.	.	N	.	.	A	2	0,2	N	.	.	N	.	.	N	.	.
c100197.graph_c0	97	A	G	N	.	.	N	.	.	G	2	0,2	N	.	.	N	.	.	N	.	.
c100197.graph_c0	152	T	A	N	.	.	N	.	.	A	2	0,2	N	.	.	N	.	.	N	.	.
c100197.graph_c0	230	G	A	N	.	.	A	2	0,2	N	.	.	N	.	.	N	.	.	N	.	.
c100197.graph_c0	304	C	A	N	.	.	A	2	0,2	C	2	2,0	N	.	.	N	.	.	N	.	.
c100198.graph_c0	171	A	T	A	2	2,0	T	4	0,4	N	.	.	N	.	.	N	.	.	A	2	2,0
c100198.graph_c0	180	C	A	C	2	2,0	A	4	0,4	N	.	.	N	.	.	N	.	.	C	2	2,0
c100198.graph_c0	207	T	A	T	2	2,0	T	3	3,0	N	.	.	N	.	.	N	.	.	A	3	0,3
c100198.graph_c0	325	T	C	N	.	.	C	2	0,2	N	.	.	N	.	.	N	.	.	T	3	3,0
c100200.graph_c0	110	C	T	N	.	.	N	.	.	N	.	.	C	2	2,0	C	2	2,0	Y	5	3,2
c100200.graph_c0	134	A	G	N	.	.	N	.	.	N	.	.	A	2	2,0	A	2	2,0	R	5	3,2
c100200.graph_c0	155	A	G	N	.	.	N	.	.	N	.	.	A	2	2,0	A	2	2,0	R	4	2,2
c100200.graph_c0	241	C	T	N	.	.	N	.	.	N	.	.	Y	5	3,2	N	.	.	Y	6	4,2
c100200.graph_c0	289	T	C	N	.	.	N	.	.	N	.	.	Y	4	2,2	N	.	.	Y	7	5,2
c100200.graph_c0	374	T	C	N	.	.	N	.	.	N	.	.	Y	4	2,2	T	2	2,0	T	5	5,0
c100202.graph_c0	441	C	T	N	.	.	N	.	.	T	2	0,2	C	5	5,0	N	.	.	C	2	2,0
c100204.graph_c0	368	A	T	N	.	.	N	.	.	N	.	.	W	5	2,3	A	2	2,0	N	.	.
c100204.graph_c0	508	G	A	N	.	.	A	2	0,2	N	.	.	G	2	2,0	N	.	.	N	.	.
c100204.graph_c0	606	A	T	N	.	.	A	2	2,0	N	.	.	T	2	0,2	N	.	.	N	.	.
c100207.graph_c0	238	T	A	N	.	.	N	.	.	T	4	4,0	N	.	.	A	3	0,3	N	.	.
c100208.graph_c0	70	C	T	N	.	.	Y	3	1,2	N	.	.	N	.	.	N	.	.	N	.	.
c100208.graph_c0	216	A	G	R	5	3,2	N	.	.	N	.	.	N	.	.	N	.	.	N	.	.
c100208.graph_c0	267	G	A	R	7	4,3	R	4	1,3	G	3	3,0	N	.	.	N	.	.	N	.	.
c100208.graph_c0	278	G	A	R	6	4,2	R	4	1,3	G	3	3,0	N	.	.	N	.	.	N	.	.
c100214.graph_c0	329	G	A	G	5	5,0	G	2	2,0	N	.	.	R	15	10,5	R	10	6,4	G	2	2,0
c100218.graph_c0	259	C	T	N	.	.	N	.	.	N	.	.	Y	5	3,2	N	.	.	N	.	.
c100218.graph_c0	284	C	T	N	.	.	N	.	.	N	.	.	Y	5	2,3	C	2	2,0	N	.	.
c100218.graph_c0	326	T	G	N	.	.	N	.	.	N	.	.	K	5	2,3	T	2	2,0	K	3	1,2
c100219.graph_c0	54	A	T	N	.	.	T	2	0,2	T	2	0,2	A	8	8,0	A	2	2,0	A	3	3,0
c100219.graph_c0	150	A	C	C	2	0,2	C	3	0,3	N	.	.	A	8	8,0	A	7	7,0	A	7	7,0
c100219.graph_c0	279	C	T	N	.	.	N	.	.	T	2	0,2	C	7	7,0	C	7	7,0	C	9	9,0
c100219.graph_c0	294	T	G	N	.	.	N	.	.	G	2	0,2	T	7	7,0	T	7	7,0	T	9	9,0
c100219.graph_c0	385	C	T	T	2	0,2	N	.	.	T	2	0,2	C	7	7,0	C	2	2,0	C	8	8,0
c100219.graph_c0	412	G	A	A	2	0,2	N	.	.	A	2	0,2	G	4	4,0	G	2	2,0	G	5	5,0
c100219.graph_c0	446	T	G	G	2	0,2	N	.	.	N	.	.	T	4	4,0	T	2	2,0	T	5	5,0
c100220.graph_c0	87	C	A	N	.	.	C	1	1,0	N	.	.	N	.	.	A	1	0,1	N	.	.
c100220.graph_c0	102	T	C	N	.	.	T	1	1,0	N	.	.	N	.	.	C	2	0,2	N	.	.
c100220.graph_c0	207	C	A	A	3	0,3	C	1	1,0	A	2	0,2	N	.	.	A	2	0,2	N	.	.
c100220.graph_c0	415	C	T	Y	5	3,2	C	2	2,0	C	9	9,0	N	.	.	C	2	2,0	N	.	.
c100223.graph_c0	365	G	A	N	.	.	N	.	.	N	.	.	N	.	.	R	5	3,2	N	.	.
c100225.graph_c0	136	A	C	M	3	1,2	M	3	1,2	N	.	.	A	2	2,0	A	2	2,0	N	.	.
c100225.graph_c0	241	T	C	Y	4	1,3	N	.	.	Y	5	3,2	T	2	2,0	T	7	7,0	N	.	.
c100225.graph_c0	466	G	A	G	2	2,0	R	4	1,3	R	4	1,3	N	.	.	G	2	2,0	N	.	.
c100226.graph_c0	59	G	C	N	.	.	N	.	.	C	1	0,1	G	2	2,0	C	1	0,1	N	.	.
c100226.graph_c0	96	A	C	A	3	3,0	A	2	2,0	A	2	2,0	M	6	3,3	A	5	5,0	N	.	.
c100226.graph_c0	148	C	T	Y	5	2,3	C	5	5,0	C	2	2,0	C	5	5,0	C	6	6,0	N	.	.
c100229.graph_c0	126	A	G	N	.	.	N	.	.	N	.	.	A	9	9,0	A	4	4,0	R	9	7,2
c100229.graph_c0	302	G	A	N	.	.	N	.	.	N	.	.	R	9	7,2	G	2	2,0	R	11	8,3
c100230.graph_c0	266	C	G	N	.	.	N	.	.	N	.	.	G	2	0,2	N	.	.	N	.	.
c100234.graph_c0	450	T	C	Y	6	2,4	Y	4	2,2	C	2	0,2	N	.	.	N	.	.	N	.	.
c100234.graph_c0	894	T	G	K	7	4,3	N	.	.	N	.	.	N	.	.	N	.	.	N	.	.
c100237.graph_c0	40	C	T	N	.	.	Y	3	1,2	N	.	.	N	.	.	N	.	.	N	.	.
c100238.graph_c0	336	T	G	K	7	5,2	N	.	.	N	.	.	N	.	.	K	6	4,2	K	5	2,3
c100238.graph_c0	480	C	A	M	3	1,2	N	.	.	N	.	.	N	.	.	M	5	3,2	C	4	4,0
c100238.graph_c0	769	A	G	R	3	1,2	N	.	.	R	4	1,3	A	4	4,0	N	.	.	A	2	2,0
c100238.graph_c0	773	A	T	W	3	1,2	N	.	.	W	4	1,3	A	4	4,0	N	.	.	A	2	2,0
c100238.graph_c0	836	C	T	C	2	2,0	T	2	0,2	C	5	5,0	Y	5	2,3	N	.	.	N	.	.
c100241.graph_c0	263	T	A	N	.	.	N	.	.	N	.	.	T	2	2,0	W	4	1,3	W	3	1,2
c100241.graph_c0	349	C	A	N	.	.	C	3	3,0	N	.	.	N	.	.	M	4	1,3	N	.	.
c100246.graph_c0	221	T	C	N	.	.	Y	4	1,3	T	3	3,0	N	.	.	N	.	.	N	.	.
c100246.graph_c0	374	C	T	Y	4	2,2	C	3	3,0	C	4	4,0	N	.	.	N	.	.	N	.	.
c100246.graph_c0	466	C	T	Y	5	2,3	N	.	.	C	6	6,0	N	.	.	N	.	.	N	.	.
c100247.graph_c1	571	T	C	C	2	0,2	N	.	.	N	.	.	Y	10	8,2	Y	9	5,4	Y	9	4,5
c100247.graph_c1	940	G	A	N	.	.	N	.	.	N	.	.	G	6	6,0	G	4	4,0	R	6	3,3
c100247.graph_c1	1293	G	A	N	.	.	N	.	.	N	.	.	N	.	.	G	1	1,0	R	6	4,2
c100247.graph_c1	1479	G	T	N	.	.	N	.	.	N	.	.	N	.	.	N	.	.	K	4	2,2
c100253.graph_c0	251	G	T	T	2	0,2	G	2	2,0	N	.	.	N	.	.	N	.	.	G	2	2,0
c100253.graph_c0	315	C	A	A	2	0,2	N	.	.	N	.	.	N	.	.	C	2	2,0	N	.	.
c100253.graph_c0	349	A	T	T	2	0,2	N	.	.	N	.	.	N	.	.	N	.	.	N	.	.
c100253.graph_c0	362	G	A	A	2	0,2	N	.	.	N	.	.	N	.	.	G	1	1,0	N	.	.
c100255.graph_c0	153	G	C	N	.	.	N	.	.	N	.	.	C	2	0,2	G	2	2,0	C	2	0,2
c100255.graph_c0	183	C	T	T	2	0,2	T	2	0,2	N	.	.	C	2	2,0	C	2	2,0	C	1	1,0
c100255.graph_c0	243	T	A	N	.	.	T	2	2,0	N	.	.	A	2	0,2	A	3	0,3	A	3	0,3
c100256.graph_c0	97	A	G	N	.	.	N	.	.	R	4	2,2	N	.	.	N	.	.	N	.	.
c100256.graph_c0	109	A	G	N	.	.	N	.	.	R	5	3,2	N	.	.	N	.	.	N	.	.
c100257.graph_c0	151	C	T	N	.	.	C	2	2,0	Y	7	4,3	C	4	4,0	C	2	2,0	N	.	.
c100257.graph_c0	242	G	C	G	2	2,0	G	4	4,0	S	8	6,2	C	3	0,3	C	3	0,3	C	2	0,2
c100258.graph_c0	18	G	A	R	5	2,3	N	.	.	N	.	.	G	3	3,0	G	2	2,0	G	2	2,0
c100258.graph_c0	34	G	A	R	5	2,3	N	.	.	A	2	0,2	G	3	3,0	G	3	3,0	G	2	2,0
c100258.graph_c0	258	C	T	Y	7	4,3	N	.	.	N	.	.	C	7	7,0	C	3	3,0	N	.	.
c100258.graph_c0	350	G	T	N	.	.	N	.	.	N	.	.	T	2	0,2	G	3	3,0	N	.	.
c100258.graph_c0	518	C	G	N	.	.	N	.	.	N	.	.	N	.	.	C	3	3,0	S	3	1,2
c100258.graph_c0	523	A	T	N	.	.	N	.	.	N	.	.	N	.	.	A	3	3,0	W	3	1,2
c100258.graph_c0	1010	A	T	N	.	.	N	.	.	N	.	.	A	2	2,0	N	.	.	W	4	1,3
c100259.graph_c0	131	T	C	N	.	.	N	.	.	N	.	.	C	2	0,2	N	.	.	T	2	2,0
c100259.graph_c0	137	A	G	N	.	.	N	.	.	N	.	.	G	2	0,2	N	.	.	A	2	2,0
c100260.graph_c0	86	G	C	N	.	.	N	.	.	N	.	.	N	.	.	C	2	0,2	N	.	.
c100260.graph_c0	88	C	G	N	.	.	N	.	.	N	.	.	N	.	.	G	2	0,2	N	.	.
c100260.graph_c0	214	C	T	N	.	.	N	.	.	N	.	.	N	.	.	T	2	0,2	N	.	.
c100260.graph_c0	314	G	T	K	5	2,3	N	.	.	N	.	.	N	.	.	G	2	2,0	N	.	.
c100260.graph_c0	355	C	T	Y	4	2,2	N	.	.	N	.	.	N	.	.	C	2	2,0	N	.	.
c100261.graph_c0	248	C	G	G	2	0,2	N	.	.	N	.	.	N	.	.	N	.	.	N	.	.
c100261.graph_c0	316	A	G	R	3	1,2	N	.	.	A	2	2,0	N	.	.	N	.	.	N	.	.
c100261.graph_c0	555	T	G	T	2	2,0	N	.	.	G	2	0,2	N	.	.	N	.	.	N	.	.
c100264.graph_c0	259	G	A	G	7	7,0	G	7	7,0	G	7	7,0	G	4	4,0	G	6	6,0	R	5	3,2
c100264.graph_c0	264	T	A	T	7	7,0	T	7	7,0	T	7	7,0	T	4	4,0	T	7	7,0	W	4	2,2
c100265.graph_c0	96	G	A	G	11	11,0	G	7	7,0	G	7	7,0	R	21	12,9	R	9	7,2	R	13	8,5
c100265.graph_c0	152	A	G	R	19	9,10	R	9	6,3	R	13	4,9	A	28	28,0	A	9	9,0	A	20	20,0
c100265.graph_c0	199	C	T	C	21	21,0	C	8	8,0	C	7	7,0	Y	39	21,18	Y	16	13,3	Y	23	13,10
c100265.graph_c0	205	C	T	C	21	21,0	C	8	8,0	C	7	7,0	Y	39	21,18	Y	13	10,3	Y	24	13,11
c100265.graph_c0	241	G	C	G	20	20,0	G	4	4,0	G	7	7,0	S	36	14,22	S	15	2,13	S	19	10,9
c100266.graph_c0	92	G	A	R	18	14,4	R	18	14,4	R	18	14,4	R	12	7,5	G	8	8,0	R	13	9,4
c100266.graph_c0	181	G	A	R	21	8,13	R	20	6,14	R	31	6,25	R	18	11,7	R	9	4,5	R	21	5,16
c100266.graph_c0	229	T	C	Y	24	9,15	Y	16	4,12	Y	33	9,24	Y	21	11,10	Y	12	4,8	Y	22	6,16
c100266.graph_c0	263	G	C	S	24	16,8	S	18	15,3	S	35	27,8	S	20	11,9	S	12	9,3	S	24	19,5
c100270.graph_c0	37	C	T	N	.	.	N	.	.	T	2	0,2	N	.	.	N	.	.	N	.	.
c100270.graph_c0	169	T	A	T	2	2,0	T	2	2,0	N	.	.	N	.	.	N	.	.	A	1	0,1
c100270.graph_c0	174	G	T	G	2	2,0	G	2	2,0	N	.	.	N	.	.	N	.	.	T	2	0,2
c100270.graph_c0	207	T	A	W	7	5,2	N	.	.	N	.	.	N	.	.	N	.	.	A	2	0,2
c100274.graph_c0	197	G	C	N	.	.	N	.	.	N	.	.	G	2	2,0	S	5	2,3	G	1	1,0
c100274.graph_c0	293	G	T	N	.	.	N	.	.	N	.	.	G	2	2,0	K	5	3,2	G	4	4,0
c100274.graph_c0	557	G	A	N	.	.	N	.	.	N	.	.	G	2	2,0	G	4	4,0	R	11	9,2
c100276.graph_c0	370	A	G	N	.	.	N	.	.	N	.	.	A	1	1,0	A	7	7,0	R	15	11,4
c100276.graph_c0	425	A	G	N	.	.	N	.	.	A	2	2,0	A	2	2,0	A	7	7,0	R	12	8,4
c100281.graph_c0	213	T	C	Y	4	2,2	T	2	2,0	Y	4	2,2	N	.	.	N	.	.	N	.	.
c100281.graph_c0	245	T	C	Y	5	2,3	T	3	3,0	Y	6	2,4	N	.	.	N	.	.	N	.	.
c100281.graph_c0	294	G	C	S	5	2,3	S	5	3,2	S	7	3,4	N	.	.	N	.	.	N	.	.
c100281.graph_c0	349	T	C	N	.	.	T	3	3,0	Y	4	1,3	N	.	.	T	2	2,0	N	.	.
c100285.graph_c1	634	C	G	S	454	239215	S	565	281284	S	458	255203	C	159	159,0	C	166	166,0	C	134	134,0
c100285.graph_c1	711	T	A	T	226	226,0	T	267	267,0	T	272	272,0	W	237	149,88	W	241	143,98	W	191	110,81
c100285.graph_c1	746	C	T	Y	220	107113	Y	264	134130	Y	266	130136	Y	155	61,94	Y	166	66100	Y	119	57,62
c100286.graph_c0	25	G	A	N	.	.	G	2	2,0	R	8	6,2	N	.	.	N	.	.	N	.	.
c100286.graph_c0	64	C	T	N	.	.	C	2	2,0	Y	16	9,7	C	2	2,0	C	2	2,0	N	.	.
c100286.graph_c0	115	G	A	A	2	0,2	A	6	0,6	R	24	12,12	G	2	2,0	G	2	2,0	N	.	.
c100287.graph_c0	191	C	A	N	.	.	A	3	0,3	N	.	.	C	1	1,0	N	.	.	N	.	.
c100293.graph_c0	442	T	C	N	.	.	N	.	.	N	.	.	T	2	2,0	Y	3	1,2	T	2	2,0
c100293.graph_c0	633	T	C	N	.	.	N	.	.	N	.	.	T	3	3,0	N	.	.	Y	3	1,2
c100293.graph_c0	829	A	G	N	.	.	N	.	.	N	.	.	A	3	3,0	A	2	2,0	G	2	0,2
c100297.graph_c0	131	A	G	R	41	18,23	R	28	16,12	R	118	54,64	G	14	0,14	G	12	0,12	G	28	0,28
c100300.graph_c0	66	T	C	N	.	.	N	.	.	N	.	.	C	2	0,2	T	1	1,0	N	.	.
c100300.graph_c0	81	G	T	N	.	.	N	.	.	N	.	.	T	2	0,2	G	1	1,0	N	.	.
c100300.graph_c0	117	C	T	N	.	.	N	.	.	N	.	.	T	3	0,3	C	2	2,0	N	.	.
c100300.graph_c0	122	C	T	N	.	.	N	.	.	N	.	.	T	3	0,3	C	2	2,0	N	.	.
c100300.graph_c0	161	G	A	N	.	.	N	.	.	N	.	.	A	2	0,2	G	2	2,0	N	.	.
c100300.graph_c0	210	G	C	G	2	2,0	N	.	.	N	.	.	C	2	0,2	G	2	2,0	N	.	.
c100302.graph_c0	137	C	A	A	2	0,2	N	.	.	A	2	0,2	N	.	.	C	2	2,0	N	.	.
c100302.graph_c0	269	A	C	N	.	.	N	.	.	C	6	0,6	N	.	.	A	2	2,0	N	.	.
c100303.graph_c0	359	A	C	C	2	0,2	N	.	.	N	.	.	A	20	20,0	A	13	13,0	A	7	7,0
c100303.graph_c0	398	T	A	A	2	0,2	N	.	.	A	2	0,2	T	21	21,0	T	7	7,0	T	6	6,0
c100304.graph_c0	66	T	G	N	.	.	N	.	.	N	.	.	K	3	2,1	N	.	.	T	2	2,0
c100304.graph_c0	85	G	A	N	.	.	N	.	.	N	.	.	R	5	3,2	N	.	.	G	3	3,0
c100304.graph_c0	126	A	C	N	.	.	N	.	.	N	.	.	M	5	3,2	N	.	.	A	4	4,0
c100304.graph_c0	152	A	T	N	.	.	N	.	.	N	.	.	W	6	3,3	N	.	.	W	6	4,2
c100304.graph_c0	208	G	A	N	.	.	N	.	.	N	.	.	R	6	4,2	N	.	.	R	7	5,2
c100307.graph_c1	323	G	T	N	.	.	N	.	.	T	2	0,2	G	2	2,0	N	.	.	N	.	.
c100309.graph_c0	135	T	C	C	2	0,2	N	.	.	C	1	0,1	T	4	4,0	N	.	.	N	.	.
c100309.graph_c0	375	G	A	G	2	2,0	N	.	.	G	2	2,0	N	.	.	R	3	1,2	N	.	.
c100309.graph_c0	396	G	A	G	2	2,0	N	.	.	G	2	2,0	N	.	.	R	3	1,2	N	.	.
c100311.graph_c0	347	A	G	N	.	.	N	.	.	A	2	2,0	G	2	0,2	G	2	0,2	G	4	0,4
c100311.graph_c0	348	A	G	N	.	.	N	.	.	A	2	2,0	G	2	0,2	G	2	0,2	G	4	0,4
c100313.graph_c0	275	A	G	N	.	.	N	.	.	G	5	0,5	A	2	2,0	A	2	2,0	A	2	2,0
c100313.graph_c0	346	T	A	A	2	0,2	N	.	.	A	4	0,4	T	2	2,0	T	2	2,0	T	2	2,0
c100314.graph_c1	160	C	G	S	6	1,5	S	3	1,2	S	5	1,4	N	.	.	C	2	2,0	N	.	.
c100314.graph_c1	188	T	C	Y	5	1,4	Y	3	1,2	Y	4	1,3	N	.	.	T	2	2,0	N	.	.
c100314.graph_c1	314	T	C	Y	4	1,3	C	3	0,3	T	2	2,0	N	.	.	T	2	2,0	T	1	1,0
c100314.graph_c1	344	T	C	Y	3	1,2	N	.	.	T	2	2,0	N	.	.	T	2	2,0	T	1	1,0
c100314.graph_c1	372	A	G	R	3	1,2	N	.	.	A	2	2,0	N	.	.	A	2	2,0	A	2	2,0
c100315.graph_c0	164	A	T	N	.	.	T	1	0,1	N	.	.	N	.	.	N	.	.	N	.	.
c100315.graph_c0	174	C	A	N	.	.	A	2	0,2	N	.	.	N	.	.	N	.	.	N	.	.
c100316.graph_c0	110	A	G	A	2	2,0	A	2	2,0	A	2	2,0	G	2	0,2	G	2	0,2	G	2	0,2
c100316.graph_c0	432	G	A	N	.	.	G	7	7,0	N	.	.	N	.	.	R	3	1,2	N	.	.
c100322.graph_c0	390	G	A	N	.	.	N	.	.	A	3	0,3	G	2	2,0	G	2	2,0	G	2	2,0
c100322.graph_c0	442	C	T	N	.	.	N	.	.	T	3	0,3	C	2	2,0	C	2	2,0	C	2	2,0
c100322.graph_c0	711	G	A	N	.	.	N	.	.	G	2	2,0	R	7	5,2	G	2	2,0	N	.	.
c100322.graph_c0	747	A	T	N	.	.	N	.	.	A	2	2,0	W	6	4,2	N	.	.	N	.	.
c100323.graph_c0	55	C	G	G	2	0,2	N	.	.	N	.	.	N	.	.	N	.	.	N	.	.
c100323.graph_c0	72	C	G	G	3	0,3	N	.	.	N	.	.	N	.	.	N	.	.	N	.	.
c100323.graph_c0	198	C	T	C	7	7,0	N	.	.	T	2	0,2	N	.	.	N	.	.	N	.	.
c100323.graph_c0	252	A	C	M	5	1,4	N	.	.	A	2	2,0	N	.	.	N	.	.	N	.	.
c100323.graph_c0	258	C	T	Y	5	1,4	N	.	.	C	2	2,0	N	.	.	N	.	.	N	.	.
c100326.graph_c2	382	C	T	N	.	.	C	4	4,0	N	.	.	N	.	.	T	2	0,2	N	.	.
c100327.graph_c0	1023	A	G	N	.	.	A	2	2,0	N	.	.	R	3	1,2	A	7	7,0	A	1	1,0
c100328.graph_c0	146	A	G	N	.	.	N	.	.	R	4	2,2	G	2	0,2	G	2	0,2	R	8	6,2
c100329.graph_c0	306	T	G	T	7	7,0	K	4	1,3	T	3	3,0	N	.	.	N	.	.	N	.	.
c100329.graph_c0	377	G	C	S	7	3,4	G	6	6,0	S	6	3,3	N	.	.	N	.	.	N	.	.
c100329.graph_c0	448	T	A	W	7	4,3	W	4	1,3	T	5	5,0	N	.	.	N	.	.	N	.	.
c100330.graph_c0	332	T	C	C	2	0,2	T	2	2,0	Y	5	2,3	T	2	2,0	Y	7	4,3	T	1	1,0
c100330.graph_c0	761	A	G	N	.	.	N	.	.	A	3	3,0	N	.	.	G	2	0,2	N	.	.
c100330.graph_c0	1140	A	G	N	.	.	N	.	.	G	2	0,2	A	2	2,0	A	2	2,0	N	.	.
c100330.graph_c0	1141	A	T	N	.	.	N	.	.	T	2	0,2	A	2	2,0	A	2	2,0	N	.	.
c100331.graph_c0	363	T	G	G	2	0,2	G	4	0,4	N	.	.	T	10	10,0	T	2	2,0	T	7	7,0
c100332.graph_c0	103	A	T	N	.	.	T	1	0,1	N	.	.	T	1	0,1	N	.	.	A	2	2,0
c100334.graph_c0	80	A	G	N	.	.	N	.	.	A	2	2,0	G	3	0,3	N	.	.	N	.	.
c100335.graph_c0	267	A	T	A	3	3,0	W	5	3,2	A	9	9,0	N	.	.	N	.	.	N	.	.
c100335.graph_c0	377	A	T	A	2	2,0	A	2	2,0	A	2	2,0	N	.	.	N	.	.	T	2	0,2
c100335.graph_c0	420	G	A	N	.	.	G	4	4,0	N	.	.	N	.	.	N	.	.	A	2	0,2
c100337.graph_c0	133	T	C	T	4	4,0	Y	5	3,2	Y	8	5,3	N	.	.	T	2	2,0	N	.	.
c100337.graph_c0	201	A	G	A	10	10,0	R	6	4,2	A	10	10,0	N	.	.	N	.	.	N	.	.
c100337.graph_c0	217	T	G	T	10	10,0	K	6	4,2	T	11	11,0	N	.	.	N	.	.	N	.	.
c100337.graph_c0	340	T	A	A	8	1,7	W	7	3,4	T	5	5,0	T	2	2,0	N	.	.	N	.	.
c100337.graph_c0	341	A	C	C	8	1,7	M	7	3,4	A	5	5,0	A	2	2,0	N	.	.	N	.	.
c100338.graph_c1	29	G	A	R	6	4,2	N	.	.	N	.	.	G	2	2,0	G	2	2,0	N	.	.
c100338.graph_c1	386	A	T	A	2	2,0	T	2	0,2	A	2	2,0	A	2	2,0	A	2	2,0	A	2	2,0
c100338.graph_c1	390	C	T	C	2	2,0	T	2	0,2	C	2	2,0	C	2	2,0	C	2	2,0	C	2	2,0
c100339.graph_c0	162	A	G	A	2	2,0	A	2	2,0	N	.	.	G	2	0,2	N	.	.	A	2	2,0
c100339.graph_c0	200	T	A	T	2	2,0	T	7	7,0	N	.	.	A	2	0,2	N	.	.	T	2	2,0
c100339.graph_c0	231	A	C	A	4	4,0	A	7	7,0	N	.	.	M	3	1,2	N	.	.	A	2	2,0
c100339.graph_c0	323	A	C	M	5	2,3	A	7	7,0	A	2	2,0	A	2	2,0	A	1	1,0	A	2	2,0
c100339.graph_c0	517	T	A	T	2	2,0	W	7	2,5	A	2	0,2	T	2	2,0	T	2	2,0	T	2	2,0
c100339.graph_c0	518	T	G	G	2	0,2	K	7	5,2	T	2	2,0	T	2	2,0	T	2	2,0	T	2	2,0
c100339.graph_c0	601	G	A	A	3	0,3	N	.	.	N	.	.	G	2	2,0	N	.	.	G	2	2,0
c100340.graph_c0	269	C	G	C	2	2,0	C	3	3,0	C	22	22,0	S	31	15,16	S	46	21,25	S	44	19,25
c100341.graph_c0	335	T	G	G	2	0,2	N	.	.	N	.	.	N	.	.	N	.	.	N	.	.
c100341.graph_c0	375	G	A	A	2	0,2	N	.	.	N	.	.	N	.	.	N	.	.	N	.	.
c100344.graph_c0	247	C	T	T	2	0,2	Y	3	1,2	N	.	.	N	.	.	C	2	2,0	N	.	.
c100344.graph_c0	248	T	C	C	2	0,2	Y	3	1,2	N	.	.	N	.	.	T	2	2,0	N	.	.
c100345.graph_c0	81	C	T	N	.	.	N	.	.	N	.	.	T	2	0,2	N	.	.	N	.	.
c100345.graph_c0	236	G	A	N	.	.	N	.	.	A	3	0,3	G	2	2,0	N	.	.	N	.	.
c100345.graph_c0	261	A	T	N	.	.	N	.	.	A	3	3,0	W	5	2,3	N	.	.	N	.	.
c100354.graph_c0	168	G	A	N	.	.	N	.	.	N	.	.	N	.	.	A	2	0,2	N	.	.
c100354.graph_c0	187	T	C	N	.	.	N	.	.	N	.	.	N	.	.	C	2	0,2	N	.	.
c100356.graph_c0	89	A	C	N	.	.	N	.	.	N	.	.	N	.	.	N	.	.	C	2	0,2
c100356.graph_c0	146	A	G	N	.	.	N	.	.	N	.	.	N	.	.	N	.	.	G	2	0,2
c100359.graph_c1	206	C	G	C	5	5,0	C	7	7,0	C	7	7,0	N	.	.	G	2	0,2	G	2	0,2
c100359.graph_c1	258	C	A	C	9	9,0	C	7	7,0	C	10	10,0	N	.	.	A	3	0,3	A	3	0,3
c100359.graph_c1	278	C	A	C	9	9,0	C	7	7,0	C	10	10,0	N	.	.	A	4	0,4	A	3	0,3
c100359.graph_c1	412	A	T	A	8	8,0	A	9	9,0	A	10	10,0	N	.	.	N	.	.	T	3	0,3
c100359.graph_c1	422	G	T	T	8	1,7	T	9	1,8	T	12	0,12	N	.	.	N	.	.	T	3	0,3
c100363.graph_c0	193	A	G	A	2	2,0	N	.	.	N	.	.	N	.	.	N	.	.	R	5	3,2
c100363.graph_c0	217	A	T	A	2	2,0	N	.	.	N	.	.	N	.	.	N	.	.	W	4	2,2
c100364.graph_c0	104	T	A	W	7	5,2	W	5	3,2	N	.	.	N	.	.	N	.	.	T	1	1,0
c100364.graph_c0	112	C	A	M	7	5,2	M	5	3,2	N	.	.	N	.	.	N	.	.	C	1	1,0
c100364.graph_c0	318	C	G	C	5	5,0	S	6	3,3	C	2	2,0	N	.	.	N	.	.	N	.	.
c100366.graph_c0	140	T	C	Y	6	2,4	N	.	.	N	.	.	N	.	.	N	.	.	N	.	.
c100366.graph_c0	172	C	T	Y	7	4,3	C	3	3,0	N	.	.	N	.	.	N	.	.	N	.	.
c100366.graph_c0	273	A	T	W	7	5,2	A	2	2,0	A	1	1,0	N	.	.	N	.	.	A	1	1,0
c100366.graph_c0	288	T	C	Y	7	5,2	T	1	1,0	N	.	.	N	.	.	N	.	.	T	1	1,0
c100369.graph_c0	570	A	G	N	.	.	A	2	2,0	A	2	2,0	N	.	.	G	3	0,3	N	.	.
c100370.graph_c1	157	T	G	N	.	.	N	.	.	T	2	2,0	K	3	1,2	N	.	.	N	.	.
c100370.graph_c1	758	A	G	N	.	.	N	.	.	N	.	.	R	6	4,2	N	.	.	N	.	.
c100370.graph_c1	762	A	G	N	.	.	N	.	.	N	.	.	R	5	4,1	N	.	.	N	.	.
c100371.graph_c0	234	T	C	N	.	.	C	2	0,2	C	3	0,3	T	2	2,0	T	2	2,0	T	1	1,0
c100371.graph_c0	270	A	G	A	1	1,0	G	3	0,3	G	3	0,3	A	2	2,0	A	4	4,0	A	2	2,0
c100371.graph_c0	279	C	T	C	1	1,0	T	3	0,3	T	3	0,3	C	2	2,0	C	5	5,0	C	2	2,0
c100372.graph_c0	392	C	T	Y	9	7,2	C	5	5,0	Y	12	10,2	N	.	.	N	.	.	N	.	.
c100373.graph_c0	447	A	T	N	.	.	A	2	2,0	A	1	1,0	N	.	.	N	.	.	T	2	0,2
c100373.graph_c0	467	G	A	N	.	.	N	.	.	G	2	2,0	N	.	.	N	.	.	A	2	0,2
c100374.graph_c0	430	A	G	R	5	3,2	N	.	.	N	.	.	N	.	.	N	.	.	A	2	2,0
c100374.graph_c0	437	T	A	W	5	2,3	N	.	.	N	.	.	N	.	.	N	.	.	T	2	2,0
c100374.graph_c0	611	C	T	C	3	3,0	N	.	.	N	.	.	N	.	.	N	.	.	Y	3	1,2
c100375.graph_c0	118	A	G	A	2	2,0	N	.	.	A	2	2,0	A	2	2,0	R	4	2,2	N	.	.
c100375.graph_c0	182	G	C	G	2	2,0	N	.	.	G	4	4,0	G	2	2,0	S	4	2,2	N	.	.
c100375.graph_c0	183	C	T	C	2	2,0	N	.	.	C	4	4,0	C	3	3,0	Y	4	2,2	N	.	.
c100375.graph_c0	370	C	G	C	1	1,0	N	.	.	N	.	.	G	2	0,2	C	3	3,0	G	4	0,4
c100375.graph_c0	381	T	C	T	1	1,0	N	.	.	N	.	.	Y	3	1,2	N	.	.	Y	3	1,2
c100375.graph_c0	569	G	A	G	2	2,0	G	2	2,0	N	.	.	N	.	.	G	2	2,0	A	4	0,4
c100375.graph_c0	618	A	T	N	.	.	A	2	2,0	N	.	.	N	.	.	A	2	2,0	T	2	0,2
c100376.graph_c0	446	G	A	N	.	.	R	4	1,3	G	4	4,0	G	7	7,0	G	2	2,0	G	2	2,0
c100376.graph_c0	504	C	A	N	.	.	M	3	1,2	C	2	2,0	C	3	3,0	C	2	2,0	C	1	1,0
c100376.graph_c0	747	A	T	A	2	2,0	W	6	3,3	A	2	2,0	A	2	2,0	N	.	.	A	2	2,0
c100376.graph_c0	904	T	C	T	2	2,0	Y	5	3,2	T	2	2,0	N	.	.	N	.	.	N	.	.
c100376.graph_c0	914	A	T	A	2	2,0	W	5	3,2	A	2	2,0	N	.	.	N	.	.	N	.	.
c100377.graph_c0	374	C	A	N	.	.	N	.	.	N	.	.	M	5	1,4	C	4	4,0	C	3	3,0
c100377.graph_c0	391	T	C	N	.	.	N	.	.	N	.	.	Y	5	1,4	T	4	4,0	T	3	3,0
c100380.graph_c0	210	T	C	C	18	0,18	C	7	0,7	C	6	0,6	T	2	2,0	T	2	2,0	N	.	.
c100380.graph_c0	305	C	A	C	7	7,0	C	2	2,0	N	.	.	A	2	0,2	A	2	0,2	N	.	.
c100388.graph_c0	165	G	A	N	.	.	N	.	.	A	2	0,2	N	.	.	G	2	2,0	N	.	.
c100389.graph_c0	194	T	C	Y	7	3,4	N	.	.	N	.	.	N	.	.	N	.	.	N	.	.
c100389.graph_c0	401	T	A	W	3	1,2	N	.	.	N	.	.	N	.	.	N	.	.	N	.	.
c100390.graph_c0	73	T	C	C	1	0,1	N	.	.	N	.	.	T	2	2,0	T	5	5,0	T	2	2,0
c100390.graph_c0	85	C	T	T	2	0,2	N	.	.	N	.	.	C	2	2,0	C	5	5,0	C	2	2,0
c100390.graph_c0	136	G	A	A	4	0,4	N	.	.	N	.	.	G	2	2,0	G	5	5,0	G	2	2,0
c100390.graph_c0	144	A	G	G	4	0,4	N	.	.	N	.	.	A	2	2,0	A	8	8,0	A	2	2,0
c100390.graph_c0	369	T	C	C	3	0,3	N	.	.	N	.	.	T	6	6,0	T	7	7,0	N	.	.
c100390.graph_c0	431	G	C	C	3	0,3	C	2	0,2	N	.	.	G	7	7,0	G	7	7,0	G	2	2,0
c100390.graph_c0	459	A	G	G	2	0,2	G	2	0,2	N	.	.	A	7	7,0	A	7	7,0	A	2	2,0
c100390.graph_c0	1375	T	A	A	2	0,2	N	.	.	N	.	.	T	2	2,0	T	3	3,0	T	3	3,0
c100390.graph_c0	1381	G	A	A	1	0,1	N	.	.	N	.	.	G	2	2,0	G	3	3,0	G	3	3,0
c100391.graph_c0	63	G	A	N	.	.	N	.	.	N	.	.	G	4	4,0	A	2	0,2	G	3	3,0
c100391.graph_c0	140	C	G	N	.	.	N	.	.	N	.	.	C	4	4,0	S	4	1,3	S	6	4,2
c100391.graph_c0	219	C	T	N	.	.	N	.	.	C	2	2,0	T	3	0,3	C	4	4,0	Y	5	2,3
c100391.graph_c0	239	G	A	N	.	.	N	.	.	G	2	2,0	R	5	1,4	G	2	2,0	R	5	2,3
c100391.graph_c0	348	A	C	N	.	.	N	.	.	A	2	2,0	M	4	1,3	A	6	6,0	M	3	1,2
c100392.graph_c0	119	T	C	T	2	2,0	N	.	.	N	.	.	N	.	.	C	2	0,2	N	.	.
c100392.graph_c0	216	T	A	W	5	3,2	N	.	.	N	.	.	N	.	.	A	3	0,3	A	2	0,2
c100393.graph_c0	38	C	T	N	.	.	N	.	.	C	2	2,0	N	.	.	T	2	0,2	N	.	.
c100393.graph_c0	41	A	C	N	.	.	N	.	.	A	2	2,0	N	.	.	C	2	0,2	N	.	.
c100393.graph_c0	80	C	A	N	.	.	N	.	.	C	2	2,0	N	.	.	A	2	0,2	N	.	.
c100393.graph_c0	81	C	A	N	.	.	N	.	.	C	2	2,0	N	.	.	A	2	0,2	N	.	.
c100393.graph_c0	272	C	G	N	.	.	N	.	.	C	7	7,0	N	.	.	S	9	2,7	N	.	.
c100393.graph_c0	419	A	G	N	.	.	A	2	2,0	A	2	2,0	N	.	.	R	6	1,5	N	.	.
c100393.graph_c0	503	G	T	N	.	.	G	2	2,0	G	2	2,0	N	.	.	K	6	4,2	N	.	.
c100393.graph_c0	518	C	T	N	.	.	C	2	2,0	C	2	2,0	N	.	.	Y	5	2,3	N	.	.
c100393.graph_c0	653	C	G	N	.	.	N	.	.	N	.	.	N	.	.	S	9	5,4	N	.	.
c100393.graph_c0	682	A	G	N	.	.	N	.	.	N	.	.	N	.	.	R	10	5,5	N	.	.
c100393.graph_c0	698	A	C	N	.	.	N	.	.	N	.	.	N	.	.	M	8	5,3	N	.	.
c100396.graph_c0	60	C	T	C	2	2,0	N	.	.	C	2	2,0	T	3	0,3	T	3	0,3	N	.	.
c100397.graph_c0	252	T	C	Y	4	1,3	C	2	0,2	C	2	0,2	N	.	.	N	.	.	Y	2	1,1
c100399.graph_c0	201	T	C	Y	4	2,2	N	.	.	N	.	.	N	.	.	N	.	.	N	.	.
c100399.graph_c0	486	A	T	N	.	.	A	2	2,0	N	.	.	N	.	.	N	.	.	T	2	0,2
c100402.graph_c0	168	A	G	N	.	.	N	.	.	G	3	0,3	N	.	.	A	3	3,0	N	.	.
c100402.graph_c0	191	G	C	N	.	.	N	.	.	C	3	0,3	N	.	.	G	3	3,0	G	2	2,0
c100402.graph_c0	218	C	T	N	.	.	N	.	.	T	4	0,4	N	.	.	C	3	3,0	C	4	4,0
c100402.graph_c0	356	T	A	A	2	0,2	N	.	.	N	.	.	N	.	.	N	.	.	N	.	.
c100404.graph_c0	125	A	G	R	8	4,4	N	.	.	N	.	.	N	.	.	A	2	2,0	A	7	7,0
c100404.graph_c0	175	C	T	Y	11	7,4	T	4	0,4	T	2	0,2	N	.	.	C	2	2,0	C	7	7,0
c100404.graph_c0	190	C	T	Y	9	5,4	T	4	0,4	T	2	0,2	N	.	.	C	2	2,0	C	7	7,0
c100404.graph_c0	292	G	A	R	5	3,2	N	.	.	A	3	0,3	N	.	.	N	.	.	G	7	7,0
c100404.graph_c0	295	A	T	W	4	2,2	N	.	.	T	3	0,3	N	.	.	N	.	.	A	7	7,0
c100405.graph_c0	151	T	C	N	.	.	T	2	2,0	N	.	.	C	2	0,2	N	.	.	N	.	.
c100405.graph_c0	152	G	A	N	.	.	G	2	2,0	N	.	.	A	2	0,2	N	.	.	N	.	.
c100405.graph_c0	386	C	T	N	.	.	N	.	.	N	.	.	T	2	0,2	N	.	.	N	.	.
c100407.graph_c0	238	C	T	N	.	.	Y	4	2,2	C	4	4,0	N	.	.	N	.	.	N	.	.
c100407.graph_c0	315	A	C	N	.	.	M	6	4,2	A	4	4,0	N	.	.	N	.	.	N	.	.
c100407.graph_c0	361	T	C	N	.	.	Y	7	4,3	Y	4	1,3	C	2	0,2	N	.	.	C	2	0,2
c100407.graph_c0	397	A	T	N	.	.	W	6	3,3	A	3	3,0	A	2	2,0	N	.	.	N	.	.
c100407.graph_c0	565	T	C	N	.	.	Y	5	3,2	N	.	.	N	.	.	N	.	.	N	.	.
c100407.graph_c0	615	A	T	N	.	.	W	5	2,3	N	.	.	N	.	.	N	.	.	N	.	.
c100407.graph_c0	627	A	T	N	.	.	W	5	2,3	N	.	.	N	.	.	N	.	.	N	.	.
c100411.graph_c0	610	G	A	G	3	3,0	N	.	.	N	.	.	A	1	0,1	R	4	1,3	A	1	0,1
c100411.graph_c0	662	G	A	A	2	0,2	N	.	.	N	.	.	N	.	.	G	2	2,0	N	.	.
c100411.graph_c0	706	G	T	T	2	0,2	N	.	.	N	.	.	N	.	.	G	2	2,0	N	.	.
c100414.graph_c0	127	A	G	N	.	.	G	2	0,2	N	.	.	N	.	.	N	.	.	N	.	.
c100417.graph_c0	257	C	A	N	.	.	C	3	3,0	C	3	3,0	A	2	0,2	C	2	2,0	N	.	.
c100417.graph_c0	328	C	T	N	.	.	Y	5	3,2	Y	7	4,3	T	2	0,2	N	.	.	N	.	.
c100417.graph_c0	382	C	A	N	.	.	M	5	3,2	M	7	3,4	N	.	.	N	.	.	N	.	.
c100417.graph_c0	463	G	C,A	N	.	.	R	5	3,0,2	R	4	2,0,2	C	2	0,2,0	N	.	.	N	.	.
c100417.graph_c0	464	C	T	N	.	.	Y	5	3,2	Y	4	2,2	C	2	2,0	N	.	.	N	.	.
c100417.graph_c0	1011	A	G	A	2	2,0	N	.	.	A	8	8,0	N	.	.	R	4	1,3	R	7	1,6
c100417.graph_c0	1160	T	A	T	3	3,0	N	.	.	T	3	3,0	N	.	.	A	2	0,2	N	.	.
c100419.graph_c0	110	C	G	N	.	.	G	5	0,5	S	7	5,2	N	.	.	N	.	.	N	.	.
c100419.graph_c0	324	G	A	G	3	3,0	G	2	2,0	R	7	5,2	N	.	.	N	.	.	N	.	.
c100419.graph_c0	460	A	G	A	5	5,0	R	6	3,3	A	3	3,0	N	.	.	N	.	.	N	.	.
c100421.graph_c1	110	T	C	N	.	.	T	2	2,0	N	.	.	C	2	0,2	N	.	.	N	.	.
c100425.graph_c0	102	T	G	N	.	.	N	.	.	G	2	0,2	N	.	.	N	.	.	T	2	2,0
c100425.graph_c0	115	G	A	N	.	.	N	.	.	A	2	0,2	N	.	.	N	.	.	G	2	2,0
c100425.graph_c0	150	T	A	N	.	.	A	2	0,2	A	2	0,2	T	2	2,0	N	.	.	T	2	2,0
c100425.graph_c0	152	A	T	N	.	.	T	2	0,2	T	2	0,2	A	2	2,0	N	.	.	A	2	2,0
c100425.graph_c0	187	G	A	N	.	.	G	2	2,0	N	.	.	A	2	0,2	N	.	.	A	2	0,2
c100426.graph_c0	29	A	C	N	.	.	A	2	2,0	N	.	.	N	.	.	N	.	.	M	5	3,2
c100426.graph_c0	148	A	T	N	.	.	A	7	7,0	A	2	2,0	N	.	.	N	.	.	T	9	0,9
c100426.graph_c0	181	T	C	N	.	.	T	7	7,0	T	2	2,0	N	.	.	N	.	.	C	3	0,3
c100426.graph_c0	234	C	A	N	.	.	C	6	6,0	C	2	2,0	N	.	.	N	.	.	M	6	3,3
c100433.graph_c0	292	C	T	N	.	.	N	.	.	N	.	.	C	2	2,0	T	2	0,2	N	.	.
c100433.graph_c0	488	T	G	N	.	.	N	.	.	N	.	.	K	3	1,2	N	.	.	N	.	.
c100433.graph_c0	559	A	C	N	.	.	M	3	1,2	C	2	0,2	A	2	2,0	A	3	3,0	N	.	.
c100433.graph_c0	765	C	T	N	.	.	T	2	0,2	N	.	.	C	7	7,0	N	.	.	N	.	.
c100433.graph_c0	797	T	C	N	.	.	C	2	0,2	N	.	.	T	7	7,0	N	.	.	N	.	.
c100433.graph_c0	1777	T	C	N	.	.	T	2	2,0	N	.	.	C	3	0,3	N	.	.	N	.	.
c100434.graph_c0	221	T	C	Y	3	1,2	N	.	.	N	.	.	N	.	.	N	.	.	N	.	.
c100436.graph_c0	102	A	C	N	.	.	N	.	.	C	2	0,2	N	.	.	A	2	2,0	N	.	.
c100436.graph_c0	249	C	T	N	.	.	T	3	0,3	T	2	0,2	C	2	2,0	C	2	2,0	C	2	2,0
c100436.graph_c0	311	T	G	N	.	.	G	2	0,2	N	.	.	T	2	2,0	T	2	2,0	T	2	2,0
c100436.graph_c0	347	A	G	N	.	.	G	2	0,2	N	.	.	A	2	2,0	A	2	2,0	N	.	.
c100436.graph_c0	478	C	T	N	.	.	T	2	0,2	N	.	.	N	.	.	C	3	3,0	N	.	.
c100436.graph_c0	493	C	T	N	.	.	T	2	0,2	N	.	.	N	.	.	C	3	3,0	N	.	.
c100437.graph_c0	189	A	T	N	.	.	N	.	.	N	.	.	N	.	.	A	2	2,0	W	4	2,2
c100437.graph_c0	311	T	C	N	.	.	N	.	.	N	.	.	N	.	.	T	2	2,0	Y	4	1,3
c100443.graph_c0	114	A	G	A	2	2,0	G	2	0,2	A	2	2,0	N	.	.	N	.	.	R	4	1,3
c100443.graph_c0	141	C	A	C	2	2,0	A	2	0,2	C	2	2,0	C	2	2,0	N	.	.	C	4	4,0
c100443.graph_c0	160	G	C	G	2	2,0	G	2	2,0	G	2	2,0	S	4	2,2	N	.	.	S	6	2,4
c100443.graph_c0	256	A	G	A	2	2,0	N	.	.	A	2	2,0	G	1	0,1	N	.	.	G	2	0,2
c100444.graph_c0	192	T	C	N	.	.	Y	4	2,2	Y	3	1,2	T	2	2,0	T	2	2,0	T	2	2,0
c100444.graph_c0	225	T	C	N	.	.	T	3	3,0	Y	4	2,2	T	2	2,0	T	2	2,0	T	2	2,0
c100444.graph_c0	333	C	T	N	.	.	T	2	0,2	Y	8	6,2	C	3	3,0	C	2	2,0	C	2	2,0
c100444.graph_c0	368	C	T	N	.	.	C	2	2,0	Y	7	2,5	C	3	3,0	C	2	2,0	C	2	2,0
c100446.graph_c0	715	A	G	R	6	4,2	N	.	.	N	.	.	A	1	1,0	A	2	2,0	N	.	.
c100446.graph_c0	780	C	T	C	2	2,0	N	.	.	N	.	.	T	2	0,2	N	.	.	N	.	.
c100447.graph_c0	833	G	T	G	3	3,0	N	.	.	T	2	0,2	N	.	.	N	.	.	N	.	.
c100448.graph_c0	164	G	A	N	.	.	N	.	.	N	.	.	G	3	3,0	N	.	.	A	2	0,2
c100448.graph_c0	607	T	C	N	.	.	N	.	.	N	.	.	T	2	2,0	T	4	4,0	Y	6	4,2
c100448.graph_c0	706	G	T	N	.	.	N	.	.	N	.	.	N	.	.	N	.	.	K	6	3,3
c100449.graph_c0	146	A	C	N	.	.	N	.	.	M	3	1,2	N	.	.	N	.	.	N	.	.
c100449.graph_c0	152	C	T	N	.	.	N	.	.	Y	3	1,2	N	.	.	N	.	.	N	.	.
c100450.graph_c0	123	T	A	W	15	12,3	T	5	5,0	W	25	18,7	T	2	2,0	W	10	8,2	W	8	6,2
c100450.graph_c0	205	A	G	R	12	10,2	A	4	4,0	R	13	8,5	N	.	.	A	7	7,0	R	5	2,3
c100450.graph_c0	246	T	C	Y	10	9,1	T	5	5,0	Y	13	10,3	T	2	2,0	Y	9	7,2	Y	7	3,4
c100450.graph_c0	367	C	A	C	2	2,0	C	4	4,0	M	10	6,4	C	2	2,0	C	5	5,0	M	4	1,3
c100453.graph_c0	190	C	A	N	.	.	C	3	3,0	N	.	.	C	2	2,0	C	7	7,0	M	9	5,4
c100453.graph_c0	345	T	C	N	.	.	T	3	3,0	T	2	2,0	Y	9	7,2	Y	10	7,3	Y	10	7,3
c100453.graph_c0	381	T	A	N	.	.	T	3	3,0	N	.	.	T	9	9,0	W	8	5,3	W	10	7,3
c100453.graph_c0	468	T	C	N	.	.	N	.	.	N	.	.	T	4	4,0	C	3	0,3	T	4	4,0
c100453.graph_c0	480	C	T	N	.	.	N	.	.	N	.	.	C	4	4,0	T	3	0,3	C	2	2,0
c100454.graph_c0	104	C	T	C	2	2,0	C	2	2,0	Y	5	1,4	N	.	.	N	.	.	N	.	.
c100454.graph_c0	243	G	A	G	4	4,0	N	.	.	R	4	2,2	N	.	.	N	.	.	N	.	.
c100454.graph_c0	302	C	T	N	.	.	C	2	2,0	Y	6	2,4	N	.	.	N	.	.	N	.	.
c100454.graph_c0	392	A	G	N	.	.	A	2	2,0	R	5	2,3	N	.	.	N	.	.	N	.	.
c100455.graph_c0	340	G	A	R	6	3,3	G	3	3,0	G	2	2,0	N	.	.	N	.	.	N	.	.
c100455.graph_c0	614	A	C	A	6	6,0	C	3	0,3	N	.	.	N	.	.	N	.	.	N	.	.
c100455.graph_c0	625	A	G	A	7	7,0	G	2	0,2	N	.	.	N	.	.	N	.	.	N	.	.
c100456.graph_c0	265	C	T	N	.	.	T	2	0,2	N	.	.	N	.	.	N	.	.	N	.	.
c100456.graph_c0	329	C	T	N	.	.	T	3	0,3	N	.	.	N	.	.	N	.	.	C	2	2,0
c100457.graph_c0	104	T	A	A	2	0,2	A	2	0,2	N	.	.	N	.	.	T	2	2,0	N	.	.
c100457.graph_c0	120	C	T	T	3	0,3	T	2	0,2	N	.	.	N	.	.	C	2	2,0	N	.	.
c100457.graph_c0	337	A	T	A	2	2,0	A	3	3,0	T	2	0,2	N	.	.	N	.	.	N	.	.
c100459.graph_c0	494	T	C	Y	5	2,3	N	.	.	N	.	.	Y	5	2,3	T	4	4,0	T	2	2,0
c100459.graph_c0	495	A	G	R	5	2,3	N	.	.	N	.	.	R	5	2,3	A	4	4,0	A	2	2,0
c100459.graph_c0	581	G	T	T	2	0,2	N	.	.	N	.	.	N	.	.	G	2	2,0	N	.	.
c100464.graph_c0	809	G	A	N	.	.	G	2	2,0	G	2	2,0	G	2	2,0	R	5	3,2	G	2	2,0
c100464.graph_c0	821	T	A	N	.	.	T	2	2,0	T	2	2,0	T	2	2,0	W	6	3,3	T	2	2,0
c100464.graph_c0	859	A	C	N	.	.	A	2	2,0	A	2	2,0	A	1	1,0	M	5	2,3	A	2	2,0
c100464.graph_c0	878	T	A	N	.	.	T	1	1,0	T	2	2,0	T	1	1,0	W	5	2,3	T	2	2,0
c100468.graph_c0	156	G	T	G	5	5,0	G	4	4,0	K	6	4,2	G	7	7,0	G	2	2,0	G	8	8,0
c100470.graph_c0	134	A	T	A	3	3,0	A	2	2,0	A	2	2,0	T	2	0,2	N	.	.	N	.	.
c100470.graph_c0	215	A	T	A	3	3,0	T	2	0,2	N	.	.	A	2	2,0	N	.	.	N	.	.
c100470.graph_c0	264	T	C	T	2	2,0	N	.	.	N	.	.	N	.	.	N	.	.	C	2	0,2
c100471.graph_c1	460	A	G	G	3	0,3	N	.	.	N	.	.	A	7	7,0	A	2	2,0	A	7	7,0
c100475.graph_c0	169	A	G	R	4	2,2	R	3	1,2	N	.	.	A	6	6,0	A	2	2,0	A	6	6,0
c100475.graph_c0	218	C	T,A	W	6	0,3,3	T	3	0,3,0	T	1	0,1,0	C	6	6,0,0	C	7	7,0,0	C	7	7,0,0
c100475.graph_c0	254	G	A	R	5	3,2	R	4	2,2	N	.	.	G	4	4,0	G	7	7,0	G	6	6,0
c100475.graph_c0	264	G	A	R	5	3,2	R	4	2,2	N	.	.	G	4	4,0	G	7	7,0	G	2	2,0
c100479.graph_c0	147	C	T	N	.	.	N	.	.	T	3	0,3	N	.	.	N	.	.	N	.	.
c100479.graph_c0	246	A	G	A	2	2,0	N	.	.	G	3	0,3	N	.	.	N	.	.	N	.	.
c100479.graph_c0	247	T	A	T	2	2,0	N	.	.	A	3	0,3	N	.	.	N	.	.	N	.	.
c100481.graph_c0	151	C	T	N	.	.	N	.	.	N	.	.	Y	4	2,2	N	.	.	C	2	2,0
c100481.graph_c0	219	T	A	N	.	.	N	.	.	N	.	.	W	4	2,2	N	.	.	N	.	.
c100481.graph_c0	233	A	G	N	.	.	N	.	.	N	.	.	R	5	2,3	N	.	.	N	.	.
c100481.graph_c0	299	C	T	N	.	.	N	.	.	N	.	.	Y	4	1,3	C	2	2,0	C	3	3,0
c100481.graph_c0	707	C	T	N	.	.	N	.	.	N	.	.	N	.	.	T	3	0,3	N	.	.
c100481.graph_c0	750	A	T	N	.	.	N	.	.	N	.	.	N	.	.	T	2	0,2	N	.	.
c100484.graph_c0	181	T	G	N	.	.	N	.	.	K	3	1,2	N	.	.	N	.	.	N	.	.
c100484.graph_c0	187	C	A	N	.	.	N	.	.	M	3	1,2	N	.	.	N	.	.	N	.	.
c100484.graph_c0	356	G	A	N	.	.	G	5	5,0	R	7	5,2	N	.	.	N	.	.	N	.	.
c100484.graph_c0	394	G	A	N	.	.	N	.	.	R	6	4,2	N	.	.	N	.	.	N	.	.
c100488.graph_c0	133	C	T	N	.	.	N	.	.	N	.	.	T	3	0,3	N	.	.	N	.	.
c100488.graph_c0	135	A	G	N	.	.	N	.	.	A	2	2,0	G	3	0,3	N	.	.	N	.	.
c100488.graph_c0	198	A	G	A	1	1,0	N	.	.	A	2	2,0	G	2	0,2	N	.	.	N	.	.
c100488.graph_c0	234	T	A	A	2	0,2	N	.	.	A	3	0,3	N	.	.	N	.	.	N	.	.
c100488.graph_c0	354	T	C	C	2	0,2	N	.	.	N	.	.	N	.	.	T	2	2,0	N	.	.
c100489.graph_c0	32	A	G	A	2	2,0	N	.	.	G	2	0,2	G	2	0,2	N	.	.	N	.	.
c100489.graph_c0	117	A	G	A	2	2,0	N	.	.	R	7	4,3	G	4	0,4	N	.	.	A	2	2,0
c100489.graph_c0	159	A	C	A	2	2,0	N	.	.	M	12	6,6	A	2	2,0	A	2	2,0	A	2	2,0
c100489.graph_c0	216	T	A	N	.	.	N	.	.	W	6	3,3	T	2	2,0	N	.	.	N	.	.
c100490.graph_c0	323	C	A	C	3	3,0	M	8	5,3	M	6	3,3	N	.	.	C	2	2,0	C	2	2,0
c100491.graph_c0	65	G	T	K	7	2,5	K	9	6,3	K	18	9,9	G	7	7,0	G	2	2,0	G	2	2,0
c100491.graph_c0	66	T	A	T	7	7,0	T	9	9,0	T	18	18,0	A	7	0,7	A	3	0,3	A	3	0,3
c100491.graph_c0	245	C	T	Y	9	6,3	Y	8	5,3	Y	7	4,3	T	3	0,3	T	2	0,2	N	.	.
c100495.graph_c0	761	A	T	A	8	8,0	N	.	.	A	3	3,0	T	2	0,2	N	.	.	N	.	.
c100495.graph_c0	780	C	G	C	9	9,0	N	.	.	N	.	.	G	2	0,2	N	.	.	N	.	.
c100495.graph_c0	857	G	A	G	10	10,0	G	3	3,0	G	2	2,0	A	1	0,1	N	.	.	N	.	.
c100498.graph_c1	141	T	C	T	2	2,0	T	2	2,0	T	2	2,0	N	.	.	C	2	0,2	C	4	0,4
c100498.graph_c1	249	C	T	C	2	2,0	C	2	2,0	C	2	2,0	N	.	.	N	.	.	T	3	0,3
c100500.graph_c1	389	G	T	G	4	4,0	T	2	0,2	N	.	.	N	.	.	N	.	.	G	7	7,0
c100501.graph_c0	84	C	T	T	2	0,2	N	.	.	N	.	.	C	2	2,0	N	.	.	C	2	2,0
c100501.graph_c0	234	A	G	R	3	1,2	A	2	2,0	A	2	2,0	A	1	1,0	A	4	4,0	A	7	7,0
c100501.graph_c0	248	G	A	R	3	1,2	G	2	2,0	G	2	2,0	G	1	1,0	G	4	4,0	G	7	7,0
c100501.graph_c0	387	G	A	G	2	2,0	G	2	2,0	G	7	7,0	G	2	2,0	R	7	4,3	G	2	2,0
c100504.graph_c0	84	T	C	C	3	0,3	C	2	0,2	N	.	.	N	.	.	T	2	2,0	T	2	2,0
c100504.graph_c0	173	T	C	Y	4	1,3	C	4	0,4	N	.	.	T	2	2,0	T	2	2,0	T	2	2,0
c100504.graph_c0	183	T	C	Y	6	2,4	C	4	0,4	N	.	.	T	2	2,0	T	3	3,0	T	2	2,0
c100504.graph_c0	242	T	G	K	5	2,3	G	4	0,4	T	2	2,0	N	.	.	T	3	3,0	N	.	.
c100504.graph_c0	433	C	A	M	3	1,2	N	.	.	C	3	3,0	N	.	.	N	.	.	N	.	.
c100505.graph_c1	838	C	A	A	3	0,3	M	3	1,2	N	.	.	N	.	.	C	2	2,0	N	.	.
c100508.graph_c0	310	C	T	C	13	13,0	C	7	7,0	Y	6	4,2	C	2	2,0	C	2	2,0	C	2	2,0
c100508.graph_c0	330	T	A	T	14	14,0	T	7	7,0	W	5	3,2	T	2	2,0	T	2	2,0	T	2	2,0
c100509.graph_c0	110	A	G	A	9	9,0	A	7	7,0	A	2	2,0	R	11	3,8	R	15	7,8	R	7	1,6
c100509.graph_c0	155	G	T	G	9	9,0	G	6	6,0	G	2	2,0	T	12	0,12	T	15	0,15	T	8	0,8
c100509.graph_c0	197	G	A	R	10	4,6	R	9	5,4	G	6	6,0	G	19	19,0	G	13	13,0	G	7	7,0
c100509.graph_c0	211	G	A	G	8	8,0	G	7	7,0	G	7	7,0	R	19	14,5	R	12	7,5	R	10	8,2
c100509.graph_c0	238	G	A	G	8	8,0	G	5	5,0	G	2	2,0	R	16	12,4	R	11	7,4	R	8	6,2
c100510.graph_c0	199	C	T	N	.	.	T	2	0,2	N	.	.	C	2	2,0	C	2	2,0	C	3	3,0
c100510.graph_c0	223	G	A	N	.	.	A	2	0,2	N	.	.	G	2	2,0	G	2	2,0	G	4	4,0
c100510.graph_c0	249	G	A	N	.	.	A	2	0,2	N	.	.	G	2	2,0	G	2	2,0	G	4	4,0
c100510.graph_c0	851	C	G	N	.	.	G	2	0,2	N	.	.	C	2	2,0	C	2	2,0	C	2	2,0
c100511.graph_c0	166	C	T	N	.	.	N	.	.	T	2	0,2	N	.	.	C	5	5,0	N	.	.
c100511.graph_c0	214	G	A	N	.	.	N	.	.	G	2	2,0	N	.	.	R	6	4,2	A	3	0,3
c100511.graph_c0	754	A	G	N	.	.	A	1	1,0	A	8	8,0	N	.	.	R	11	9,2	R	6	4,2
c100511.graph_c0	837	G	A	N	.	.	G	2	2,0	G	7	7,0	N	.	.	R	13	10,3	R	5	3,2
c100512.graph_c0	124	G	A	N	.	.	N	.	.	G	2	2,0	G	2	2,0	R	10	3,7	R	8	5,3
c100512.graph_c0	371	C	A	N	.	.	N	.	.	N	.	.	N	.	.	M	3	1,2	N	.	.
c100513.graph_c0	288	C	G	C	1	1,0	N	.	.	N	.	.	N	.	.	N	.	.	G	2	0,2
c100514.graph_c0	187	G	A	N	.	.	G	6	6,0	R	11	7,4	N	.	.	N	.	.	N	.	.
c100514.graph_c0	224	G	A	N	.	.	G	5	5,0	R	10	6,4	N	.	.	N	.	.	N	.	.
c100514.graph_c0	278	A	G	N	.	.	A	2	2,0	R	10	6,4	N	.	.	N	.	.	N	.	.
c100515.graph_c0	159	A	C	N	.	.	C	1	0,1	N	.	.	N	.	.	A	1	1,0	C	2	0,2
c100515.graph_c0	341	A	T	N	.	.	A	3	3,0	N	.	.	N	.	.	N	.	.	T	2	0,2
c100516.graph_c0	297	C	T	N	.	.	N	.	.	N	.	.	T	3	0,3	N	.	.	N	.	.
c100516.graph_c0	629	G	A	A	4	0,4	N	.	.	N	.	.	N	.	.	G	2	2,0	N	.	.
c100517.graph_c0	463	T	C	N	.	.	N	.	.	N	.	.	T	19	19,0	Y	8	6,2	T	3	3,0
c100517.graph_c0	655	A	G	N	.	.	N	.	.	N	.	.	A	25	25,0	R	4	2,2	N	.	.
c100517.graph_c0	662	T	C	N	.	.	N	.	.	N	.	.	T	26	26,0	Y	4	2,2	N	.	.
c100517.graph_c0	731	T	C	N	.	.	N	.	.	N	.	.	T	18	18,0	Y	5	3,2	N	.	.
c100519.graph_c0	180	A	G	G	6	0,6	G	4	0,4	N	.	.	A	2	2,0	A	3	3,0	N	.	.
c100519.graph_c0	212	G	A	G	4	4,0	G	4	4,0	N	.	.	A	3	0,3	A	3	0,3	N	.	.
c100520.graph_c0	82	C	G	G	2	0,2	N	.	.	N	.	.	N	.	.	N	.	.	N	.	.
c100520.graph_c0	146	A	G	A	3	3,0	N	.	.	G	1	0,1	N	.	.	N	.	.	N	.	.
c100520.graph_c0	150	A	C	A	5	5,0	N	.	.	C	2	0,2	N	.	.	N	.	.	N	.	.
c100520.graph_c0	270	G	A	A	2	0,2	N	.	.	N	.	.	N	.	.	N	.	.	N	.	.
c100521.graph_c0	778	T	C	N	.	.	T	2	2,0	N	.	.	C	2	0,2	N	.	.	N	.	.
c100521.graph_c0	781	C	G	N	.	.	C	2	2,0	N	.	.	G	3	0,3	N	.	.	N	.	.
c100523.graph_c0	141	C	A	N	.	.	N	.	.	A	2	0,2	N	.	.	N	.	.	N	.	.
c100524.graph_c0	291	C	G	C	2	2,0	C	7	7,0	C	2	2,0	S	7	5,2	S	3	1,2	G	4	0,4
c100524.graph_c0	458	T	A	T	3	3,0	T	6	6,0	T	4	4,0	W	3	1,2	N	.	.	N	.	.
c100524.graph_c0	533	T	G	N	.	.	T	8	8,0	T	6	6,0	K	4	1,3	G	2	0,2	G	3	0,3
c100524.graph_c0	555	A	G	A	2	2,0	A	4	4,0	A	3	3,0	R	2	1,1	G	2	0,2	G	3	0,3
c100524.graph_c0	595	A	G	N	.	.	A	4	4,0	A	3	3,0	N	.	.	G	2	0,2	G	3	0,3
c100524.graph_c0	614	C	A	N	.	.	C	4	4,0	C	3	3,0	N	.	.	A	2	0,2	A	3	0,3
c100526.graph_c0	586	A	G	G	2	0,2	N	.	.	G	2	0,2	A	2	2,0	A	2	2,0	A	3	3,0
c100526.graph_c0	721	A	G	N	.	.	N	.	.	A	2	2,0	G	1	0,1	G	4	0,4	G	3	0,3
c100526.graph_c0	763	A	G	N	.	.	N	.	.	G	2	0,2	A	2	2,0	A	4	4,0	A	2	2,0
c100529.graph_c0	124	T	C	C	1	0,1	N	.	.	N	.	.	N	.	.	N	.	.	N	.	.
c100529.graph_c0	144	G	T	T	2	0,2	N	.	.	N	.	.	N	.	.	N	.	.	N	.	.
c100530.graph_c0	234	C	T	N	.	.	T	2	0,2	Y	6	4,2	N	.	.	N	.	.	N	.	.
c100537.graph_c0	187	G	A	G	1	1,0	G	5	5,0	N	.	.	A	2	0,2	A	2	0,2	N	.	.
c100537.graph_c0	449	C	T	C	2	2,0	C	2	2,0	C	2	2,0	N	.	.	T	3	0,3	N	.	.
c100537.graph_c0	450	T	C	T	2	2,0	T	2	2,0	T	2	2,0	N	.	.	C	3	0,3	N	.	.
c100538.graph_c0	111	C	A	C	2	2,0	N	.	.	N	.	.	A	3	0,3	N	.	.	A	4	0,4
c100538.graph_c0	113	T	C	T	2	2,0	N	.	.	N	.	.	C	3	0,3	N	.	.	C	4	0,4
c100538.graph_c0	278	A	G	A	2	2,0	N	.	.	N	.	.	N	.	.	N	.	.	G	2	0,2
c100539.graph_c0	207	A	T	A	1	1,0	N	.	.	W	6	3,3	N	.	.	N	.	.	N	.	.
c100539.graph_c0	261	T	G	T	2	2,0	N	.	.	K	3	1,2	N	.	.	N	.	.	N	.	.
c100541.graph_c0	1341	G	A	N	.	.	N	.	.	R	4	2,2	G	6	6,0	N	.	.	N	.	.
c100541.graph_c0	1806	G	T	N	.	.	N	.	.	T	3	0,3	G	3	3,0	N	.	.	N	.	.
c100541.graph_c0	2553	T	C	N	.	.	N	.	.	C	3	0,3	Y	10	6,4	N	.	.	N	.	.
c100546.graph_c0	418	C	T	N	.	.	C	2	2,0	C	3	3,0	N	.	.	N	.	.	T	2	0,2
c100546.graph_c0	515	G	T	N	.	.	T	2	0,2	N	.	.	G	2	2,0	G	2	2,0	G	2	2,0
c100546.graph_c0	528	C	G	N	.	.	G	2	0,2	N	.	.	C	2	2,0	C	2	2,0	C	2	2,0
c100546.graph_c0	626	C	G	N	.	.	S	4	1,3	N	.	.	C	2	2,0	N	.	.	N	.	.
c100546.graph_c0	766	A	T	N	.	.	T	2	0,2	N	.	.	N	.	.	N	.	.	N	.	.
c100548.graph_c0	304	T	C	N	.	.	N	.	.	Y	3	1,2	N	.	.	N	.	.	T	2	2,0
c100548.graph_c0	381	A	T	N	.	.	N	.	.	A	4	4,0	N	.	.	N	.	.	T	2	0,2
c100549.graph_c0	111	T	G	T	2	2,0	N	.	.	T	2	2,0	N	.	.	G	1	0,1	G	1	0,1
c100549.graph_c0	126	T	A	T	2	2,0	N	.	.	T	2	2,0	N	.	.	A	2	0,2	A	2	0,2
c100549.graph_c0	467	G	A	A	2	0,2	N	.	.	N	.	.	R	3	1,2	N	.	.	G	2	2,0
c100549.graph_c0	478	A	T	T	2	0,2	N	.	.	N	.	.	A	2	2,0	N	.	.	A	3	3,0
c100549.graph_c0	573	T	C	N	.	.	N	.	.	N	.	.	C	2	0,2	N	.	.	T	3	3,0
c100549.graph_c0	707	C	G	S	3	1,2	N	.	.	N	.	.	N	.	.	N	.	.	N	.	.
c100549.graph_c0	715	A	T	W	3	1,2	N	.	.	N	.	.	N	.	.	N	.	.	N	.	.
c100551.graph_c0	37	T	C	N	.	.	N	.	.	N	.	.	N	.	.	N	.	.	C	2	0,2
c100551.graph_c0	50	G	A	N	.	.	N	.	.	N	.	.	N	.	.	N	.	.	A	2	0,2
c100551.graph_c0	233	G	T	T	2	0,2	N	.	.	N	.	.	N	.	.	N	.	.	G	2	2,0
c100552.graph_c0	102	G	A	G	3	3,0	N	.	.	G	2	2,0	N	.	.	N	.	.	R	4	1,3
c100552.graph_c0	151	G	A	R	3	1,2	N	.	.	A	2	0,2	N	.	.	N	.	.	G	2	2,0
c100552.graph_c0	192	C	T	T	2	0,2	N	.	.	T	2	0,2	N	.	.	N	.	.	C	2	2,0
c100554.graph_c0	336	G	A	G	2	2,0	G	2	2,0	N	.	.	N	.	.	A	3	0,3	N	.	.
c100554.graph_c0	410	A	G	N	.	.	A	2	2,0	A	2	2,0	N	.	.	G	2	0,2	N	.	.
c100554.graph_c0	435	T	C	N	.	.	T	2	2,0	T	2	2,0	N	.	.	C	2	0,2	N	.	.
c100554.graph_c0	446	A	C	N	.	.	A	2	2,0	A	2	2,0	N	.	.	C	2	0,2	N	.	.
c100554.graph_c0	638	G	A	N	.	.	N	.	.	N	.	.	N	.	.	A	2	0,2	N	.	.
c100557.graph_c0	67	C	T	C	2	2,0	C	2	2,0	C	2	2,0	Y	5	3,2	C	4	4,0	T	2	0,2
c100557.graph_c0	118	C	T	C	2	2,0	C	8	8,0	C	5	5,0	Y	6	4,2	C	4	4,0	Y	8	5,3
c100557.graph_c0	217	G	A	G	4	4,0	R	7	5,2	R	6	3,3	G	5	5,0	G	7	7,0	G	8	8,0
c100558.graph_c0	212	T	G	N	.	.	G	2	0,2	N	.	.	T	2	2,0	N	.	.	N	.	.
c100562.graph_c0	173	C	T	C	2	2,0	C	5	5,0	C	3	3,0	N	.	.	Y	13	8,5	Y	11	8,3
c100562.graph_c0	208	A	T	A	2	2,0	A	2	2,0	A	4	4,0	A	4	4,0	W	15	10,5	W	14	8,6
c100562.graph_c0	227	G	A	G	5	5,0	R	6	4,2	R	6	4,2	G	4	4,0	G	11	11,0	G	9	9,0
c100562.graph_c0	457	T	C	T	3	3,0	T	4	4,0	Y	5	1,4	T	7	7,0	T	7	7,0	T	2	2,0
c100563.graph_c0	68	A	G	N	.	.	N	.	.	N	.	.	N	.	.	R	4	1,3	R	8	1,7
c100563.graph_c0	76	G	T	N	.	.	N	.	.	N	.	.	N	.	.	K	4	1,3	K	8	1,7
c100563.graph_c0	198	G	A	G	4	4,0	N	.	.	N	.	.	N	.	.	R	4	1,3	R	7	4,3
c100563.graph_c0	305	T	A	N	.	.	T	2	2,0	N	.	.	N	.	.	N	.	.	W	9	7,2
c100563.graph_c0	361	T	A	N	.	.	T	2	2,0	N	.	.	N	.	.	N	.	.	W	7	5,2
c100565.graph_c1	48	T	G	N	.	.	N	.	.	N	.	.	N	.	.	K	4	2,2	T	2	2,0
c100565.graph_c1	183	G	A	N	.	.	N	.	.	N	.	.	N	.	.	R	5	3,2	G	5	5,0
c100567.graph_c0	245	C	A	N	.	.	N	.	.	N	.	.	M	5	2,3	M	5	3,2	N	.	.
c100568.graph_c0	352	T	C	N	.	.	N	.	.	N	.	.	Y	6	4,2	N	.	.	N	.	.
c100570.graph_c0	118	G	A	R	5	3,2	G	2	2,0	N	.	.	N	.	.	G	7	7,0	N	.	.
c100570.graph_c0	190	G	A	R	7	5,2	N	.	.	G	2	2,0	G	2	2,0	G	8	8,0	N	.	.
c100570.graph_c0	289	G	A	R	10	8,2	G	4	4,0	G	2	2,0	G	2	2,0	G	4	4,0	G	2	2,0
c100570.graph_c0	341	A	C	M	11	9,2	A	7	7,0	A	2	2,0	A	2	2,0	A	7	7,0	A	2	2,0
c100570.graph_c0	461	T	A	T	7	7,0	T	3	3,0	T	2	2,0	W	3	1,2	A	4	0,4	A	2	0,2
c100571.graph_c0	42	T	C	Y	4	2,2	C	2	0,2	C	3	0,3	N	.	.	N	.	.	T	2	2,0
c100571.graph_c0	84	G	A	R	7	4,3	A	4	1,3	R	5	1,4	G	2	2,0	N	.	.	G	2	2,0
c100571.graph_c0	130	G	A	R	9	4,5	G	4	4,0	R	7	4,3	G	1	1,0	N	.	.	R	6	2,4
c100571.graph_c0	220	T	C	T	2	2,0	T	2	2,0	Y	5	3,2	N	.	.	N	.	.	N	.	.
c100571.graph_c0	234	G	T	G	2	2,0	G	2	2,0	K	5	3,2	N	.	.	N	.	.	N	.	.
c100573.graph_c0	290	A	C	N	.	.	C	3	0,3	N	.	.	A	2	2,0	A	2	2,0	A	2	2,0
c100573.graph_c0	305	T	C	N	.	.	C	3	0,3	N	.	.	T	2	2,0	T	2	2,0	T	2	2,0
c100576.graph_c0	195	A	G	N	.	.	N	.	.	R	4	2,2	N	.	.	N	.	.	N	.	.
c100576.graph_c0	203	G	A	N	.	.	N	.	.	R	4	2,2	N	.	.	N	.	.	N	.	.
c100581.graph_c0	259	G	A	N	.	.	N	.	.	N	.	.	N	.	.	A	2	0,2	N	.	.
c100581.graph_c0	262	G	C	N	.	.	N	.	.	N	.	.	N	.	.	C	2	0,2	N	.	.
c100582.graph_c0	224	A	G	N	.	.	N	.	.	G	2	0,2	N	.	.	N	.	.	N	.	.
c100582.graph_c0	226	G	A	N	.	.	N	.	.	A	2	0,2	N	.	.	N	.	.	N	.	.
c100584.graph_c1	147	T	C	T	2	2,0	T	2	2,0	Y	5	3,2	T	2	2,0	T	2	2,0	N	.	.
c100584.graph_c1	148	C	T	C	2	2,0	C	2	2,0	Y	5	3,2	C	2	2,0	C	2	2,0	N	.	.
c100584.graph_c1	243	C	G	C	2	2,0	C	2	2,0	C	4	4,0	G	4	0,4	G	4	0,4	N	.	.
c100587.graph_c0	534	C	G	N	.	.	S	2	1,1	S	7	3,4	N	.	.	N	.	.	N	.	.
c100587.graph_c0	579	A	G	R	3	1,2	N	.	.	R	6	3,3	N	.	.	N	.	.	N	.	.
c100587.graph_c0	587	T	G	K	3	1,2	K	3	2,1	K	7	4,3	N	.	.	N	.	.	T	2	2,0
c100587.graph_c0	627	T	G	K	4	1,3	K	4	2,2	K	8	4,4	N	.	.	N	.	.	T	2	2,0
c100587.graph_c0	676	G	C	G	3	3,0	N	.	.	S	6	4,2	N	.	.	N	.	.	N	.	.
c100587.graph_c0	781	T	C	N	.	.	Y	4	3,1	Y	7	4,3	N	.	.	N	.	.	N	.	.
c100587.graph_c0	814	T	C	N	.	.	Y	4	3,1	Y	7	4,3	N	.	.	N	.	.	N	.	.
c100597.graph_c0	34	A	G	R	9	5,4	N	.	.	N	.	.	N	.	.	N	.	.	N	.	.
c100597.graph_c0	194	C	T	Y	13	10,3	Y	8	3,5	C	2	2,0	N	.	.	N	.	.	N	.	.
c100597.graph_c0	285	G	A	R	12	8,4	R	3	1,2	G	2	2,0	N	.	.	N	.	.	N	.	.
c100600.graph_c0	558	A	G	N	.	.	A	2	2,0	A	3	3,0	N	.	.	N	.	.	G	2	0,2
c100601.graph_c0	128	C	G	N	.	.	N	.	.	N	.	.	C	2	2,0	N	.	.	G	2	0,2
c100601.graph_c0	270	C	G	N	.	.	G	1	0,1	N	.	.	C	4	4,0	C	3	3,0	N	.	.
c100601.graph_c0	274	A	G	N	.	.	G	2	0,2	N	.	.	A	4	4,0	A	3	3,0	A	2	2,0
c100601.graph_c0	330	G	A	N	.	.	A	3	0,3	N	.	.	G	6	6,0	G	2	2,0	G	2	2,0
c100601.graph_c0	400	C	T	N	.	.	T	3	0,3	N	.	.	C	3	3,0	C	3	3,0	C	3	3,0
c100601.graph_c0	427	A	T	N	.	.	T	2	0,2	N	.	.	A	3	3,0	A	2	2,0	A	2	2,0
c100603.graph_c0	240	A	G	A	2	2,0	A	2	2,0	N	.	.	R	3	1,2	N	.	.	G	2	0,2
c100603.graph_c0	259	A	G	G	2	0,2	A	3	3,0	N	.	.	A	2	2,0	N	.	.	N	.	.
c100603.graph_c0	289	G	C	N	.	.	C	3	0,3	N	.	.	G	2	2,0	N	.	.	N	.	.
c100603.graph_c0	304	C	T	N	.	.	Y	3	1,2	N	.	.	C	2	2,0	N	.	.	N	.	.
c100607.graph_c0	173	T	C	N	.	.	N	.	.	N	.	.	N	.	.	N	.	.	C	2	0,2
c100608.graph_c0	154	T	C	C	4	0,4	N	.	.	N	.	.	T	2	2,0	N	.	.	N	.	.
c100610.graph_c0	355	G	A	N	.	.	N	.	.	N	.	.	G	4	4,0	R	4	2,2	N	.	.
c100611.graph_c0	147	T	C	N	.	.	N	.	.	T	2	2,0	N	.	.	N	.	.	C	2	0,2
c100611.graph_c0	221	A	C	N	.	.	N	.	.	A	2	2,0	N	.	.	N	.	.	C	2	0,2
c100612.graph_c0	218	G	A	N	.	.	N	.	.	N	.	.	R	5	3,2	R	6	3,3	R	8	2,6
c100612.graph_c0	249	A	G	N	.	.	N	.	.	N	.	.	R	5	2,3	R	7	4,3	R	7	5,2
c100612.graph_c0	260	A	G	N	.	.	N	.	.	N	.	.	R	4	2,2	R	7	4,3	R	7	5,2
c100613.graph_c0	114	G	A	N	.	.	N	.	.	N	.	.	R	4	2,2	R	4	2,2	G	3	3,0
c100613.graph_c0	157	T	G	N	.	.	N	.	.	N	.	.	K	4	2,2	T	4	4,0	T	4	4,0
c100613.graph_c0	391	G	A	R	3	1,2	N	.	.	N	.	.	N	.	.	G	2	2,0	N	.	.
c100613.graph_c0	525	T	C	N	.	.	N	.	.	N	.	.	C	2	0,2	Y	5	2,3	N	.	.
c100613.graph_c0	646	G	A	G	2	2,0	R	3	1,2	N	.	.	R	24	16,8	R	56	33,23	R	15	10,5
c100613.graph_c0	661	G	A	G	2	2,0	R	2	1,1	N	.	.	R	27	20,7	R	59	36,23	R	19	13,6
c100613.graph_c0	774	A	T	A	2	2,0	T	2	0,2	A	2	2,0	W	29	23,6	W	55	34,21	W	26	21,5
c100613.graph_c0	778	C	A	C	2	2,0	A	2	0,2	C	2	2,0	C	32	32,0	C	57	57,0	C	26	24,2
c100613.graph_c0	876	T	G	N	.	.	T	2	2,0	T	3	3,0	K	46	32,14	K	70	49,21	K	35	26,9
c100613.graph_c0	908	T	C	N	.	.	T	2	2,0	T	3	3,0	Y	38	26,12	Y	70	54,16	Y	29	22,7
c100613.graph_c0	1058	T	C	T	2	2,0	T	3	3,0	T	3	3,0	Y	29	19,10	Y	44	32,12	Y	21	16,5
c100613.graph_c0	1114	A	C	A	1	1,0	A	2	2,0	A	5	5,0	M	22	14,8	M	47	33,14	M	20	16,4
c100613.graph_c0	1139	C	T	C	1	1,0	C	2	2,0	C	5	5,0	Y	20	13,7	Y	49	33,16	Y	22	17,5
c100613.graph_c0	1231	A	C	A	2	2,0	A	2	2,0	M	4	2,2	M	22	14,8	M	22	17,5	M	9	7,2
c100613.graph_c0	1251	C	G	C	2	2,0	N	.	.	S	4	2,2	C	20	20,0	C	14	14,0	C	8	8,0
c100613.graph_c0	1306	C	A	C	2	2,0	N	.	.	C	2	2,0	M	12	7,5	M	12	9,3	C	3	3,0
c100613.graph_c0	1334	C	T	N	.	.	N	.	.	N	.	.	Y	8	5,3	Y	7	4,3	N	.	.
c100615.graph_c0	265	T	C	N	.	.	N	.	.	N	.	.	N	.	.	C	2	0,2	N	.	.
c100616.graph_c0	461	G	T	N	.	.	T	2	0,2	N	.	.	N	.	.	N	.	.	N	.	.
c100618.graph_c0	322	G	A	N	.	.	N	.	.	N	.	.	R	3	1,2	R	3	1,2	R	5	2,3
c100621.graph_c0	113	C	G	N	.	.	N	.	.	C	6	6,0	G	2	0,2	C	2	2,0	N	.	.
c100621.graph_c0	177	A	T	A	2	2,0	W	3	1,2	A	5	5,0	T	3	0,3	A	4	4,0	W	4	2,2
c100621.graph_c0	178	C	T	C	2	2,0	Y	3	1,2	C	5	5,0	T	3	0,3	C	4	4,0	Y	4	2,2
c100621.graph_c0	255	G	A	G	2	2,0	N	.	.	G	3	3,0	A	2	0,2	R	4	2,2	N	.	.
c100621.graph_c0	259	A	C	N	.	.	N	.	.	A	3	3,0	C	2	0,2	M	4	2,2	N	.	.
c100626.graph_c0	120	T	C	T	7	7,0	T	7	7,0	T	2	2,0	Y	5	3,2	Y	4	2,2	N	.	.
c100626.graph_c0	326	G	C	S	11	3,8	S	9	1,8	S	7	3,4	S	6	5,1	G	5	5,0	G	3	3,0
c100627.graph_c0	312	T	A	T	1	1,0	N	.	.	T	2	2,0	A	2	0,2	N	.	.	N	.	.
c100627.graph_c0	338	T	C	T	2	2,0	N	.	.	T	2	2,0	C	2	0,2	N	.	.	N	.	.
c100627.graph_c0	423	G	C	G	2	2,0	N	.	.	G	3	3,0	C	2	0,2	N	.	.	N	.	.
c100627.graph_c0	429	C	T	C	2	2,0	N	.	.	C	3	3,0	T	1	0,1	N	.	.	N	.	.
c100627.graph_c0	533	G	A	A	2	0,2	N	.	.	A	2	0,2	N	.	.	N	.	.	N	.	.
c100632.graph_c0	171	A	C	N	.	.	N	.	.	N	.	.	M	7	3,4	A	3	3,0	A	9	9,0
c100632.graph_c0	293	T	G	N	.	.	N	.	.	N	.	.	K	6	4,2	K	3	1,2	T	8	8,0
c100632.graph_c0	332	G	A	N	.	.	N	.	.	N	.	.	R	4	2,2	N	.	.	R	5	1,4
c100633.graph_c0	177	A	C	A	2	2,0	M	5	2,3	A	2	2,0	N	.	.	N	.	.	A	2	2,0
c100633.graph_c0	249	C	T	N	.	.	C	3	3,0	N	.	.	N	.	.	T	2	0,2	N	.	.
c100633.graph_c0	287	C	T	N	.	.	Y	5	3,2	N	.	.	N	.	.	N	.	.	N	.	.
c100633.graph_c0	338	T	C	N	.	.	Y	5	2,3	N	.	.	N	.	.	N	.	.	N	.	.
c100635.graph_c0	150	C	T	N	.	.	N	.	.	N	.	.	N	.	.	C	5	5,0	Y	6	2,4
c100635.graph_c0	174	T	G	N	.	.	N	.	.	N	.	.	N	.	.	G	2	0,2	K	6	2,4
c100635.graph_c0	198	G	A	N	.	.	N	.	.	N	.	.	N	.	.	R	5	1,4	R	8	3,5
c100635.graph_c0	296	G	T	N	.	.	N	.	.	N	.	.	N	.	.	G	5	5,0	K	7	5,2
c100637.graph_c0	87	T	C	T	4	4,0	Y	3	1,2	Y	5	3,2	T	2	2,0	N	.	.	T	2	2,0
c100637.graph_c0	339	T	C	Y	3	1,2	Y	4	2,2	Y	8	3,5	T	2	2,0	N	.	.	T	5	5,0
c100637.graph_c0	383	G	A	N	.	.	R	5	2,3	R	7	3,4	G	2	2,0	N	.	.	G	5	5,0
c100638.graph_c0	208	A	C	N	.	.	N	.	.	N	.	.	N	.	.	C	2	0,2	A	2	2,0
c100640.graph_c0	355	T	G	N	.	.	N	.	.	N	.	.	T	2	2,0	N	.	.	G	3	0,3
c100640.graph_c0	518	C	T	N	.	.	N	.	.	N	.	.	C	2	2,0	N	.	.	T	2	0,2
c100640.graph_c0	523	A	C	N	.	.	N	.	.	N	.	.	A	2	2,0	N	.	.	C	2	0,2
c100641.graph_c0	101	T	C	N	.	.	Y	7	4,3	T	2	2,0	N	.	.	N	.	.	T	2	2,0
c100641.graph_c0	206	G	A	N	.	.	R	4	2,2	G	3	3,0	G	2	2,0	N	.	.	G	2	2,0
c100642.graph_c0	145	T	C	N	.	.	N	.	.	Y	4	2,2	N	.	.	N	.	.	N	.	.
c100642.graph_c0	407	A	T	N	.	.	N	.	.	W	9	7,2	N	.	.	N	.	.	N	.	.
c100642.graph_c0	452	T	C	N	.	.	Y	3	1,2	Y	9	7,2	N	.	.	N	.	.	N	.	.
c100642.graph_c0	501	T	G	N	.	.	N	.	.	K	10	6,4	N	.	.	N	.	.	N	.	.
c100642.graph_c0	555	C	A	N	.	.	N	.	.	M	6	4,2	N	.	.	N	.	.	N	.	.
c100642.graph_c0	584	A	G	N	.	.	N	.	.	R	4	2,2	N	.	.	N	.	.	N	.	.
c100643.graph_c1	208	T	A	N	.	.	T	2	2,0	N	.	.	N	.	.	N	.	.	A	2	0,2
c100646.graph_c0	210	C	T	C	2	2,0	N	.	.	Y	7	3,4	N	.	.	N	.	.	N	.	.
c100647.graph_c0	148	C	T	N	.	.	T	2	0,2	N	.	.	N	.	.	C	2	2,0	N	.	.
c100647.graph_c0	187	T	C	T	2	2,0	C	2	0,2	N	.	.	N	.	.	T	2	2,0	N	.	.
c100647.graph_c0	248	T	A	T	2	2,0	A	2	0,2	N	.	.	T	2	2,0	T	2	2,0	N	.	.
c100647.graph_c0	339	A	C	C	2	0,2	N	.	.	N	.	.	A	7	7,0	A	3	3,0	N	.	.
c100648.graph_c0	357	C	T	C	1	1,0	C	2	2,0	C	2	2,0	Y	3	1,2	Y	9	4,5	N	.	.
c100648.graph_c0	436	T	A	T	2	2,0	T	2	2,0	T	2	2,0	W	7	2,5	W	10	5,5	W	3	1,2
c100648.graph_c0	567	G	A	A	2	0,2	N	.	.	A	3	0,3	G	4	4,0	G	2	2,0	G	2	2,0
c100648.graph_c0	597	A	T	N	.	.	N	.	.	N	.	.	W	4	1,3	A	3	3,0	T	2	0,2
c100648.graph_c0	617	G	C	N	.	.	N	.	.	N	.	.	C	3	0,3	G	3	3,0	C	2	0,2
c100650.graph_c0	122	A	G	G	2	0,2	N	.	.	N	.	.	N	.	.	A	2	2,0	N	.	.
c100650.graph_c0	149	C	G	C	3	3,0	N	.	.	N	.	.	N	.	.	G	2	0,2	C	3	3,0
c100650.graph_c0	162	G	C	G	5	5,0	N	.	.	N	.	.	N	.	.	C	2	0,2	C	2	0,2
c100650.graph_c0	359	C	A	A	2	0,2	N	.	.	N	.	.	N	.	.	C	3	3,0	N	.	.
c100652.graph_c0	117	A	C	N	.	.	C	2	0,2	N	.	.	N	.	.	N	.	.	N	.	.
c100652.graph_c0	186	A	G	N	.	.	N	.	.	N	.	.	N	.	.	A	2	2,0	G	2	0,2
c100653.graph_c0	37	A	T	N	.	.	N	.	.	N	.	.	N	.	.	A	2	2,0	T	2	0,2
c100653.graph_c0	130	T	A	A	2	0,2	N	.	.	N	.	.	N	.	.	T	2	2,0	T	2	2,0
c100653.graph_c0	227	A	T	A	2	2,0	N	.	.	N	.	.	N	.	.	A	2	2,0	T	2	0,2
c100653.graph_c0	232	G	A	G	2	2,0	N	.	.	N	.	.	N	.	.	G	2	2,0	A	2	0,2
c100653.graph_c0	264	T	C	C	2	0,2	N	.	.	N	.	.	N	.	.	T	2	2,0	N	.	.
c100654.graph_c0	185	T	C	N	.	.	N	.	.	T	2	2,0	N	.	.	N	.	.	C	2	0,2
c100654.graph_c0	194	T	C	N	.	.	N	.	.	T	2	2,0	N	.	.	N	.	.	C	2	0,2
c100658.graph_c0	114	T	C	C	2	0,2	N	.	.	Y	4	3,1	N	.	.	N	.	.	N	.	.
c100658.graph_c0	119	A	G	G	2	0,2	N	.	.	R	4	3,1	N	.	.	N	.	.	N	.	.
c100658.graph_c0	407	A	T	N	.	.	N	.	.	T	3	0,3	N	.	.	N	.	.	N	.	.
c100658.graph_c0	419	T	C	N	.	.	N	.	.	C	4	0,4	N	.	.	N	.	.	N	.	.
c100663.graph_c0	162	G	A	N	.	.	N	.	.	R	7	5,2	N	.	.	N	.	.	N	.	.
c100663.graph_c0	238	A	G	N	.	.	N	.	.	R	6	3,3	N	.	.	N	.	.	N	.	.
c100663.graph_c0	306	G	C	N	.	.	N	.	.	S	9	4,5	N	.	.	N	.	.	N	.	.
c100663.graph_c0	499	C	T	Y	4	2,2	Y	4	1,3	Y	11	6,5	N	.	.	N	.	.	N	.	.
c100663.graph_c0	817	C	A	A	2	0,2	C	8	8,0	C	3	3,0	N	.	.	N	.	.	N	.	.
c100664.graph_c0	164	A	G	N	.	.	N	.	.	N	.	.	G	2	0,2	N	.	.	N	.	.
c100664.graph_c0	470	C	T	N	.	.	N	.	.	N	.	.	C	2	2,0	T	2	0,2	N	.	.
c100664.graph_c0	664	A	G	N	.	.	N	.	.	N	.	.	G	2	0,2	A	2	2,0	N	.	.
c100664.graph_c0	723	C	G	N	.	.	G	2	0,2	N	.	.	C	2	2,0	N	.	.	N	.	.
c100664.graph_c0	848	C	A	N	.	.	C	1	1,0	N	.	.	A	2	0,2	C	2	2,0	N	.	.
c100664.graph_c0	1024	T	G	N	.	.	N	.	.	N	.	.	G	2	0,2	T	3	3,0	N	.	.
c100664.graph_c0	1029	A	T	N	.	.	N	.	.	N	.	.	T	2	0,2	A	3	1,0	N	.	.
c100665.graph_c0	188	T	A	N	.	.	N	.	.	N	.	.	A	2	0,2	N	.	.	N	.	.
c100668.graph_c0	315	G	T	N	.	.	N	.	.	K	5	2,3	N	.	.	N	.	.	N	.	.
c100672.graph_c0	273	G	A	N	.	.	G	2	2,0	A	3	0,3	G	10	10,0	R	10	8,2	G	14	14,0
c100672.graph_c0	290	T	C	N	.	.	C	2	0,2	C	3	0,3	T	10	10,0	Y	9	7,2	T	13	13,0
c100672.graph_c0	328	C	T	N	.	.	T	3	0,3	T	4	0,4	C	7	7,0	C	4	4,0	Y	14	12,2
c100672.graph_c0	358	A	T	A	2	2,0	A	3	3,0	T	4	0,4	W	10	8,2	A	5	5,0	W	14	12,2
c100672.graph_c0	371	C	T	T	2	0,2	T	3	0,3	T	4	0,4	Y	10	8,2	C	5	5,0	Y	15	13,2
c100676.graph_c0	138	A	C	N	.	.	M	5	2,3	A	2	2,0	N	.	.	N	.	.	N	.	.
c100676.graph_c0	178	C	T	N	.	.	C	4	4,0	N	.	.	T	2	0,2	N	.	.	N	.	.
c100676.graph_c0	194	C	T	N	.	.	C	4	4,0	N	.	.	T	2	0,2	N	.	.	N	.	.
c100676.graph_c0	266	T	A	N	.	.	T	6	6,0	T	2	2,0	A	2	0,2	N	.	.	W	3	1,2
c100676.graph_c0	338	T	C	N	.	.	T	7	7,0	T	5	5,0	N	.	.	N	.	.	Y	4	2,2
c100676.graph_c0	587	G	A	N	.	.	G	2	2,0	G	6	6,0	N	.	.	N	.	.	A	3	0,3
c100679.graph_c0	80	C	T	C	9	9,0	Y	3	1,2	Y	4	2,2	N	.	.	N	.	.	N	.	.
c100680.graph_c0	225	A	G	N	.	.	N	.	.	N	.	.	G	2	0,2	N	.	.	N	.	.
c100681.graph_c0	111	A	G	G	2	0,2	N	.	.	N	.	.	A	1	1,0	A	3	3,0	N	.	.
c100681.graph_c0	128	C	T	Y	3	1,2	N	.	.	N	.	.	C	1	1,0	C	2	2,0	N	.	.
c100681.graph_c0	194	G	A	G	3	3,0	N	.	.	G	2	2,0	N	.	.	R	4	2,2	N	.	.
c100681.graph_c0	241	A	G	A	4	4,0	A	2	2,0	A	2	2,0	G	2	0,2	G	4	0,4	N	.	.
c100681.graph_c0	261	C	T	C	2	2,0	C	2	2,0	N	.	.	T	2	0,2	T	3	0,3	N	.	.
c100683.graph_c0	405	T	A	T	7	7,0	T	16	16,0	T	20	20,0	A	2	0,2	T	3	3,0	W	10	6,4
c100683.graph_c0	476	T	G	T	7	7,0	T	11	11,0	T	20	20,0	T	2	2,0	K	2	1,1	T	7	7,0
c100685.graph_c0	172	A	T	N	.	.	W	3	1,2	A	6	6,0	N	.	.	N	.	.	N	.	.
c100685.graph_c0	234	G	T	N	.	.	K	4	2,2	K	4	1,3	N	.	.	N	.	.	N	.	.
c100685.graph_c1	482	G	A	N	.	.	R	4	2,2	G	2	2,0	N	.	.	N	.	.	N	.	.
c100685.graph_c1	632	G	A	N	.	.	R	5	3,2	R	5	3,2	N	.	.	N	.	.	N	.	.
c100685.graph_c1	724	T	C	N	.	.	Y	4	1,3	Y	6	2,4	N	.	.	N	.	.	N	.	.
c100685.graph_c1	738	A	C	N	.	.	M	4	1,3	M	6	2,4	N	.	.	N	.	.	N	.	.
c100687.graph_c0	67	C	T	N	.	.	N	.	.	T	2	0,2	C	3	3,0	N	.	.	C	1	1,0
c100687.graph_c0	115	G	A	A	2	0,2	N	.	.	A	7	0,7	G	3	3,0	N	.	.	G	3	3,0
c100687.graph_c0	166	C	T	C	2	2,0	N	.	.	Y	9	7,2	C	3	3,0	N	.	.	C	2	2,0
c100687.graph_c0	187	T	G	T	2	2,0	N	.	.	K	9	7,2	T	3	3,0	N	.	.	T	2	2,0
c100687.graph_c0	215	T	C	N	.	.	N	.	.	Y	7	4,3	T	3	3,0	N	.	.	T	2	2,0
c100690.graph_c0	208	C	T	N	.	.	C	3	3,0	Y	7	5,2	N	.	.	N	.	.	N	.	.
c100690.graph_c0	237	G	A	N	.	.	R	3	1,2	R	6	2,4	N	.	.	G	2	2,0	N	.	.
c100690.graph_c0	323	C	T	C	2	2,0	N	.	.	Y	7	4,3	N	.	.	T	3	0,3	N	.	.
c100690.graph_c0	336	T	C	T	2	2,0	N	.	.	Y	5	2,3	N	.	.	T	3	3,0	N	.	.
c100690.graph_c0	633	T	C	N	.	.	T	2	2,0	C	2	0,2	N	.	.	N	.	.	N	.	.
c100691.graph_c0	81	A	G	N	.	.	N	.	.	N	.	.	N	.	.	R	3	1,2	R	4	1,3
c100691.graph_c0	101	G	A	N	.	.	N	.	.	N	.	.	N	.	.	R	3	1,2	R	4	1,3
c100691.graph_c0	308	A	T	N	.	.	N	.	.	N	.	.	N	.	.	N	.	.	W	4	2,2
c100691.graph_c0	438	G	A	N	.	.	N	.	.	N	.	.	R	4	2,2	N	.	.	R	5	3,2
c100692.graph_c0	196	G	A	N	.	.	R	8	5,3	G	2	2,0	N	.	.	N	.	.	N	.	.
c100697.graph_c0	76	A	G	G	2	0,2	A	1	1,0	N	.	.	N	.	.	N	.	.	N	.	.
c100697.graph_c0	83	C	T	T	2	0,2	C	1	1,0	N	.	.	N	.	.	N	.	.	N	.	.
c100697.graph_c0	292	C	T	N	.	.	N	.	.	Y	4	1,3	N	.	.	N	.	.	N	.	.
c100699.graph_c0	231	G	C	N	.	.	N	.	.	N	.	.	G	8	8,0	S	10	8,2	G	2	2,0
c100699.graph_c0	469	A	G	N	.	.	N	.	.	N	.	.	R	12	10,2	R	5	2,3	A	2	2,0
c100699.graph_c0	506	T	A	N	.	.	N	.	.	N	.	.	T	12	12,0	W	6	4,2	T	2	2,0
c100699.graph_c0	691	C	T	N	.	.	N	.	.	N	.	.	T	3	0,3	N	.	.	N	.	.
c100702.graph_c0	157	C	T	N	.	.	N	.	.	C	2	2,0	N	.	.	N	.	.	T	2	0,2
c100703.graph_c0	259	T	C	T	2	2,0	T	2	2,0	Y	7	5,2	N	.	.	N	.	.	N	.	.
c100703.graph_c0	292	T	C	T	2	2,0	T	2	2,0	Y	8	6,2	N	.	.	N	.	.	N	.	.
c100703.graph_c0	326	G	A	G	2	2,0	G	2	2,0	R	11	7,4	N	.	.	N	.	.	N	.	.
c100703.graph_c0	412	T	A	T	4	4,0	T	4	4,0	W	11	9,2	N	.	.	N	.	.	N	.	.
c100709.graph_c0	89	C	T	N	.	.	T	2	0,2	N	.	.	N	.	.	N	.	.	N	.	.
c100709.graph_c0	105	C	G	N	.	.	G	2	0,2	N	.	.	N	.	.	N	.	.	N	.	.
c100712.graph_c0	186	C	T	N	.	.	N	.	.	N	.	.	C	3	3,0	C	4	4,0	Y	7	5,2
c100712.graph_c0	227	C	T	N	.	.	N	.	.	N	.	.	C	3	3,0	Y	5	3,2	Y	10	7,3
c100712.graph_c0	342	T	C	N	.	.	N	.	.	N	.	.	N	.	.	Y	10	6,4	Y	17	9,8
c100712.graph_c0	579	G	T	N	.	.	N	.	.	N	.	.	N	.	.	K	3	1,2	K	6	3,3
c100714.graph_c0	90	A	G	N	.	.	A	2	2,0	A	2	2,0	G	2	0,2	N	.	.	N	.	.
c100714.graph_c0	112	A	G	N	.	.	A	2	2,0	A	2	2,0	G	3	0,3	N	.	.	N	.	.
c100714.graph_c0	127	C	T	N	.	.	C	2	2,0	C	2	2,0	T	3	0,3	N	.	.	N	.	.
c100714.graph_c0	187	T	G	N	.	.	T	2	2,0	N	.	.	G	2	0,2	N	.	.	N	.	.
c100715.graph_c0	31	C	T	C	3	3,0	N	.	.	N	.	.	C	2	2,0	N	.	.	Y	3	1,2
c100715.graph_c0	57	A	G	A	3	3,0	A	2	2,0	N	.	.	R	6	2,4	N	.	.	R	5	2,3
c100715.graph_c0	187	C	G	C	2	2,0	C	2	2,0	C	2	2,0	S	7	1,6	N	.	.	S	5	3,2
c100715.graph_c0	226	T	C	T	2	2,0	T	2	2,0	T	2	2,0	Y	5	2,3	N	.	.	Y	5	2,3
c100715.graph_c0	252	A	C	A	2	2,0	A	2	2,0	A	2	2,0	M	4	2,2	N	.	.	M	5	2,3
c100717.graph_c0	519	G	A	A	3	0,3	A	2	0,2	A	2	0,2	N	.	.	N	.	.	N	.	.
c100718.graph_c0	1006	A	T	T	3	0,3	N	.	.	N	.	.	A	2	2,0	N	.	.	N	.	.
c100722.graph_c0	132	A	T	N	.	.	T	2	0,2	T	1	0,1	A	2	2,0	A	2	2,0	N	.	.
c100722.graph_c0	194	T	C	N	.	.	C	2	0,2	C	3	0,3	T	2	2,0	T	1	1,0	N	.	.
c100722.graph_c0	210	G	T	N	.	.	K	3	1,2	T	2	0,2	G	2	2,0	G	1	1,0	N	.	.
c100722.graph_c0	246	A	G	N	.	.	R	4	1,3	G	2	0,2	N	.	.	A	2	2,0	A	2	2,0
c100722.graph_c0	296	G	A	N	.	.	A	2	0,2	N	.	.	N	.	.	G	2	2,0	G	2	2,0
c100722.graph_c0	311	A	G	N	.	.	G	2	0,2	N	.	.	N	.	.	A	2	2,0	N	.	.
c100723.graph_c0	147	A	G	N	.	.	A	2	2,0	A	2	2,0	N	.	.	G	2	0,2	N	.	.
c100723.graph_c0	333	G	A	G	2	2,0	G	2	2,0	G	2	2,0	N	.	.	R	3	1,2	N	.	.
c100723.graph_c0	428	C	A	C	3	3,0	C	2	2,0	C	2	2,0	A	2	0,2	N	.	.	N	.	.
c100724.graph_c0	305	A	G	G	2	0,2	G	2	0,2	N	.	.	R	6	4,2	N	.	.	A	3	3,0
c100724.graph_c0	375	T	A	T	2	2,0	T	2	2,0	T	2	2,0	W	6	2,4	W	3	1,2	W	3	1,2
c100724.graph_c0	427	A	G	A	1	1,0	N	.	.	A	1	1,0	R	3	1,2	R	6	3,3	R	3	1,2
c100724.graph_c0	447	A	T	A	1	1,0	N	.	.	A	1	1,0	W	6	3,3	W	7	3,4	W	3	1,2
c100724.graph_c0	586	C	T	C	2	2,0	N	.	.	C	2	2,0	Y	7	4,3	T	5	0,5	Y	4	2,2
c100724.graph_c0	695	C	T	C	1	1,0	N	.	.	N	.	.	N	.	.	T	3	0,3	C	3	3,0
c100726.graph_c0	62	G	A	N	.	.	G	2	2,0	N	.	.	A	3	0,3	N	.	.	N	.	.
c100726.graph_c0	186	G	A	N	.	.	N	.	.	N	.	.	A	3	0,3	N	.	.	N	.	.
c100727.graph_c0	312	T	C	C	2	0,2	N	.	.	N	.	.	N	.	.	N	.	.	N	.	.
c100728.graph_c0	94	C	T	T	2	0,2	N	.	.	N	.	.	N	.	.	C	2	2,0	C	2	2,0
c100728.graph_c0	162	A	G	G	2	0,2	N	.	.	N	.	.	N	.	.	A	2	2,0	A	2	2,0
c100728.graph_c0	195	A	G	A	2	2,0	N	.	.	A	2	2,0	N	.	.	G	2	0,2	G	2	0,2
c100728.graph_c0	221	G	A	A	3	0,3	N	.	.	A	2	0,2	N	.	.	G	1	1,0	G	2	2,0
c100728.graph_c0	243	G	C	C	2	0,2	N	.	.	C	1	0,1	N	.	.	N	.	.	G	2	2,0
c100728.graph_c0	305	A	G	G	2	0,2	N	.	.	N	.	.	N	.	.	N	.	.	N	.	.
c100729.graph_c0	535	T	A	N	.	.	T	2	2,0	A	3	0,3	T	2	2,0	N	.	.	N	.	.
c100729.graph_c0	793	A	T	T	2	0,2	T	2	0,2	N	.	.	N	.	.	A	2	2,0	N	.	.
c100729.graph_c0	794	A	T	T	2	0,2	T	2	0,2	N	.	.	N	.	.	A	2	2,0	N	.	.
c100730.graph_c0	114	A	T	T	4	0,4	A	2	2,0	W	12	8,4	A	2	2,0	A	2	2,0	A	2	2,0
c100730.graph_c0	166	C	A	C	4	4,0	C	2	2,0	C	5	5,0	A	2	0,2	N	.	.	A	4	0,4
c100730.graph_c0	198	C	G	G	2	0,2	N	.	.	S	5	3,2	N	.	.	N	.	.	C	2	2,0
c100730.graph_c0	212	G	T	N	.	.	N	.	.	G	2	2,0	N	.	.	N	.	.	T	2	0,2
c100731.graph_c0	657	G	A	N	.	.	N	.	.	N	.	.	R	10	5,5	N	.	.	N	.	.
c100734.graph_c0	642	C	A	N	.	.	N	.	.	N	.	.	C	5	5,0	C	2	2,0	M	9	4,5
c100737.graph_c0	128	A	G	R	8	6,2	R	7	4,3	R	9	6,3	N	.	.	N	.	.	A	2	2,0
c100737.graph_c0	243	A	G	R	7	4,3	R	8	5,3	R	11	7,4	A	4	4,0	A	7	7,0	A	3	3,0
c100737.graph_c0	298	C	T	Y	4	2,2	Y	9	5,4	Y	12	8,4	Y	3	1,2	C	2	2,0	C	3	3,0
c100737.graph_c0	433	A	C	A	2	2,0	M	4	2,2	A	3	3,0	A	2	2,0	A	2	2,0	A	2	2,0
c100740.graph_c0	144	G	T	G	2	2,0	N	.	.	N	.	.	K	3	1,2	N	.	.	N	.	.
c100741.graph_c0	566	C	G	N	.	.	N	.	.	S	3	1,2	N	.	.	N	.	.	N	.	.
c100742.graph_c0	283	G	A	N	.	.	N	.	.	G	2	2,0	A	2	0,2	G	3	3,0	N	.	.
c100743.graph_c1	138	G	T	N	.	.	N	.	.	N	.	.	N	.	.	N	.	.	T	2	0,2
c100746.graph_c0	127	G	A	G	23	23,0	G	21	21,0	G	10	10,0	R	15	6,9	R	23	9,14	R	19	6,13
c100747.graph_c0	170	A	C	A	3	3,0	N	.	.	C	2	0,2	N	.	.	N	.	.	N	.	.
c100747.graph_c0	248	T	C	Y	3	1,2	N	.	.	N	.	.	N	.	.	N	.	.	N	.	.
c100748.graph_c0	54	A	G	R	3	1,2	N	.	.	N	.	.	N	.	.	G	3	0,3	N	.	.
c100748.graph_c0	104	C	T	Y	6	4,2	Y	3	1,2	T	3	0,3	N	.	.	C	3	3,0	N	.	.
c100748.graph_c0	158	A	G	R	7	5,2	R	4	1,3	R	12	3,9	N	.	.	A	3	3,0	N	.	.
c100748.graph_c0	348	A	G	R	3	2,1	R	4	1,3	R	8	3,5	N	.	.	A	2	2,0	N	.	.
c100753.graph_c0	487	T	C	N	.	.	Y	3	1,2	T	3	3,0	N	.	.	N	.	.	N	.	.
c100754.graph_c0	357	A	C	A	9	9,0	A	8	8,0	A	7	7,0	C	3	0,3	C	2	0,2	N	.	.
c100755.graph_c0	335	T	A	N	.	.	T	2	2,0	W	7	1,6	N	.	.	N	.	.	N	.	.
c100755.graph_c0	337	G	C	N	.	.	G	2	2,0	S	7	1,6	N	.	.	N	.	.	N	.	.
c100755.graph_c0	503	C	T	N	.	.	N	.	.	T	2	0,2	N	.	.	N	.	.	N	.	.
c100760.graph_c0	246	G	A	N	.	.	R	4	2,2	N	.	.	N	.	.	N	.	.	N	.	.
c100760.graph_c0	324	T	A	N	.	.	W	5	3,2	N	.	.	N	.	.	N	.	.	N	.	.
c100761.graph_c0	68	A	G	N	.	.	A	2	2,0	A	7	7,0	R	5	3,2	A	2	2,0	N	.	.
c100761.graph_c0	176	C	A	C	2	2,0	C	3	3,0	C	7	7,0	M	6	3,3	C	2	2,0	C	4	4,0
c100762.graph_c0	119	A	C	N	.	.	N	.	.	N	.	.	N	.	.	N	.	.	C	2	0,2
c100763.graph_c0	311	T	C	T	2	2,0	T	2	2,0	T	2	2,0	N	.	.	T	2	2,0	C	3	0,3
c100766.graph_c0	720	A	G	N	.	.	N	.	.	N	.	.	A	2	2,0	R	6	4,2	N	.	.
c100766.graph_c0	1023	T	C	T	2	2,0	N	.	.	N	.	.	N	.	.	T	3	3,0	Y	3	1,2
c100766.graph_c0	1359	T	A	N	.	.	N	.	.	N	.	.	T	4	4,0	T	2	2,0	A	2	0,2
c100766.graph_c0	1441	A	G	N	.	.	N	.	.	N	.	.	A	4	4,0	A	2	2,0	R	5	2,3
c100766.graph_c0	1470	A	G	N	.	.	N	.	.	N	.	.	A	3	3,0	A	2	2,0	R	5	2,3
c100770.graph_c0	380	C	T	C	4	4,0	C	1	1,0	N	.	.	C	1	1,0	Y	4	1,3	C	3	3,0
c100770.graph_c0	697	T	C	T	2	2,0	T	2	2,0	N	.	.	Y	4	2,2	T	2	2,0	Y	3	1,2
c100770.graph_c0	1014	T	A	A	2	0,2	N	.	.	N	.	.	T	2	2,0	N	.	.	N	.	.
c100775.graph_c0	219	A	G	N	.	.	N	.	.	N	.	.	G	3	0,3	G	3	0,3	N	.	.
c100777.graph_c0	165	G	A	N	.	.	N	.	.	A	2	0,2	N	.	.	N	.	.	G	1	1,0
c100777.graph_c1	338	G	A	N	.	.	N	.	.	A	2	0,2	N	.	.	N	.	.	N	.	.
c100778.graph_c0	156	T	C	N	.	.	N	.	.	N	.	.	Y	3	1,2	T	2	2,0	N	.	.
c100778.graph_c0	681	T	G	N	.	.	N	.	.	N	.	.	T	2	2,0	K	3	1,2	N	.	.
c100778.graph_c0	742	T	C	N	.	.	N	.	.	N	.	.	C	2	0,2	T	7	7,0	T	2	2,0
c100778.graph_c0	834	T	A	N	.	.	N	.	.	N	.	.	T	2	2,0	T	2	2,0	A	2	0,2
c100783.graph_c0	238	C	T	N	.	.	N	.	.	N	.	.	N	.	.	T	3	0,3	T	3	0,3
c100787.graph_c0	61	A	T	N	.	.	N	.	.	N	.	.	W	11	5,6	W	6	3,3	W	6	3,3
c100787.graph_c0	99	T	G	N	.	.	N	.	.	N	.	.	K	11	5,6	K	7	4,3	K	7	4,3
c100788.graph_c1	183	T	G	N	.	.	T	2	2,0	N	.	.	G	2	0,2	N	.	.	N	.	.
c100789.graph_c0	244	T	C	Y	5	2,3	C	2	0,2	N	.	.	N	.	.	N	.	.	N	.	.
c100789.graph_c0	337	T	C	Y	5	3,2	N	.	.	N	.	.	N	.	.	T	3	3,0	N	.	.
c100790.graph_c0	169	G	T	N	.	.	K	7	4,3	N	.	.	N	.	.	N	.	.	N	.	.
c100790.graph_c0	215	G	A	N	.	.	R	6	3,3	N	.	.	N	.	.	N	.	.	N	.	.
c100791.graph_c0	234	G	A	R	2	1,1	R	3	1,2	N	.	.	N	.	.	N	.	.	G	2	2,0
c100791.graph_c0	245	C	T	C	2	2,0	C	3	3,0	N	.	.	N	.	.	N	.	.	T	2	0,2
c100796.graph_c0	348	G	T	N	.	.	G	2	2,0	G	2	2,0	T	2	0,2	N	.	.	N	.	.
c100799.graph_c0	108	C	T	N	.	.	C	2	2,0	N	.	.	N	.	.	N	.	.	T	3	0,3
c100800.graph_c0	444	T	A	N	.	.	N	.	.	A	2	0,2	T	2	2,0	W	6	3,3	N	.	.
c100800.graph_c0	454	C	T	N	.	.	N	.	.	C	2	2,0	C	2	2,0	Y	5	3,2	N	.	.
c100800.graph_c0	508	T	C	N	.	.	T	2	2,0	N	.	.	T	2	2,0	C	2	0,2	N	.	.
c100800.graph_c0	650	T	C	N	.	.	N	.	.	N	.	.	T	3	3,0	C	3	0,3	T	2	2,0
c100802.graph_c0	418	C	T	N	.	.	N	.	.	C	2	2,0	C	2	2,0	Y	4	2,2	N	.	.
c100803.graph_c0	338	C	T	N	.	.	C	2	2,0	C	3	3,0	T	3	0,3	T	2	0,2	N	.	.
c100803.graph_c0	380	G	C	N	.	.	G	2	2,0	G	3	3,0	C	2	0,2	N	.	.	N	.	.
c100803.graph_c0	415	A	C	N	.	.	A	2	2,0	A	3	3,0	C	2	0,2	N	.	.	N	.	.
c100805.graph_c0	133	G	A	G	2	2,0	G	2	2,0	A	2	0,2	N	.	.	N	.	.	N	.	.
c100805.graph_c0	135	T	G	T	2	2,0	T	2	2,0	G	2	0,2	N	.	.	N	.	.	N	.	.
c100805.graph_c0	300	C	G	N	.	.	N	.	.	N	.	.	N	.	.	N	.	.	S	4	2,2
c100810.graph_c0	109	T	A	N	.	.	N	.	.	T	2	2,0	N	.	.	N	.	.	A	2	0,2
c100810.graph_c0	147	G	C	N	.	.	N	.	.	C	2	0,2	N	.	.	N	.	.	G	2	2,0
c100813.graph_c0	195	T	C	N	.	.	C	2	0,2	N	.	.	T	8	8,0	T	2	2,0	T	2	2,0
c100813.graph_c0	248	T	C	C	2	0,2	C	2	0,2	N	.	.	T	7	7,0	T	2	2,0	T	2	2,0
c100813.graph_c0	291	G	A	A	5	0,5	A	2	0,2	N	.	.	G	7	7,0	G	5	5,0	G	7	7,0
c100814.graph_c0	193	T	C	T	1	1,0	T	1	1,0	N	.	.	Y	4	2,2	Y	4	2,2	N	.	.
c100814.graph_c0	210	C	T	C	2	2,0	C	2	2,0	N	.	.	Y	4	2,2	Y	4	2,2	N	.	.
c100815.graph_c0	154	A	G	N	.	.	G	1	0,1	G	2	0,2	N	.	.	A	2	2,0	A	2	2,0
c100815.graph_c0	262	T	A	N	.	.	A	2	0,2	N	.	.	N	.	.	N	.	.	T	2	2,0
c100815.graph_c0	299	G	T	N	.	.	T	2	0,2	N	.	.	N	.	.	N	.	.	G	2	2,0
c100815.graph_c0	302	A	C	N	.	.	C	1	0,1	N	.	.	N	.	.	N	.	.	A	2	2,0
c100819.graph_c0	163	T	C	N	.	.	C	2	0,2	C	3	0,3	T	2	2,0	T	2	2,0	N	.	.
c100819.graph_c0	230	T	A	N	.	.	N	.	.	A	6	0,6	T	2	2,0	T	2	2,0	T	2	2,0
c100819.graph_c0	273	T	G	N	.	.	N	.	.	G	5	0,5	N	.	.	T	4	4,0	T	2	2,0
c100819.graph_c0	646	T	A	N	.	.	N	.	.	W	4	2,2	T	2	2,0	N	.	.	T	2	2,0
c100819.graph_c0	651	T	A	N	.	.	N	.	.	W	4	2,2	T	2	2,0	N	.	.	T	2	2,0
c100820.graph_c0	384	T	C	N	.	.	Y	5	3,2	C	4	0,4	N	.	.	T	1	1,0	T	2	2,0
c100820.graph_c0	661	A	T	N	.	.	A	4	4,0	A	7	7,0	N	.	.	N	.	.	T	2	0,2
c100820.graph_c0	688	A	G	N	.	.	N	.	.	R	7	3,4	N	.	.	N	.	.	N	.	.
c100822.graph_c0	254	A	G	N	.	.	N	.	.	A	2	2,0	G	2	0,2	N	.	.	N	.	.
c100822.graph_c0	261	A	G	N	.	.	N	.	.	A	2	2,0	G	2	0,2	G	1	0,1	G	2	0,2
c100823.graph_c0	268	G	T	N	.	.	N	.	.	N	.	.	N	.	.	T	2	0,2	N	.	.
c100825.graph_c0	218	C	T	T	2	0,2	T	3	0,3	N	.	.	C	8	8,0	C	2	2,0	N	.	.
c100825.graph_c0	433	T	A	T	3	3,0	W	4	1,3	N	.	.	T	12	12,0	T	3	3,0	N	.	.
c100826.graph_c0	860	G	A	A	2	0,2	N	.	.	N	.	.	N	.	.	N	.	.	G	3	3,0
c100830.graph_c0	178	T	A	N	.	.	N	.	.	W	5	3,2	T	2	2,0	N	.	.	T	2	2,0
c100830.graph_c0	377	G	C	G	3	3,0	N	.	.	S	4	2,2	G	2	2,0	G	1	1,0	G	4	4,0
c100830.graph_c0	428	C	A	C	3	3,0	N	.	.	C	3	3,0	M	3	1,2	A	2	0,2	C	5	5,0
c100833.graph_c0	134	T	C	N	.	.	N	.	.	T	7	7,0	C	1	0,1	N	.	.	N	.	.
c100835.graph_c0	265	C	T	C	2	2,0	C	2	2,0	C	1	1,0	N	.	.	N	.	.	T	2	0,2
c100835.graph_c0	372	G	T	G	1	1,0	N	.	.	N	.	.	N	.	.	N	.	.	T	2	0,2
c100835.graph_c0	420	T	A	T	1	1,0	N	.	.	N	.	.	N	.	.	N	.	.	A	2	0,2
c100835.graph_c0	603	A	G	N	.	.	N	.	.	N	.	.	N	.	.	N	.	.	G	2	0,2
c100835.graph_c0	621	T	C	N	.	.	N	.	.	N	.	.	N	.	.	N	.	.	C	2	0,2
c100836.graph_c0	164	T	C	C	2	0,2	C	2	0,2	N	.	.	T	2	2,0	T	4	4,0	T	3	3,0
c100836.graph_c0	169	T	A	A	2	0,2	A	2	0,2	N	.	.	T	2	2,0	T	4	4,0	T	2	2,0
c100837.graph_c1	843	G	A	N	.	.	G	1	1,0	N	.	.	A	3	0,3	G	3	3,0	N	.	.
c100837.graph_c1	1041	G	A	N	.	.	G	2	2,0	N	.	.	G	2	2,0	R	8	3,5	N	.	.
c100837.graph_c1	1101	A	G	N	.	.	A	2	2,0	N	.	.	A	2	2,0	R	8	5,3	A	2	2,0
c100838.graph_c0	257	A	C	N	.	.	C	2	0,2	N	.	.	N	.	.	N	.	.	N	.	.
c100839.graph_c0	337	G	A	N	.	.	N	.	.	N	.	.	G	4	4,0	R	6	4,2	G	2	2,0
c100839.graph_c0	393	A	G	N	.	.	N	.	.	N	.	.	A	4	4,0	R	7	5,2	A	2	2,0
c100841.graph_c0	108	C	T	N	.	.	N	.	.	T	6	0,6	N	.	.	N	.	.	T	2	0,2
c100841.graph_c0	121	C	A	N	.	.	N	.	.	A	6	0,6	N	.	.	N	.	.	A	2	0,2
c100843.graph_c0	411	T	A	N	.	.	N	.	.	N	.	.	W	9	7,2	N	.	.	N	.	.
c100843.graph_c0	412	T	C	N	.	.	N	.	.	N	.	.	Y	8	6,2	N	.	.	N	.	.
c100843.graph_c0	500	T	C	N	.	.	N	.	.	N	.	.	Y	20	13,7	N	.	.	N	.	.
c100843.graph_c0	530	G	C	N	.	.	N	.	.	N	.	.	S	22	15,7	N	.	.	N	.	.
c100843.graph_c0	590	G	A	N	.	.	N	.	.	N	.	.	R	21	14,7	N	.	.	N	.	.
c100843.graph_c0	652	G	T	N	.	.	N	.	.	N	.	.	K	9	6,3	N	.	.	N	.	.
c100843.graph_c0	803	G	C	N	.	.	N	.	.	N	.	.	S	13	8,5	N	.	.	N	.	.
c100844.graph_c0	144	T	C	N	.	.	C	2	0,2	N	.	.	N	.	.	T	2	2,0	N	.	.
c100844.graph_c0	541	T	A	N	.	.	T	4	4,0	T	2	2,0	W	3	1,2	W	11	4,7	T	5	5,0
c100844.graph_c0	901	G	A	R	10	5,5	R	4	2,2	G	3	3,0	R	8	4,4	R	16	12,4	R	14	9,5
c100848.graph_c0	161	G	A	N	.	.	N	.	.	N	.	.	N	.	.	R	5	3,2	G	2	2,0
c100848.graph_c0	272	C	T	N	.	.	N	.	.	N	.	.	N	.	.	Y	4	2,2	C	2	2,0
c100848.graph_c0	273	G	A	N	.	.	N	.	.	N	.	.	N	.	.	R	4	2,2	G	2	2,0
c100848.graph_c0	416	G	A	N	.	.	A	2	0,2	N	.	.	N	.	.	N	.	.	G	2	2,0
c100848.graph_c0	541	A	G	N	.	.	G	3	0,3	N	.	.	N	.	.	G	2	0,2	A	2	2,0
c100848.graph_c0	596	T	C	N	.	.	T	2	2,0	N	.	.	N	.	.	T	2	2,0	Y	4	1,3
c100848.graph_c0	630	A	G	N	.	.	A	2	2,0	N	.	.	N	.	.	A	2	2,0	R	4	1,3
c100848.graph_c0	947	C	T	C	2	2,0	N	.	.	C	2	2,0	N	.	.	Y	6	2,4	N	.	.
c100849.graph_c0	72	T	C	T	4	4,0	Y	9	7,2	Y	14	8,6	N	.	.	N	.	.	N	.	.
c100849.graph_c0	109	A	T	A	5	5,0	W	11	8,3	W	20	11,9	N	.	.	N	.	.	N	.	.
c100849.graph_c0	316	G	A	G	4	4,0	G	8	8,0	R	13	9,4	N	.	.	N	.	.	N	.	.
c100849.graph_c0	352	T	G	T	4	4,0	T	5	5,0	K	11	6,5	N	.	.	N	.	.	N	.	.
c100850.graph_c0	72	G	A	N	.	.	G	4	4,0	R	6	3,3	N	.	.	N	.	.	N	.	.
c100850.graph_c0	100	A	G	N	.	.	A	5	5,0	R	6	3,3	N	.	.	N	.	.	N	.	.
c100850.graph_c0	144	T	A	N	.	.	T	6	6,0	W	8	3,5	N	.	.	N	.	.	N	.	.
c100850.graph_c0	334	A	C	N	.	.	A	4	4,0	M	4	2,2	N	.	.	N	.	.	N	.	.
c100850.graph_c0	336	G	T	N	.	.	G	4	4,0	K	4	2,2	N	.	.	N	.	.	N	.	.
c100851.graph_c0	119	C	T	N	.	.	N	.	.	N	.	.	Y	3	1,2	C	2	2,0	C	2	2,0
c100851.graph_c0	297	T	C	N	.	.	N	.	.	N	.	.	Y	11	2,9	N	.	.	Y	7	2,5
c100851.graph_c0	315	G	A	N	.	.	N	.	.	N	.	.	R	10	2,8	N	.	.	R	4	1,3
c100851.graph_c0	400	C	T	N	.	.	N	.	.	N	.	.	Y	9	3,6	Y	4	2,2	Y	6	1,5
c100851.graph_c0	416	G	A	N	.	.	N	.	.	N	.	.	R	8	4,4	R	4	2,2	R	4	1,3
c100851.graph_c0	621	G	A	N	.	.	N	.	.	N	.	.	R	3	1,2	G	3	3,0	A	4	0,4
c100851.graph_c0	654	G	A	N	.	.	N	.	.	N	.	.	A	2	0,2	G	3	3,0	A	2	0,2
c100852.graph_c0	327	G	T	N	.	.	N	.	.	N	.	.	K	3	1,2	G	2	2,0	G	3	3,0
c100852.graph_c0	554	A	T	N	.	.	N	.	.	N	.	.	W	3	1,2	A	3	3,0	N	.	.
c100852.graph_c0	752	T	A	N	.	.	N	.	.	N	.	.	N	.	.	W	4	1,3	N	.	.
c100855.graph_c0	241	A	G	N	.	.	N	.	.	A	2	2,0	G	2	0,2	N	.	.	N	.	.
c100855.graph_c0	375	T	G	N	.	.	T	3	3,0	T	2	2,0	G	2	0,2	N	.	.	N	.	.
c100858.graph_c0	126	G	A	G	3	3,0	N	.	.	N	.	.	R	4	2,2	A	4	0,4	R	13	8,5
c100858.graph_c0	134	T	C	T	3	3,0	N	.	.	N	.	.	Y	5	3,2	C	4	0,4	Y	13	8,5
c100858.graph_c0	170	G	A	A	3	0,3	N	.	.	N	.	.	R	4	2,2	G	2	2,0	R	7	2,5
c100858.graph_c0	282	T	C	T	2	2,0	N	.	.	N	.	.	N	.	.	N	.	.	C	9	0,9
c100859.graph_c0	1007	C	T	C	3	3,0	C	2	2,0	N	.	.	N	.	.	T	3	0,3	Y	2	1,1
c100861.graph_c0	322	A	C	C	2	0,2	N	.	.	N	.	.	N	.	.	A	2	2,0	N	.	.
c100861.graph_c0	338	G	A	A	2	0,2	N	.	.	N	.	.	N	.	.	G	2	2,0	N	.	.
c100861.graph_c0	402	G	A	A	2	0,2	N	.	.	N	.	.	N	.	.	G	2	2,0	G	2	2,0
c100861.graph_c0	425	T	C	C	2	0,2	N	.	.	N	.	.	N	.	.	T	2	2,0	T	2	2,0
c100861.graph_c0	619	G	A	N	.	.	N	.	.	N	.	.	R	4	2,2	G	3	3,0	G	2	2,0
c100861.graph_c0	671	T	C	N	.	.	N	.	.	N	.	.	Y	4	2,2	T	3	3,0	T	2	2,0
c100862.graph_c0	839	T	C	N	.	.	C	2	0,2	N	.	.	N	.	.	T	2	2,0	N	.	.
c100864.graph_c0	420	G	T	G	4	4,0	K	3	1,2	G	2	2,0	G	3	3,0	G	6	6,0	N	.	.
c100865.graph_c0	91	T	G	K	8	3,5	N	.	.	K	23	13,10	N	.	.	N	.	.	T	2	2,0
c100865.graph_c0	129	A	G	R	10	4,6	N	.	.	R	32	18,14	N	.	.	N	.	.	A	2	2,0
c100865.graph_c0	152	T	A	W	10	4,6	N	.	.	W	30	17,13	N	.	.	N	.	.	T	2	2,0
c100865.graph_c0	220	T	C	Y	4	2,2	N	.	.	Y	12	7,5	N	.	.	N	.	.	N	.	.
c100865.graph_c0	225	T	C	Y	3	2,1	N	.	.	Y	9	6,3	N	.	.	N	.	.	N	.	.
c100868.graph_c0	171	C	G	N	.	.	N	.	.	G	5	0,5	N	.	.	C	2	2,0	N	.	.
c100868.graph_c0	224	T	A	N	.	.	N	.	.	T	7	7,0	A	2	0,2	N	.	.	N	.	.
c100868.graph_c0	338	A	G	N	.	.	A	2	2,0	A	4	4,0	N	.	.	R	4	2,2	N	.	.
c100869.graph_c0	178	A	T	N	.	.	N	.	.	N	.	.	N	.	.	W	3	1,2	N	.	.
c100871.graph_c0	715	A	G	N	.	.	A	7	7,0	A	7	7,0	N	.	.	G	2	0,2	N	.	.
c100871.graph_c0	741	T	G	T	2	2,0	T	7	7,0	T	7	7,0	N	.	.	G	2	0,2	N	.	.
c100871.graph_c0	981	T	C	T	2	2,0	T	2	2,0	N	.	.	N	.	.	C	2	0,2	N	.	.
c100872.graph_c0	180	T	C	C	2	0,2	N	.	.	N	.	.	N	.	.	T	1	1,0	N	.	.
c100872.graph_c0	181	G	T	T	2	0,2	N	.	.	N	.	.	N	.	.	G	1	1,0	N	.	.
c100873.graph_c0	484	C	A	N	.	.	N	.	.	A	2	0,2	C	2	2,0	C	7	7,0	C	7	7,0
c100873.graph_c0	504	G	T	N	.	.	N	.	.	T	2	0,2	G	2	2,0	G	7	7,0	G	7	7,0
c100875.graph_c2	251	C	T	N	.	.	N	.	.	N	.	.	N	.	.	Y	8	6,2	N	.	.
c100877.graph_c0	152	T	A	T	7	7,0	T	2	2,0	T	7	7,0	T	4	4,0	W	13	9,4	W	6	4,2
c100877.graph_c0	193	T	C	T	7	7,0	T	2	2,0	T	7	7,0	T	5	5,0	Y	12	8,4	Y	6	4,2
c100877.graph_c0	236	A	T	W	17	14,3	W	5	1,4	W	6	3,3	A	4	4,0	A	8	8,0	A	6	6,0
c100878.graph_c0	247	A	G	A	24	24,0	A	22	22,0	A	21	21,0	R	30	16,14	R	24	8,16	R	27	10,17
c100878.graph_c1	233	C	T	C	24	24,0	C	20	20,0	C	22	22,0	Y	37	19,18	Y	27	11,16	Y	22	10,12
c100878.graph_c1	341	C	T	Y	54	31,23	Y	34	21,13	Y	64	32,32	C	23	23,0	C	28	28,0	C	32	32,0
c100883.graph_c0	124	G	A	A	4	0,4	N	.	.	N	.	.	N	.	.	N	.	.	N	.	.
c100887.graph_c0	331	G	T	N	.	.	N	.	.	T	2	0,2	N	.	.	N	.	.	G	2	2,0
c100887.graph_c0	343	A	T	N	.	.	T	1	0,1	T	2	0,2	N	.	.	N	.	.	A	2	2,0
c100887.graph_c0	470	A	T	N	.	.	N	.	.	T	2	0,2	N	.	.	A	2	2,0	N	.	.
c100888.graph_c0	64	C	T	C	3	3,0	N	.	.	Y	5	2,3	N	.	.	N	.	.	N	.	.
c100888.graph_c0	117	G	C	S	4	2,2	N	.	.	S	10	4,6	N	.	.	N	.	.	N	.	.
c100888.graph_c0	178	T	C	N	.	.	N	.	.	Y	7	2,5	N	.	.	N	.	.	N	.	.
c100889.graph_c0	286	T	G	K	38	17,21	K	33	18,15	K	33	16,17	K	69	35,34	K	47	33,14	K	25	21,4
c100889.graph_c0	393	A	G	A	3	3,0	A	4	4,0	A	7	7,0	A	4	4,0	R	4	1,3	R	4	2,2
c100892.graph_c0	73	A	G	G	4	0,4	R	5	2,3	G	5	0,5	A	2	2,0	A	2	2,0	A	6	6,0
c100892.graph_c0	288	G	A	N	.	.	N	.	.	A	3	0,3	G	4	4,0	N	.	.	G	2	2,0
c100894.graph_c0	380	G	A	G	1	1,0	N	.	.	G	2	2,0	N	.	.	N	.	.	R	6	4,2
c100894.graph_c0	400	T	C	T	1	1,0	N	.	.	N	.	.	N	.	.	N	.	.	Y	6	3,3
c100894.graph_c0	630	A	G	A	2	2,0	N	.	.	G	2	0,2	N	.	.	N	.	.	N	.	.
c100894.graph_c0	654	T	G	T	2	2,0	N	.	.	G	1	0,1	N	.	.	N	.	.	N	.	.
c100895.graph_c1	286	A	G	R	3	1,2	N	.	.	A	2	2,0	N	.	.	N	.	.	N	.	.
c100895.graph_c1	299	C	T	Y	4	2,2	N	.	.	C	2	2,0	N	.	.	N	.	.	N	.	.
c100895.graph_c1	401	G	A	R	5	3,2	G	1	1,0	G	2	2,0	N	.	.	N	.	.	N	.	.
c100895.graph_c1	488	G	A	G	7	7,0	N	.	.	R	3	1,2	N	.	.	N	.	.	N	.	.
c100895.graph_c1	598	G	A	R	3	1,2	N	.	.	G	3	3,0	N	.	.	N	.	.	N	.	.
c100895.graph_c1	600	G	T	K	3	1,2	N	.	.	G	3	3,0	N	.	.	N	.	.	N	.	.
c100897.graph_c0	125	C	G	N	.	.	S	4	2,2	N	.	.	C	2	2,0	N	.	.	N	.	.
c100897.graph_c0	154	G	A	N	.	.	R	4	2,2	N	.	.	A	2	0,2	N	.	.	N	.	.
c100897.graph_c0	166	G	A	N	.	.	G	3	3,0	N	.	.	A	2	0,2	N	.	.	N	.	.
c100897.graph_c0	198	C	G	N	.	.	S	4	2,2	N	.	.	C	2	2,0	N	.	.	N	.	.
c100897.graph_c0	262	T	A	N	.	.	T	2	2,0	N	.	.	A	2	0,2	N	.	.	N	.	.
c100899.graph_c0	180	C	T	Y	3	1,2	N	.	.	T	2	0,2	C	3	3,0	N	.	.	C	2	2,0
c100901.graph_c0	106	A	C	A	2	2,0	N	.	.	N	.	.	C	3	0,3	N	.	.	N	.	.
c100901.graph_c0	154	G	A	A	1	0,1	A	2	0,2	N	.	.	G	3	3,0	N	.	.	N	.	.
c100901.graph_c0	291	A	C	N	.	.	C	2	0,2	C	2	0,2	A	5	5,0	N	.	.	A	2	2,0
c100902.graph_c0	475	T	C	T	4	4,0	T	3	3,0	T	2	2,0	C	2	0,2	N	.	.	N	.	.
c100902.graph_c0	634	T	C	C	6	0,6	C	5	0,5	C	4	0,4	T	2	2,0	T	3	3,0	T	2	2,0
c100904.graph_c0	187	C	T	Y	52	33,19	Y	29	12,17	Y	67	17,50	C	28	28,0	C	28	28,0	C	27	27,0
c100904.graph_c0	231	C	A	M	38	17,21	M	16	7,9	M	36	28,8	M	34	19,15	M	31	12,19	M	47	23,24
c100905.graph_c0	355	T	C	T	1	1,0	T	2	2,0	N	.	.	C	3	0,3	N	.	.	N	.	.
c100905.graph_c0	381	G	C	G	1	1,0	G	2	2,0	N	.	.	C	2	0,2	N	.	.	N	.	.
c100905.graph_c0	604	C	A	N	.	.	A	2	0,2	N	.	.	C	2	2,0	N	.	.	N	.	.
c100908.graph_c0	424	C	G	N	.	.	N	.	.	N	.	.	S	7	5,2	N	.	.	N	.	.
c100908.graph_c0	447	A	G	N	.	.	N	.	.	N	.	.	R	7	5,2	N	.	.	N	.	.
c100910.graph_c0	563	G	A	R	3	1,2	G	2	2,0	N	.	.	N	.	.	N	.	.	N	.	.
c100910.graph_c0	578	G	C	S	4	1,3	G	2	2,0	N	.	.	N	.	.	N	.	.	N	.	.
c100910.graph_c0	635	T	A	A	2	0,2	T	2	2,0	N	.	.	N	.	.	N	.	.	N	.	.
c100910.graph_c0	648	C	A	A	2	0,2	C	2	2,0	N	.	.	N	.	.	N	.	.	N	.	.
c100911.graph_c0	200	C	T	N	.	.	N	.	.	T	2	0,2	N	.	.	N	.	.	N	.	.
c100912.graph_c0	326	T	C	N	.	.	N	.	.	Y	12	7,5	N	.	.	N	.	.	N	.	.
c100912.graph_c0	488	T	C	N	.	.	N	.	.	Y	9	5,4	N	.	.	N	.	.	N	.	.
c100912.graph_c0	515	T	C	N	.	.	N	.	.	Y	6	3,3	N	.	.	N	.	.	N	.	.
c100912.graph_c0	524	A	C	N	.	.	N	.	.	M	6	3,3	N	.	.	N	.	.	N	.	.
c100913.graph_c0	145	A	G	N	.	.	N	.	.	N	.	.	R	3	1,2	R	4	1,3	A	2	2,0
c100914.graph_c0	479	A	G	N	.	.	N	.	.	N	.	.	G	3	0,3	N	.	.	R	3	1,2
c100914.graph_c0	523	G	T	N	.	.	N	.	.	N	.	.	T	2	0,2	N	.	.	N	.	.
c100916.graph_c0	133	C	G	C	9	9,0	C	2	2,0	C	2	2,0	N	.	.	G	3	0,3	G	4	0,4
c100918.graph_c0	510	G	A	N	.	.	R	3	1,2	N	.	.	G	3	3,0	R	9	6,3	N	.	.
c100918.graph_c0	801	G	A	N	.	.	G	7	7,0	N	.	.	G	4	4,0	G	2	2,0	R	3	1,2
c100919.graph_c0	130	A	G	A	2	2,0	G	2	0,2	N	.	.	N	.	.	N	.	.	N	.	.
c100919.graph_c0	632	G	A	N	.	.	N	.	.	N	.	.	N	.	.	A	2	0,2	N	.	.
c100920.graph_c0	218	G	T	K	8	1,7	T	4	0,4	K	4	2,2	G	2	2,0	N	.	.	G	2	2,0
c100920.graph_c0	224	T	A	W	8	1,7	A	4	0,4	W	4	2,2	T	2	2,0	N	.	.	T	2	2,0
c100920.graph_c0	386	A	T	W	7	5,2	A	2	2,0	W	9	5,4	N	.	.	N	.	.	T	5	0,5
c100920.graph_c0	432	G	A	G	3	3,0	G	2	2,0	G	8	8,0	N	.	.	N	.	.	A	2	0,2
c100921.graph_c0	170	C	T	N	.	.	N	.	.	N	.	.	N	.	.	N	.	.	Y	3	1,2
c100921.graph_c0	252	T	C	T	2	2,0	N	.	.	N	.	.	N	.	.	N	.	.	Y	3	1,2
c100921.graph_c0	378	C	T	T	2	0,2	N	.	.	N	.	.	N	.	.	N	.	.	C	3	3,0
c100924.graph_c0	173	T	A	A	2	0,2	T	3	3,0	W	5	2,3	N	.	.	N	.	.	N	.	.
c100924.graph_c0	235	G	A	N	.	.	R	5	2,3	G	4	4,0	N	.	.	N	.	.	N	.	.
c100924.graph_c0	260	T	A	N	.	.	T	4	4,0	W	5	2,3	N	.	.	N	.	.	N	.	.
c100926.graph_c0	639	T	C	N	.	.	N	.	.	N	.	.	T	2	2,0	T	4	4,0	Y	7	3,4
c100928.graph_c0	249	T	G	N	.	.	N	.	.	N	.	.	K	4	2,2	T	4	4,0	N	.	.
c100928.graph_c0	251	C	T	N	.	.	N	.	.	N	.	.	Y	4	2,2	C	4	4,0	C	4	4,0
c100928.graph_c0	301	G	A	N	.	.	N	.	.	N	.	.	A	2	0,2	G	3	3,0	G	3	3,0
c100928.graph_c0	318	G	A	N	.	.	N	.	.	N	.	.	A	2	0,2	G	3	3,0	G	4	4,0
c100928.graph_c0	357	C	A	N	.	.	N	.	.	N	.	.	A	2	0,2	C	2	2,0	C	2	2,0
c100929.graph_c1	262	G	A	A	3	0,3	N	.	.	N	.	.	N	.	.	N	.	.	N	.	.
c100929.graph_c1	277	C	A	M	3	1,2	N	.	.	N	.	.	N	.	.	N	.	.	N	.	.
c100930.graph_c0	364	G	A	N	.	.	N	.	.	N	.	.	R	12	4,8	G	2	2,0	G	3	3,0
c100930.graph_c0	750	A	G	N	.	.	N	.	.	N	.	.	R	30	19,11	N	.	.	R	4	1,3
c100930.graph_c0	878	G	A	A	2	0,2	N	.	.	N	.	.	G	29	29,0	G	2	2,0	G	2	2,0
c100930.graph_c0	1087	G	A	A	2	0,2	N	.	.	N	.	.	G	14	14,0	G	8	8,0	G	2	2,0
c100930.graph_c0	1090	C	G	C	2	2,0	N	.	.	N	.	.	S	16	13,3	S	8	4,4	S	5	1,4
c100932.graph_c1	132	A	T	A	3	3,0	A	2	2,0	N	.	.	T	2	0,2	N	.	.	N	.	.
c100933.graph_c0	128	G	A	N	.	.	N	.	.	N	.	.	A	2	0,2	N	.	.	N	.	.
c100933.graph_c0	225	G	A	N	.	.	N	.	.	G	2	2,0	A	3	0,3	G	1	1,0	A	3	0,3
c100933.graph_c0	269	A	G	A	2	2,0	N	.	.	A	2	2,0	G	2	0,2	A	2	2,0	G	5	0,5
c100933.graph_c0	352	T	A	N	.	.	N	.	.	T	2	2,0	A	2	0,2	N	.	.	N	.	.
c100933.graph_c0	360	T	C	N	.	.	N	.	.	T	2	2,0	C	2	0,2	N	.	.	N	.	.
c100935.graph_c0	233	A	C	A	2	2,0	A	2	2,0	N	.	.	N	.	.	C	3	0,3	N	.	.
c100935.graph_c0	311	C	G	C	2	2,0	C	4	4,0	N	.	.	N	.	.	G	4	0,4	N	.	.
c100935.graph_c0	312	T	C	T	2	2,0	T	4	4,0	N	.	.	N	.	.	C	4	0,4	N	.	.
c100935.graph_c0	551	C	T	N	.	.	Y	3	1,2	N	.	.	N	.	.	C	2	2,0	N	.	.
c100935.graph_c0	556	T	G	N	.	.	K	2	0,2	N	.	.	N	.	.	T	2	2,0	N	.	.
c100936.graph_c0	173	C	T	N	.	.	N	.	.	C	2	2,0	C	4	4,0	Y	3	1,2	N	.	.
c100936.graph_c0	430	G	A	G	3	3,0	N	.	.	A	2	0,2	N	.	.	N	.	.	N	.	.
c100937.graph_c0	232	C	T	C	2	2,0	N	.	.	N	.	.	N	.	.	Y	5	1,4	N	.	.
c100937.graph_c0	825	C	T	Y	3	1,2	C	3	3,0	N	.	.	C	3	3,0	C	2	2,0	N	.	.
c100937.graph_c0	1098	T	G	N	.	.	N	.	.	N	.	.	K	4	1,3	K	4	2,2	T	4	4,0
c100939.graph_c0	360	T	A	N	.	.	W	4	1,3	T	8	8,0	N	.	.	N	.	.	N	.	.
c100940.graph_c0	152	A	T	N	.	.	T	2	0,2	N	.	.	A	3	3,0	N	.	.	A	4	4,0
c100940.graph_c0	213	G	A	A	2	0,2	N	.	.	N	.	.	R	6	4,2	N	.	.	G	4	4,0
c100944.graph_c0	168	T	C	N	.	.	N	.	.	C	3	0,3	N	.	.	T	2	2,0	N	.	.
c100944.graph_c0	519	C	A	N	.	.	C	2	2,0	C	2	2,0	N	.	.	N	.	.	M	4	2,2
c100944.graph_c0	540	T	A	N	.	.	N	.	.	T	2	2,0	N	.	.	N	.	.	W	3	1,2
c100948.graph_c0	149	C	T	Y	4	2,2	N	.	.	C	3	3,0	C	2	2,0	C	7	7,0	C	7	7,0
c100948.graph_c0	152	T	C	Y	4	2,2	N	.	.	T	3	3,0	T	2	2,0	T	7	7,0	T	7	7,0
c100948.graph_c0	290	A	C	N	.	.	C	2	0,2	A	3	3,0	A	2	2,0	A	2	2,0	A	8	8,0
c100948.graph_c0	341	A	G	N	.	.	G	3	0,3	R	3	1,2	A	2	2,0	A	2	2,0	A	3	3,0
c100948.graph_c1	202	C	T	N	.	.	N	.	.	C	2	2,0	C	2	2,0	C	2	2,0	Y	5	1,4
c100948.graph_c1	235	C	G	N	.	.	N	.	.	C	3	1,0	C	7	7,0	C	6	6,0	S	5	1,4
c100948.graph_c1	286	A	G	N	.	.	N	.	.	R	4	1,3	A	7	7,0	R	8	6,2	R	6	2,4
c100948.graph_c1	458	A	G	A	1	1,0	G	2	0,2	N	.	.	R	10	8,2	A	10	10,0	R	11	9,2
c100948.graph_c1	576	T	G	N	.	.	N	.	.	N	.	.	T	7	7,0	K	8	6,2	T	8	8,0
c100948.graph_c3	346	G	A	N	.	.	N	.	.	N	.	.	A	2	0,2	N	.	.	N	.	.
c10095.graph_c0	180	T	C	N	.	.	C	2	0,2	N	.	.	N	.	.	Y	3	1,2	N	.	.
c100953.graph_c0	331	G	C	N	.	.	S	3	1,2	N	.	.	G	7	7,0	G	2	2,0	G	2	2,0
c100953.graph_c0	385	T	C	C	2	0,2	N	.	.	N	.	.	T	7	7,0	T	2	2,0	T	2	2,0
c100953.graph_c0	870	C	G	N	.	.	G	2	0,2	N	.	.	C	4	4,0	C	2	2,0	C	2	2,0
c100954.graph_c0	88	C	A	N	.	.	N	.	.	C	3	3,0	N	.	.	C	2	2,0	M	3	1,2
c100954.graph_c0	396	A	T	A	2	2,0	A	3	3,0	A	3	3,0	T	2	0,2	W	6	3,3	W	6	2,4
c100955.graph_c1	507	C	T	T	2	0,2	N	.	.	T	2	0,2	N	.	.	C	2	2,0	C	2	2,0
c100957.graph_c0	432	A	G	A	2	2,0	A	4	4,0	A	3	3,0	G	2	0,2	N	.	.	N	.	.
c100957.graph_c0	515	A	T	A	2	2,0	N	.	.	A	2	2,0	T	3	0,3	T	1	0,1	N	.	.
c100957.graph_c0	561	T	C	T	1	1,0	N	.	.	T	3	3,0	C	2	0,2	C	2	0,2	N	.	.
c100957.graph_c0	564	C	G	C	1	1,0	N	.	.	S	3	1,2	G	2	0,2	G	2	0,2	N	.	.
c100957.graph_c0	625	T	C	C	2	0,2	N	.	.	T	2	2,0	T	2	2,0	T	2	2,0	N	.	.
c100957.graph_c0	627	G	C	C	2	0,2	N	.	.	C	2	0,2	G	2	2,0	G	2	2,0	N	.	.
c100958.graph_c0	109	C	T	N	.	.	N	.	.	N	.	.	T	2	0,2	N	.	.	N	.	.
c100958.graph_c0	143	A	G	N	.	.	N	.	.	N	.	.	G	2	0,2	N	.	.	N	.	.
c100960.graph_c0	509	C	T	N	.	.	N	.	.	N	.	.	Y	6	3,3	N	.	.	N	.	.
c100960.graph_c0	650	A	C	N	.	.	N	.	.	N	.	.	M	7	2,5	N	.	.	A	2	2,0
c100960.graph_c0	669	A	C	N	.	.	N	.	.	N	.	.	M	8	3,5	N	.	.	N	.	.
c100960.graph_c0	1422	C	T	N	.	.	N	.	.	N	.	.	Y	11	5,6	N	.	.	N	.	.
c100961.graph_c0	158	C	T	N	.	.	C	2	2,0	C	2	2,0	Y	4	1,3	C	2	2,0	Y	4	1,3
c100961.graph_c0	221	A	C	N	.	.	A	2	2,0	A	2	2,0	C	3	0,3	N	.	.	C	3	0,3
c100961.graph_c0	223	T	A	N	.	.	T	2	2,0	T	2	2,0	A	3	0,3	A	1	0,1	A	3	0,3
c100961.graph_c0	361	C	A	N	.	.	C	2	2,0	C	2	2,0	A	2	0,2	A	3	0,3	A	3	0,3
c100967.graph_c0	236	T	C	T	2	2,0	T	7	7,0	T	6	6,0	Y	6	4,2	T	6	6,0	C	2	0,2
c100967.graph_c0	257	A	T	A	2	2,0	A	7	7,0	A	7	7,0	W	8	6,2	A	6	6,0	W	5	1,4
c100967.graph_c0	275	A	G	A	2	2,0	A	5	5,0	A	7	7,0	R	8	6,2	A	5	5,0	R	5	1,4
c100967.graph_c0	407	C	T	C	7	7,0	C	2	2,0	C	4	4,0	T	6	0,6	Y	3	1,2	N	.	.
c100967.graph_c0	500	G	A	R	6	3,3	N	.	.	N	.	.	R	3	1,2	R	4	1,3	N	.	.
c100967.graph_c0	524	G	A	R	6	3,3	N	.	.	N	.	.	R	3	1,2	R	4	1,3	N	.	.
c100967.graph_c0	543	C	G	S	4	2,2	N	.	.	N	.	.	S	3	1,2	G	2	0,2	N	.	.
c100969.graph_c0	238	T	C	C	2	0,2	C	2	0,2	N	.	.	N	.	.	N	.	.	T	2	2,0
c100970.graph_c0	45	T	C	C	1	0,1	N	.	.	C	1	0,1	N	.	.	N	.	.	N	.	.
c100970.graph_c0	57	C	T	C	3	3,0	N	.	.	C	4	4,0	N	.	.	T	1	0,1	T	3	0,3
c100972.graph_c0	193	G	A	N	.	.	N	.	.	R	3	1,2	G	1	1,0	N	.	.	N	.	.
c100973.graph_c0	156	C	A	C	2	2,0	N	.	.	A	5	0,5	C	5	5,0	N	.	.	C	1	1,0
c100973.graph_c0	167	A	G	A	2	2,0	N	.	.	G	4	0,4	A	5	5,0	N	.	.	A	1	1,0
c100973.graph_c0	206	G	T	N	.	.	N	.	.	G	3	3,0	K	5	3,2	K	4	2,2	G	1	1,0
c100973.graph_c0	215	A	G	N	.	.	N	.	.	A	3	3,0	R	2	1,1	R	4	2,2	A	1	1,0
c100973.graph_c0	244	C	T	C	2	2,0	N	.	.	C	3	3,0	Y	5	3,2	Y	6	4,2	C	2	2,0
c100973.graph_c0	255	G	T	T	2	0,2	N	.	.	G	3	3,0	T	5	1,4	K	6	2,4	G	2	2,0
c100975.graph_c0	216	G	A	N	.	.	N	.	.	N	.	.	R	3	1,2	N	.	.	N	.	.
c100975.graph_c0	671	T	G	N	.	.	N	.	.	N	.	.	K	8	4,4	N	.	.	N	.	.
c100976.graph_c0	54	T	C	C	2	0,2	N	.	.	N	.	.	N	.	.	T	2	2,0	N	.	.
c100976.graph_c0	98	G	A	A	4	0,4	N	.	.	N	.	.	N	.	.	G	4	4,0	N	.	.
c100976.graph_c0	233	G	A	G	4	4,0	G	2	2,0	N	.	.	R	7	2,5	R	8	5,3	G	2	2,0
c100976.graph_c0	259	T	C	T	7	7,0	T	2	2,0	N	.	.	Y	7	2,5	Y	10	7,3	T	2	2,0
c100976.graph_c0	309	T	G	K	7	2,5	G	3	0,3	N	.	.	G	6	0,6	G	9	0,9	G	4	0,4
c100976.graph_c0	377	G	A	R	5	1,4	G	2	2,0	N	.	.	N	.	.	G	5	5,0	N	.	.
c100978.graph_c0	264	A	G	N	.	.	N	.	.	R	5	3,2	N	.	.	N	.	.	N	.	.
c100980.graph_c0	370	A	C	A	1	1,0	A	2	2,0	N	.	.	N	.	.	M	3	1,2	A	2	2,0
c100981.graph_c2	276	A	T	N	.	.	N	.	.	N	.	.	N	.	.	W	5	3,2	N	.	.
c100982.graph_c0	199	A	G	A	8	8,0	N	.	.	G	2	0,2	N	.	.	G	2	0,2	N	.	.
c100982.graph_c0	270	G	T	G	2	2,0	N	.	.	K	4	2,2	N	.	.	N	.	.	N	.	.
c100982.graph_c0	274	G	A	G	2	2,0	N	.	.	R	4	2,2	N	.	.	N	.	.	N	.	.
c100988.graph_c0	309	G	C	N	.	.	N	.	.	N	.	.	S	5	3,2	G	2	2,0	S	6	2,4
c100988.graph_c0	332	C	T	N	.	.	N	.	.	N	.	.	Y	5	3,2	C	2	2,0	Y	6	2,4
c100988.graph_c0	371	T	A	T	2	2,0	N	.	.	N	.	.	T	3	3,0	N	.	.	W	3	1,2
c100988.graph_c0	417	T	C	C	2	0,2	N	.	.	N	.	.	N	.	.	N	.	.	N	.	.
c100990.graph_c0	79	T	C	N	.	.	N	.	.	N	.	.	N	.	.	N	.	.	C	1	0,1
c100990.graph_c0	218	T	G	T	8	8,0	T	2	2,0	T	2	2,0	T	3	3,0	K	7	5,2	N	.	.
c100990.graph_c0	228	T	A	T	8	8,0	T	2	2,0	T	2	2,0	T	3	3,0	W	6	4,2	N	.	.
c100990.graph_c0	487	G	C	G	2	2,0	G	3	3,0	G	2	2,0	S	6	2,4	S	8	3,5	S	4	2,2
c100991.graph_c0	282	T	C	C	2	0,2	N	.	.	C	3	0,3	N	.	.	T	2	2,0	T	2	2,0
c100991.graph_c0	290	T	C	C	2	0,2	N	.	.	C	3	0,3	N	.	.	T	7	7,0	T	2	2,0
c100991.graph_c0	343	G	A	A	3	0,3	N	.	.	A	3	0,3	N	.	.	G	7	7,0	G	2	2,0
c100991.graph_c0	388	C	T	C	2	2,0	N	.	.	N	.	.	T	2	0,2	T	8	0,8	T	6	0,6
c100993.graph_c1	434	C	T	Y	22	10,12	C	9	9,0	Y	20	16,4	N	.	.	N	.	.	N	.	.
c100993.graph_c1	464	C	G	S	21	15,6	C	10	10,0	C	31	31,0	N	.	.	N	.	.	N	.	.
c100993.graph_c1	528	G	A	R	8	6,2	N	.	.	G	9	9,0	N	.	.	G	2	2,0	G	4	4,0
c100995.graph_c0	257	A	C	N	.	.	N	.	.	C	2	0,2	A	2	2,0	A	2	2,0	A	3	3,0
c100995.graph_c0	499	T	C	N	.	.	N	.	.	C	3	0,3	T	2	2,0	T	2	2,0	N	.	.
c100995.graph_c0	588	G	A	N	.	.	N	.	.	A	2	0,2	N	.	.	G	1	1,0	G	2	2,0
c100995.graph_c0	671	G	A	N	.	.	N	.	.	A	2	0,2	N	.	.	G	2	2,0	G	2	2,0
c100997.graph_c0	33	T	C	N	.	.	N	.	.	C	1	0,1	T	2	2,0	Y	11	6,5	T	2	2,0
c100997.graph_c0	39	A	C	N	.	.	N	.	.	C	2	0,2	A	2	2,0	M	13	7,6	A	2	2,0
c100997.graph_c0	381	A	G	N	.	.	N	.	.	A	2	2,0	N	.	.	R	22	13,9	N	.	.
c100997.graph_c0	571	T	C	N	.	.	N	.	.	N	.	.	N	.	.	Y	15	11,4	Y	4	1,3
c100998.graph_c0	87	C	A	A	3	0,3	A	2	0,2	A	3	0,3	N	.	.	N	.	.	N	.	.
c100998.graph_c0	159	C	T	C	3	3,0	C	2	2,0	C	3	3,0	T	3	0,3	N	.	.	N	.	.
c100999.graph_c0	136	T	G	N	.	.	N	.	.	G	2	0,2	N	.	.	N	.	.	N	.	.
c100999.graph_c0	367	T	A	T	3	3,0	N	.	.	A	3	0,3	N	.	.	N	.	.	N	.	.
c101005.graph_c0	131	A	G	R	8	4,4	A	2	2,0	R	6	2,4	N	.	.	N	.	.	N	.	.
c101005.graph_c0	174	A	T	W	7	4,3	A	2	2,0	W	4	2,2	N	.	.	N	.	.	N	.	.
c101005.graph_c0	316	C	A	M	7	3,4	C	2	2,0	M	5	2,3	N	.	.	N	.	.	N	.	.
c101005.graph_c0	344	G	A	R	7	3,4	G	2	2,0	R	5	3,2	N	.	.	N	.	.	N	.	.
c101006.graph_c0	232	G	A	N	.	.	R	5	3,2	G	2	2,0	N	.	.	N	.	.	N	.	.
c101007.graph_c0	227	C	T	N	.	.	N	.	.	N	.	.	C	10	10,0	C	13	13,0	Y	6	4,2
c101011.graph_c0	169	A	T	A	1	1,0	A	2	2,0	A	2	2,0	W	3	1,2	N	.	.	W	4	2,2
c101011.graph_c0	299	G	A	G	2	2,0	G	2	2,0	G	2	2,0	A	2	0,2	A	1	0,1	N	.	.
c101011.graph_c0	333	G	A	G	2	2,0	G	5	5,0	G	2	2,0	A	2	0,2	R	3	2,1	N	.	.
c101011.graph_c0	337	C	T	C	2	2,0	C	5	5,0	C	2	2,0	T	2	0,2	Y	2	2,0	N	.	.
c101014.graph_c0	84	C	T	C	2	2,0	C	2	2,0	N	.	.	C	2	2,0	T	3	0,3	N	.	.
c101014.graph_c0	96	T	A	W	3	1,2	T	2	2,0	T	2	2,0	A	3	0,3	T	4	4,0	T	2	2,0
c101014.graph_c0	363	A	T	N	.	.	W	4	2,2	A	5	5,0	A	3	3,0	A	7	7,0	A	2	2,0
c101016.graph_c0	336	C	G	C	2	2,0	C	2	2,0	C	1	1,0	G	3	0,3	N	.	.	N	.	.
c101016.graph_c0	361	C	G	C	2	2,0	C	2	2,0	C	2	2,0	G	3	0,3	N	.	.	N	.	.
c101016.graph_c0	443	G	A	G	3	3,0	G	2	2,0	G	2	2,0	R	4	1,3	N	.	.	N	.	.
c101016.graph_c0	540	C	T	C	3	3,0	C	2	2,0	N	.	.	Y	5	2,3	T	3	0,3	N	.	.
c101016.graph_c0	599	C	T	C	3	3,0	C	2	2,0	N	.	.	T	3	0,3	Y	4	1,3	N	.	.
c101017.graph_c0	342	G	A	N	.	.	N	.	.	N	.	.	G	2	2,0	R	3	1,2	N	.	.
c101017.graph_c1	92	G	A	N	.	.	N	.	.	N	.	.	N	.	.	G	2	2,0	A	2	0,2
c101017.graph_c1	140	G	A	N	.	.	A	2	0,2	N	.	.	N	.	.	G	2	2,0	A	2	0,2
c101017.graph_c1	198	T	C	N	.	.	C	3	0,3	N	.	.	N	.	.	T	4	4,0	N	.	.
c101017.graph_c2	93	A	C	N	.	.	A	2	2,0	N	.	.	M	3	1,2	A	3	3,0	N	.	.
c101017.graph_c2	187	T	C	N	.	.	T	2	2,0	N	.	.	T	3	3,0	Y	8	4,4	N	.	.
c101017.graph_c2	214	T	G	N	.	.	T	2	2,0	N	.	.	T	3	3,0	K	5	3,2	N	.	.
c101018.graph_c0	340	G	A	N	.	.	A	3	0,3	G	3	3,0	G	2	2,0	N	.	.	G	4	4,0
c101020.graph_c0	55	G	A	G	2	2,0	N	.	.	G	4	4,0	R	6	2,4	A	3	0,3	N	.	.
c101020.graph_c0	57	G	A	G	2	2,0	N	.	.	G	4	4,0	R	6	2,4	A	3	0,3	N	.	.
c101020.graph_c0	227	T	C	T	2	2,0	N	.	.	T	2	2,0	Y	11	4,7	Y	4	2,2	C	3	0,3
c101020.graph_c0	258	C	T	C	2	2,0	N	.	.	C	2	2,0	Y	9	6,3	Y	3	1,2	C	2	2,0
c101021.graph_c0	72	G	A	G	2	2,0	G	2	2,0	G	2	2,0	A	3	0,3	G	2	2,0	N	.	.
c101021.graph_c0	232	T	C	T	2	2,0	T	5	5,0	Y	3	1,2	C	3	0,3	N	.	.	C	4	0,4
c101026.graph_c0	255	C	T	C	3	3,0	N	.	.	C	1	1,0	T	2	0,2	N	.	.	N	.	.
c101026.graph_c0	271	A	G	A	3	3,0	A	3	3,0	A	3	3,0	G	2	0,2	N	.	.	N	.	.
c101026.graph_c0	346	T	A	W	6	4,2	T	4	4,0	N	.	.	N	.	.	N	.	.	N	.	.
c101026.graph_c0	353	A	G	R	6	4,2	A	2	2,0	A	2	2,0	N	.	.	N	.	.	N	.	.
c101028.graph_c0	257	C	T	N	.	.	N	.	.	N	.	.	N	.	.	T	2	0,2	C	2	2,0
c101028.graph_c0	276	G	C	N	.	.	N	.	.	G	2	2,0	N	.	.	C	2	0,2	G	2	2,0
c101029.graph_c0	844	G	T	N	.	.	K	6	4,2	N	.	.	N	.	.	N	.	.	N	.	.
c101029.graph_c0	932	A	G	N	.	.	R	3	1,2	N	.	.	N	.	.	N	.	.	N	.	.
c101029.graph_c0	934	C	A	N	.	.	M	3	1,2	N	.	.	C	2	2,0	N	.	.	N	.	.
c101029.graph_c0	1044	T	C	T	2	2,0	T	4	4,0	T	3	3,0	C	3	0,3	N	.	.	N	.	.
c101029.graph_c0	1064	G	A	G	2	2,0	G	4	4,0	R	5	3,2	N	.	.	N	.	.	N	.	.
c101029.graph_c0	1515	G	A	N	.	.	G	3	3,0	A	2	0,2	N	.	.	N	.	.	N	.	.
c101029.graph_c0	1526	T	C	N	.	.	T	3	3,0	C	3	0,3	N	.	.	N	.	.	N	.	.
c101030.graph_c0	238	G	A	A	3	0,3	N	.	.	N	.	.	G	2	2,0	N	.	.	G	2	2,0
c101030.graph_c0	340	A	G	G	4	0,4	N	.	.	N	.	.	N	.	.	N	.	.	A	2	2,0
c101030.graph_c0	347	A	G	G	4	0,4	N	.	.	N	.	.	N	.	.	N	.	.	N	.	.
c101030.graph_c0	427	T	A	A	2	0,2	N	.	.	N	.	.	N	.	.	N	.	.	N	.	.
c101031.graph_c1	234	C	T	N	.	.	N	.	.	N	.	.	C	4	4,0	C	2	2,0	Y	3	1,2
c101032.graph_c0	320	T	A	N	.	.	N	.	.	N	.	.	W	4	2,2	T	4	4,0	N	.	.
c101033.graph_c0	253	C	T	C	3	3,0	N	.	.	Y	3	1,2	C	2	2,0	N	.	.	C	3	3,0
c101033.graph_c0	286	A	G	A	3	3,0	N	.	.	R	4	2,2	G	4	0,4	N	.	.	G	4	0,4
c101033.graph_c0	309	G	A	G	2	2,0	N	.	.	R	4	2,2	G	3	3,0	N	.	.	R	4	3,1
c101034.graph_c0	486	C	T	T	2	0,2	N	.	.	N	.	.	C	1	1,0	N	.	.	N	.	.
c101034.graph_c0	524	C	G	G	3	0,3	N	.	.	N	.	.	C	2	2,0	N	.	.	N	.	.
c101034.graph_c0	553	C	T	T	2	0,2	N	.	.	N	.	.	C	2	2,0	C	2	2,0	N	.	.
c101034.graph_c0	678	T	A	N	.	.	N	.	.	N	.	.	N	.	.	A	2	0,2	N	.	.
c101037.graph_c0	41	T	A	N	.	.	A	1	0,1	N	.	.	N	.	.	N	.	.	N	.	.
c101037.graph_c0	190	A	G	N	.	.	A	2	2,0	N	.	.	N	.	.	G	3	0,3	N	.	.
c101037.graph_c0	241	G	A	N	.	.	A	2	0,2	N	.	.	N	.	.	N	.	.	N	.	.
c101037.graph_c0	244	C	G	N	.	.	G	2	0,2	N	.	.	N	.	.	N	.	.	N	.	.
c101038.graph_c0	161	C	T	N	.	.	N	.	.	C	2	2,0	T	3	0,3	N	.	.	N	.	.
c101038.graph_c0	164	A	G	N	.	.	N	.	.	A	2	2,0	G	3	0,3	N	.	.	N	.	.
c101048.graph_c0	174	T	A	A	3	0,3	A	6	0,6	N	.	.	T	8	8,0	W	21	12,9	W	15	11,4
c101049.graph_c0	53	A	G	N	.	.	R	3	1,2	N	.	.	N	.	.	N	.	.	N	.	.
c101049.graph_c0	228	C	T	N	.	.	Y	3	1,2	N	.	.	N	.	.	N	.	.	N	.	.
c101049.graph_c0	369	G	A	N	.	.	A	2	0,2	N	.	.	N	.	.	N	.	.	N	.	.
c101052.graph_c0	1208	T	G	N	.	.	T	2	2,0	N	.	.	K	4	1,3	T	2	2,0	N	.	.
c101052.graph_c0	1284	C	A	N	.	.	N	.	.	N	.	.	A	3	0,3	C	2	2,0	N	.	.
c101056.graph_c0	455	A	G	G	2	0,2	N	.	.	N	.	.	A	2	2,0	A	2	2,0	A	5	5,0
c101057.graph_c0	307	G	C	N	.	.	N	.	.	N	.	.	S	15	8,7	N	.	.	N	.	.
c101057.graph_c0	448	G	T	N	.	.	N	.	.	N	.	.	K	11	8,3	N	.	.	N	.	.
c101057.graph_c0	715	C	T	N	.	.	N	.	.	N	.	.	Y	15	8,7	N	.	.	N	.	.
c101058.graph_c0	669	A	T	N	.	.	T	2	0,2	N	.	.	N	.	.	N	.	.	N	.	.
c101059.graph_c0	72	C	T	N	.	.	N	.	.	N	.	.	N	.	.	N	.	.	T	1	0,1
c101059.graph_c0	91	A	G	N	.	.	N	.	.	N	.	.	N	.	.	N	.	.	G	1	0,1
c101059.graph_c0	109	T	C	N	.	.	N	.	.	N	.	.	N	.	.	N	.	.	C	2	0,2
c101060.graph_c0	153	T	C	N	.	.	Y	3	1,2	C	1	0,1	T	2	2,0	N	.	.	T	2	2,0
c101060.graph_c0	170	G	T	N	.	.	K	5	3,2	G	2	2,0	G	2	2,0	T	2	0,2	G	3	3,0
c101060.graph_c0	199	C	T	N	.	.	C	4	4,0	N	.	.	T	2	0,2	C	2	2,0	Y	5	1,4
c101060.graph_c0	402	G	A	N	.	.	R	5	3,2	A	4	0,4	G	4	4,0	N	.	.	G	2	2,0
c101060.graph_c0	458	C	A	N	.	.	C	3	3,0	C	2	2,0	M	3	1,2	N	.	.	N	.	.
c101060.graph_c0	482	T	A	N	.	.	T	3	3,0	N	.	.	W	3	1,2	N	.	.	N	.	.
c101061.graph_c0	40	G	A	N	.	.	N	.	.	G	2	2,0	A	2	0,2	N	.	.	N	.	.
c101061.graph_c0	148	A	G	A	6	6,0	A	5	5,0	A	8	8,0	G	3	0,3	A	2	2,0	N	.	.
c101061.graph_c0	199	G	A	G	5	5,0	G	3	3,0	G	7	7,0	A	3	0,3	G	1	1,0	N	.	.
c101061.graph_c0	217	A	G	A	5	5,0	A	3	3,0	A	8	8,0	G	2	0,2	A	2	2,0	N	.	.
c101061.graph_c0	317	G	T	K	5	3,2	T	2	0,2	K	5	2,3	N	.	.	G	2	2,0	N	.	.
c101066.graph_c0	303	T	C	N	.	.	C	2	0,2	N	.	.	N	.	.	T	2	2,0	N	.	.
c101071.graph_c1	119	A	C	A	2	2,0	C	2	0,2	N	.	.	N	.	.	N	.	.	N	.	.
c101073.graph_c0	620	T	C	N	.	.	N	.	.	N	.	.	Y	5	3,2	N	.	.	N	.	.
c101073.graph_c0	624	C	T	N	.	.	N	.	.	N	.	.	Y	5	3,2	N	.	.	N	.	.
c101077.graph_c0	35	C	A	N	.	.	N	.	.	C	2	2,0	N	.	.	A	2	0,2	A	2	0,2
c101077.graph_c0	85	A	C	N	.	.	A	2	2,0	A	2	2,0	N	.	.	C	3	0,3	C	2	0,2
c101077.graph_c0	135	T	A	A	4	0,4	A	3	0,3	A	3	0,3	N	.	.	T	7	7,0	T	2	2,0
c101077.graph_c0	181	G	A	A	4	0,4	A	2	0,2	N	.	.	N	.	.	G	6	6,0	N	.	.
c101077.graph_c0	389	G	T	T	3	0,3	N	.	.	T	4	0,4	G	2	2,0	G	4	4,0	G	3	3,0
c101077.graph_c0	409	G	A	A	3	0,3	N	.	.	A	3	0,3	N	.	.	N	.	.	N	.	.
c101078.graph_c0	207	A	G	G	4	0,4	N	.	.	N	.	.	N	.	.	A	4	4,0	A	2	2,0
c101078.graph_c0	219	G	A	A	4	0,4	N	.	.	N	.	.	N	.	.	G	4	4,0	G	2	2,0
c101078.graph_c0	280	G	C	C	2	0,2	N	.	.	N	.	.	N	.	.	G	4	4,0	G	2	2,0
c101078.graph_c0	572	T	C	C	5	0,5	C	2	0,2	C	6	0,6	T	2	2,0	T	2	2,0	T	3	3,0
c101078.graph_c0	585	G	A	A	5	0,5	A	2	0,2	A	6	0,6	G	2	2,0	G	2	2,0	G	3	3,0
c101078.graph_c0	790	G	A	G	3	3,0	N	.	.	G	2	2,0	A	2	0,2	N	.	.	A	2	0,2
c101082.graph_c0	296	T	C	C	3	0,3	N	.	.	N	.	.	T	2	2,0	N	.	.	T	2	2,0
c101083.graph_c0	368	T	G	N	.	.	K	4	1,3	K	7	5,2	N	.	.	N	.	.	N	.	.
c101086.graph_c0	113	A	G	A	2	2,0	N	.	.	N	.	.	N	.	.	N	.	.	G	2	0,2
c101086.graph_c0	133	G	A	G	2	2,0	N	.	.	N	.	.	N	.	.	N	.	.	A	2	0,2
c101086.graph_c0	230	A	T	N	.	.	N	.	.	N	.	.	N	.	.	N	.	.	W	4	2,2
c101086.graph_c0	316	G	A	N	.	.	N	.	.	N	.	.	N	.	.	N	.	.	R	5	2,3
c101087.graph_c0	302	C	T	C	3	3,0	C	2	2,0	C	10	10,0	N	.	.	T	2	0,2	N	.	.
c101090.graph_c0	216	C	T	T	3	0,3	N	.	.	N	.	.	C	2	2,0	N	.	.	C	2	2,0
c101090.graph_c0	236	C	T	T	3	0,3	N	.	.	N	.	.	C	2	2,0	N	.	.	N	.	.
c101090.graph_c0	350	A	G	A	7	7,0	N	.	.	N	.	.	R	4	2,2	G	4	0,4	N	.	.
c101090.graph_c0	495	G	T	G	7	7,0	N	.	.	G	2	2,0	T	5	0,5	T	5	0,5	T	2	0,2
c101090.graph_c0	692	G	A	N	.	.	G	2	2,0	G	2	2,0	A	3	0,3	N	.	.	N	.	.
c101091.graph_c0	137	T	C	T	2	2,0	N	.	.	Y	6	1,5	N	.	.	T	2	2,0	T	2	2,0
c101091.graph_c0	160	A	G	N	.	.	N	.	.	G	5	0,5	N	.	.	N	.	.	N	.	.
c101092.graph_c0	422	G	T	K	7	5,2	G	3	3,0	G	7	7,0	N	.	.	N	.	.	G	1	1,0
c101094.graph_c0	282	G	C	S	10	3,7	S	13	2,11	G	4	4,0	G	8	8,0	G	2	2,0	G	10	10,0
c101094.graph_c0	405	T	C	Y	6	3,3	Y	6	4,2	N	.	.	T	3	3,0	T	2	2,0	T	4	4,0
c101094.graph_c0	429	T	C	Y	5	3,2	N	.	.	N	.	.	T	3	3,0	T	2	2,0	T	4	4,0
c101095.graph_c0	536	C	T	T	4	0,4	T	7	0,7	T	19	0,19	N	.	.	N	.	.	N	.	.
c101095.graph_c0	538	G	T	T	4	0,4	T	7	0,7	T	19	0,19	N	.	.	N	.	.	N	.	.
c101095.graph_c0	786	T	C	T	3	3,0	T	2	2,0	T	9	9,0	N	.	.	N	.	.	C	2	0,2
c101096.graph_c0	466	C	A	N	.	.	M	3	1,2	C	2	2,0	N	.	.	N	.	.	N	.	.
c101098.graph_c0	483	A	G	N	.	.	N	.	.	R	6	5,1	N	.	.	N	.	.	N	.	.
c101098.graph_c0	491	C	T	N	.	.	N	.	.	Y	7	5,2	N	.	.	N	.	.	N	.	.
c101098.graph_c0	524	C	T	N	.	.	T	2	0,2	C	5	5,0	N	.	.	N	.	.	N	.	.
c101101.graph_c0	61	A	T	N	.	.	N	.	.	W	9	5,4	N	.	.	N	.	.	N	.	.
c101107.graph_c0	362	T	A	N	.	.	N	.	.	N	.	.	T	4	4,0	T	7	7,0	W	4	2,2
c101107.graph_c0	377	T	C	N	.	.	N	.	.	N	.	.	T	5	5,0	T	7	7,0	Y	3	2,1
c101108.graph_c0	123	T	C	N	.	.	N	.	.	C	2	0,2	T	2	2,0	N	.	.	N	.	.
c101108.graph_c0	254	C	T	N	.	.	T	2	0,2	T	4	0,4	N	.	.	C	2	2,0	N	.	.
c101108.graph_c0	260	G	A	N	.	.	A	2	0,2	A	4	0,4	N	.	.	G	2	2,0	N	.	.
c101108.graph_c0	327	C	A	N	.	.	A	2	0,2	N	.	.	N	.	.	C	2	2,0	N	.	.
c101108.graph_c0	340	C	T	N	.	.	T	2	0,2	N	.	.	N	.	.	N	.	.	N	.	.
c101108.graph_c0	397	C	T	N	.	.	N	.	.	T	4	0,4	N	.	.	N	.	.	N	.	.
c101108.graph_c0	533	T	C	N	.	.	N	.	.	Y	6	2,4	N	.	.	N	.	.	N	.	.
c101109.graph_c0	251	G	A	N	.	.	R	3	1,2	N	.	.	N	.	.	N	.	.	N	.	.
c101109.graph_c0	254	T	G	N	.	.	K	3	1,2	N	.	.	N	.	.	N	.	.	N	.	.
c101111.graph_c0	339	C	T	N	.	.	C	2	2,0	C	2	2,0	T	2	0,2	N	.	.	N	.	.
c101111.graph_c0	349	C	T	N	.	.	C	2	2,0	C	2	2,0	T	2	0,2	N	.	.	N	.	.
c101111.graph_c0	440	G	A	N	.	.	N	.	.	A	2	0,2	N	.	.	N	.	.	N	.	.
c101113.graph_c0	856	C	A	C	6	6,0	M	10	8,2	C	17	17,0	N	.	.	N	.	.	N	.	.
c101115.graph_c0	238	T	C	N	.	.	C	3	0,3	C	7	0,7	Y	10	6,4	Y	7	5,2	T	12	12,0
c101115.graph_c0	282	C	T	N	.	.	T	4	0,4	T	14	0,14	C	11	11,0	C	8	8,0	C	8	8,0
c101115.graph_c0	314	C	T	N	.	.	C	2	2,0	C	9	9,0	Y	13	8,5	Y	6	4,2	C	8	8,0
c101118.graph_c0	75	A	C	A	2	2,0	N	.	.	N	.	.	C	2	0,2	N	.	.	N	.	.
c101118.graph_c0	106	C	A	C	2	2,0	N	.	.	N	.	.	M	3	1,2	N	.	.	N	.	.
c101119.graph_c0	668	C	G	S	5	3,2	G	2	0,2	C	2	2,0	C	2	2,0	N	.	.	C	2	2,0
c101119.graph_c0	811	A	T	A	2	2,0	N	.	.	N	.	.	N	.	.	N	.	.	T	2	0,2
c101119.graph_c0	883	C	T	T	2	0,2	N	.	.	N	.	.	N	.	.	N	.	.	N	.	.
c101119.graph_c0	888	T	A	A	2	0,2	N	.	.	N	.	.	N	.	.	N	.	.	N	.	.
c101119.graph_c1	78	C	T	N	.	.	C	3	3,0	T	2	0,2	N	.	.	N	.	.	N	.	.
c101119.graph_c1	246	C	A	N	.	.	A	2	0,2	N	.	.	N	.	.	C	2	2,0	N	.	.
c101119.graph_c1	332	T	C	T	2	2,0	T	2	2,0	N	.	.	N	.	.	C	2	0,2	N	.	.
c101120.graph_c0	54	T	A	T	3	3,0	N	.	.	A	3	0,3	N	.	.	T	2	2,0	T	2	2,0
c101120.graph_c0	77	G	A	R	5	1,4	N	.	.	G	3	3,0	G	2	2,0	G	2	2,0	G	2	2,0
c101120.graph_c0	95	G	C	G	5	5,0	N	.	.	G	3	3,0	C	3	0,3	G	3	3,0	S	6	1,5
c101120.graph_c0	129	G	T	K	6	2,4	N	.	.	G	3	3,0	G	3	3,0	G	3	3,0	G	8	8,0
c101120.graph_c0	140	G	A	R	8	6,2	N	.	.	A	8	0,8	G	3	3,0	G	3	3,0	G	8	8,0
c101121.graph_c0	1250	C	T	N	.	.	C	2	2,0	N	.	.	Y	5	1,4	C	7	7,0	C	2	2,0
c101122.graph_c0	143	T	G	N	.	.	G	2	0,2	N	.	.	N	.	.	N	.	.	T	4	4,0
c101122.graph_c0	146	G	A	N	.	.	A	2	0,2	N	.	.	N	.	.	N	.	.	G	5	5,0
c101122.graph_c0	214	G	A	N	.	.	N	.	.	N	.	.	N	.	.	A	2	0,2	R	3	1,2
c101124.graph_c0	144	T	G	N	.	.	N	.	.	K	9	7,2	N	.	.	N	.	.	N	.	.
c101125.graph_c1	137	A	G	N	.	.	G	2	0,2	G	2	0,2	N	.	.	N	.	.	A	2	2,0
c101125.graph_c1	179	T	C	N	.	.	T	4	4,0	T	2	2,0	N	.	.	T	3	3,0	C	2	0,2
c101127.graph_c0	110	A	G	N	.	.	N	.	.	N	.	.	R	5	3,2	N	.	.	G	2	0,2
c101127.graph_c0	180	T	G	N	.	.	N	.	.	N	.	.	K	7	2,5	N	.	.	N	.	.
c101127.graph_c0	268	C	A	C	2	2,0	N	.	.	N	.	.	M	8	3,5	N	.	.	N	.	.
c101130.graph_c0	99	G	A	N	.	.	N	.	.	G	2	2,0	A	3	0,3	N	.	.	N	.	.
c101130.graph_c0	156	A	C	C	2	0,2	N	.	.	C	4	0,4	A	2	2,0	N	.	.	N	.	.
c101130.graph_c0	157	T	C	C	2	0,2	N	.	.	C	4	0,4	T	2	2,0	N	.	.	N	.	.
c101130.graph_c0	201	A	G	G	3	0,3	N	.	.	G	2	0,2	A	2	2,0	N	.	.	N	.	.
c101130.graph_c0	210	T	G	G	3	0,3	N	.	.	G	1	0,1	T	3	3,0	N	.	.	N	.	.
c101130.graph_c0	272	G	T	T	2	0,2	N	.	.	N	.	.	G	3	3,0	N	.	.	G	2	2,0
c101130.graph_c0	457	A	G	N	.	.	N	.	.	N	.	.	N	.	.	N	.	.	G	3	0,3
c101130.graph_c0	470	C	T	N	.	.	N	.	.	N	.	.	N	.	.	N	.	.	T	2	0,2
c101134.graph_c0	130	C	T	Y	3	1,2	N	.	.	Y	3	0,3	N	.	.	N	.	.	N	.	.
c101134.graph_c0	133	C	G	S	3	1,2	N	.	.	S	4	1,3	N	.	.	N	.	.	N	.	.
c101136.graph_c0	43	T	G	N	.	.	T	1	1,0	N	.	.	N	.	.	N	.	.	G	3	0,3
c101136.graph_c0	52	C	T	N	.	.	C	1	1,0	N	.	.	N	.	.	N	.	.	T	3	0,3
c101136.graph_c0	81	A	T	N	.	.	T	2	0,2	N	.	.	A	2	2,0	N	.	.	A	3	3,0
c101136.graph_c0	113	T	A	N	.	.	A	2	0,2	N	.	.	T	2	2,0	N	.	.	T	3	3,0
c101136.graph_c0	358	T	C	N	.	.	N	.	.	C	2	0,2	T	4	4,0	T	1	1,0	T	2	2,0
c101136.graph_c0	430	C	T	N	.	.	N	.	.	T	2	0,2	C	3	3,0	C	2	2,0	C	2	2,0
c101139.graph_c0	774	A	G	N	.	.	G	4	0,4	R	4	1,3	A	6	6,0	A	1	1,0	N	.	.
c101139.graph_c0	921	G	T	N	.	.	K	3	1,2	N	.	.	N	.	.	N	.	.	N	.	.
c101140.graph_c0	381	C	G	S	5	2,3	C	2	2,0	N	.	.	C	4	4,0	C	2	2,0	C	7	7,0
c101140.graph_c0	582	G	A	N	.	.	G	2	2,0	G	2	2,0	N	.	.	R	5	3,2	A	2	0,2
c101141.graph_c0	325	A	G	N	.	.	N	.	.	R	11	8,3	N	.	.	N	.	.	N	.	.
c101141.graph_c0	335	T	C	N	.	.	N	.	.	Y	10	7,3	N	.	.	N	.	.	N	.	.
c101141.graph_c0	438	A	G	N	.	.	N	.	.	R	7	5,2	N	.	.	N	.	.	N	.	.
c101141.graph_c0	464	A	G	N	.	.	N	.	.	R	7	5,2	N	.	.	N	.	.	N	.	.
c101143.graph_c0	300	A	G	N	.	.	R	6	4,2	A	4	4,0	N	.	.	N	.	.	N	.	.
c101143.graph_c0	441	G	T	N	.	.	K	4	2,2	G	3	3,0	N	.	.	N	.	.	N	.	.
c101143.graph_c0	512	C	A	N	.	.	C	4	4,0	M	4	2,2	N	.	.	N	.	.	N	.	.
c101143.graph_c0	541	T	C	N	.	.	T	3	3,0	Y	4	2,2	N	.	.	N	.	.	N	.	.
c101144.graph_c0	235	C	T	N	.	.	T	2	0,2	N	.	.	C	2	2,0	C	2	2,0	C	2	2,0
c101144.graph_c0	264	T	G	N	.	.	G	2	0,2	N	.	.	T	2	2,0	T	2	2,0	T	2	2,0
c101144.graph_c0	443	T	G	N	.	.	G	2	0,2	N	.	.	N	.	.	N	.	.	N	.	.
c101145.graph_c0	411	A	C	A	3	3,0	A	2	2,0	A	2	2,0	C	5	0,5	C	3	0,3	C	4	1,3
c101147.graph_c0	189	T	G	N	.	.	G	2	0,2	N	.	.	N	.	.	N	.	.	N	.	.
c101148.graph_c0	114	C	A	N	.	.	M	4	2,2	N	.	.	C	21	21,0	C	2	2,0	C	2	2,0
c101148.graph_c0	189	T	C	N	.	.	C	6	0,6	N	.	.	Y	46	29,17	Y	11	5,6	Y	10	5,5
c101148.graph_c0	291	T	A	T	2	2,0	T	7	7,0	T	2	2,0	W	53	33,20	W	9	3,6	W	8	2,6
c101148.graph_c0	402	C	T	N	.	.	T	8	0,8	T	4	0,4	Y	47	23,24	Y	10	4,6	Y	7	2,5
c101148.graph_c0	424	G	A	N	.	.	G	8	8,0	G	4	4,0	R	55	30,25	R	14	8,6	R	10	4,6
c101148.graph_c0	441	T	A	N	.	.	W	8	1,7	W	5	1,4	W	51	33,18	W	13	8,5	W	9	4,5
c101148.graph_c0	480	G	A	N	.	.	A	6	0,6	A	5	0,5	R	41	23,18	R	11	8,3	R	5	3,2
c101148.graph_c0	567	A	G	N	.	.	N	.	.	N	.	.	R	14	8,6	N	.	.	A	2	2,0
c101148.graph_c0	609	G	A	N	.	.	N	.	.	N	.	.	R	5	3,2	N	.	.	G	2	2,0
c101148.graph_c1	11	A	T	N	.	.	N	.	.	N	.	.	W	5	2,3	N	.	.	N	.	.
c101148.graph_c1	25	T	G	N	.	.	N	.	.	N	.	.	K	11	6,5	N	.	.	T	3	3,0
c101148.graph_c1	118	A	G	N	.	.	N	.	.	N	.	.	R	29	15,14	A	2	2,0	A	9	9,0
c101148.graph_c1	174	C	T	N	.	.	N	.	.	T	2	0,2	Y	24	13,11	C	2	2,0	C	7	7,0
c101148.graph_c1	276	A	G	N	.	.	N	.	.	N	.	.	R	6	4,2	N	.	.	N	.	.
c101149.graph_c0	170	A	T	T	3	0,3	N	.	.	N	.	.	A	2	2,0	A	2	2,0	A	3	3,0
c101149.graph_c0	205	T	C	C	2	0,2	N	.	.	N	.	.	N	.	.	T	2	2,0	T	3	3,0
c101150.graph_c0	352	G	C	N	.	.	C	3	0,3	G	3	3,0	N	.	.	N	.	.	N	.	.
c101150.graph_c0	369	G	A	A	3	0,3	A	4	0,4	A	2	0,2	N	.	.	N	.	.	N	.	.
c101150.graph_c0	486	G	A	R	8	4,4	R	8	2,6	A	4	1,3	N	.	.	N	.	.	N	.	.
c101150.graph_c0	517	C	T	Y	5	2,3	Y	5	3,2	C	2	2,0	N	.	.	N	.	.	N	.	.
c101151.graph_c0	332	A	G	R	27	22,5	A	29	29,0	R	33	22,11	G	3	0,3	G	5	0,5	G	6	0,6
c101151.graph_c0	336	T	C	Y	28	22,6	T	28	28,0	Y	33	22,11	C	3	0,3	C	5	0,5	C	7	0,7
c101151.graph_c0	478	T	C	Y	21	17,4	T	31	31,0	Y	35	28,7	C	2	0,2	C	5	0,5	C	4	0,4
c101152.graph_c0	128	G	A	N	.	.	R	3	1,2	G	2	2,0	N	.	.	N	.	.	N	.	.
c101152.graph_c0	394	T	A	W	10	7,3	T	10	10,0	W	5	3,2	T	2	2,0	N	.	.	N	.	.
c101152.graph_c0	431	T	A	T	11	11,0	T	12	12,0	T	8	8,0	A	2	0,2	N	.	.	N	.	.
c101152.graph_c0	982	T	C	T	2	2,0	T	3	3,0	Y	4	1,3	N	.	.	N	.	.	N	.	.
c101152.graph_c0	1106	A	G	G	2	0,2	N	.	.	N	.	.	N	.	.	A	2	2,0	N	.	.
c101153.graph_c0	92	A	C	N	.	.	C	2	0,2	N	.	.	N	.	.	N	.	.	N	.	.
c101153.graph_c0	116	A	T	N	.	.	W	3	1,2	A	3	3,0	N	.	.	N	.	.	N	.	.
c101153.graph_c0	191	A	G	N	.	.	R	4	1,3	A	3	3,0	G	1	0,1	N	.	.	G	2	0,2
c101153.graph_c0	199	C	T	N	.	.	Y	4	1,3	C	3	3,0	N	.	.	N	.	.	T	2	0,2
c101153.graph_c0	333	C	A	M	6	2,4	M	8	6,2	A	2	0,2	C	2	2,0	N	.	.	N	.	.
c101153.graph_c0	403	T	C	Y	7	3,4	T	4	4,0	C	2	0,2	T	3	3,0	N	.	.	N	.	.
c101153.graph_c0	450	C	T	C	4	4,0	C	2	2,0	N	.	.	T	2	0,2	N	.	.	N	.	.
c101153.graph_c0	468	A	C	M	5	3,2	N	.	.	N	.	.	C	1	0,1	N	.	.	N	.	.
c101153.graph_c0	499	T	C	T	4	4,0	N	.	.	N	.	.	C	1	0,1	N	.	.	N	.	.
c101153.graph_c0	509	A	T	A	3	3,0	N	.	.	N	.	.	T	1	0,1	N	.	.	N	.	.
c101154.graph_c1	210	C	T	N	.	.	T	2	0,2	N	.	.	N	.	.	C	4	4,0	C	4	4,0
c101154.graph_c1	281	C	T	N	.	.	N	.	.	N	.	.	N	.	.	Y	4	2,2	C	3	3,0
c101154.graph_c1	333	G	T	N	.	.	N	.	.	N	.	.	N	.	.	K	3	1,2	G	2	2,0
c101154.graph_c1	338	A	G	N	.	.	N	.	.	N	.	.	N	.	.	R	3	1,2	A	2	2,0
c101156.graph_c0	72	C	T	C	2	2,0	C	11	11,0	C	2	2,0	T	4	0,4	N	.	.	N	.	.
c101156.graph_c0	210	A	C	A	7	7,0	A	8	8,0	A	7	7,0	M	6	2,4	C	3	0,3	M	5	2,3
c101156.graph_c0	427	G	A	N	.	.	N	.	.	G	3	3,0	R	4	2,2	A	4	0,4	N	.	.
c101156.graph_c0	433	T	C	N	.	.	N	.	.	T	3	3,0	Y	3	2,1	C	2	0,2	N	.	.
c101158.graph_c0	263	A	G	N	.	.	N	.	.	N	.	.	N	.	.	N	.	.	G	2	0,2
c101160.graph_c0	120	A	T	T	2	0,2	N	.	.	W	12	8,4	N	.	.	A	2	2,0	N	.	.
c101164.graph_c0	276	G	A	R	3	1,2	N	.	.	N	.	.	N	.	.	G	2	2,0	N	.	.
c101164.graph_c0	313	G	C	C	2	0,2	N	.	.	N	.	.	N	.	.	N	.	.	N	.	.
c101164.graph_c0	363	C	T	T	2	0,2	N	.	.	N	.	.	N	.	.	N	.	.	N	.	.
c101165.graph_c0	815	C	T	N	.	.	T	2	0,2	N	.	.	N	.	.	C	2	2,0	N	.	.
c101166.graph_c0	491	T	C	N	.	.	C	3	0,3	N	.	.	N	.	.	T	2	2,0	N	.	.
c101168.graph_c0	71	A	G	R	3	1,2	N	.	.	N	.	.	N	.	.	N	.	.	N	.	.
c101169.graph_c0	321	T	A	W	7	4,3	W	4	2,2	N	.	.	N	.	.	T	2	2,0	T	2	2,0
c101169.graph_c0	580	G	C	S	3	1,2	N	.	.	N	.	.	N	.	.	N	.	.	N	.	.
c101170.graph_c0	243	G	C	G	2	2,0	S	3	1,2	N	.	.	G	2	2,0	G	2	2,0	N	.	.
c101170.graph_c0	251	C	G	C	2	2,0	S	3	1,2	N	.	.	C	2	2,0	C	2	2,0	N	.	.
c101170.graph_c0	288	T	A	T	2	2,0	W	3	1,2	N	.	.	T	2	2,0	T	2	2,0	T	2	2,0
c101170.graph_c0	300	A	C	A	2	2,0	M	3	1,2	N	.	.	A	2	2,0	A	2	2,0	A	2	2,0
c101170.graph_c0	343	A	G	N	.	.	R	4	2,2	N	.	.	A	2	2,0	A	2	2,0	A	2	2,0
c101170.graph_c0	466	C	A	A	2	0,2	N	.	.	N	.	.	C	2	2,0	C	2	2,0	N	.	.
c101170.graph_c0	523	G	T	T	2	0,2	N	.	.	N	.	.	G	2	2,0	G	2	2,0	G	1	1,0
c101170.graph_c0	546	A	G	G	2	0,2	N	.	.	N	.	.	A	2	2,0	A	2	2,0	A	1	1,0
c101170.graph_c0	673	C	T	C	2	2,0	N	.	.	N	.	.	N	.	.	T	2	0,2	N	.	.
c101171.graph_c0	34	G	A	N	.	.	N	.	.	N	.	.	R	9	5,4	N	.	.	N	.	.
c101171.graph_c0	591	A	C	N	.	.	N	.	.	A	2	2,0	M	15	10,5	N	.	.	N	.	.
c101171.graph_c0	593	C	G	N	.	.	N	.	.	C	2	2,0	S	15	10,5	N	.	.	N	.	.
c101171.graph_c0	655	G	A	N	.	.	N	.	.	G	2	2,0	R	15	9,6	N	.	.	N	.	.
c101173.graph_c0	282	G	A	R	2	1,1	R	4	2,2	G	3	3,0	N	.	.	G	2	2,0	N	.	.
c101173.graph_c0	475	A	C	A	3	3,0	M	8	5,3	M	5	2,3	N	.	.	N	.	.	N	.	.
c101175.graph_c0	110	G	T	G	3	3,0	G	2	2,0	K	14	6,8	T	2	0,2	K	4	2,2	K	10	2,8
c101175.graph_c0	205	G	A	N	.	.	N	.	.	R	9	5,4	N	.	.	G	3	3,0	G	4	4,0
c101175.graph_c1	192	C	T	Y	16	10,6	Y	26	15,11	Y	59	30,29	Y	16	8,8	Y	16	8,8	Y	17	4,13
c101175.graph_c1	301	T	C	N	.	.	Y	7	3,4	Y	12	7,5	N	.	.	Y	3	1,2	N	.	.
c101177.graph_c0	209	T	A	T	2	2,0	T	2	2,0	N	.	.	A	2	0,2	N	.	.	N	.	.
c101178.graph_c0	212	G	A	N	.	.	G	3	3,0	G	2	2,0	N	.	.	A	2	0,2	N	.	.
c101178.graph_c0	217	A	T	N	.	.	A	3	3,0	A	2	2,0	N	.	.	T	2	0,2	N	.	.
c101181.graph_c2	50	G	A	N	.	.	N	.	.	A	2	0,2	N	.	.	N	.	.	N	.	.
c101181.graph_c2	55	G	T	N	.	.	N	.	.	T	2	0,2	N	.	.	N	.	.	N	.	.
c101181.graph_c2	385	T	C	N	.	.	N	.	.	T	2	2,0	C	2	0,2	N	.	.	N	.	.
c101181.graph_c2	426	C	T	N	.	.	N	.	.	C	2	2,0	T	2	0,2	N	.	.	N	.	.
c101181.graph_c2	436	C	G	N	.	.	N	.	.	C	3	3,0	G	2	0,2	N	.	.	N	.	.
c101184.graph_c0	198	A	C	M	6	2,4	A	4	4,0	A	2	2,0	N	.	.	N	.	.	N	.	.
c101187.graph_c0	616	T	C	C	2	0,2	T	2	2,0	Y	9	6,3	N	.	.	N	.	.	N	.	.
c101187.graph_c0	1013	G	A	G	2	2,0	N	.	.	R	4	1,3	N	.	.	N	.	.	N	.	.
c101187.graph_c0	1029	G	T	G	2	2,0	N	.	.	K	3	1,2	N	.	.	N	.	.	N	.	.
c101188.graph_c0	98	C	G	N	.	.	N	.	.	G	2	0,2	C	3	3,0	C	2	2,0	C	2	2,0
c101188.graph_c0	239	C	T	N	.	.	N	.	.	T	2	0,2	C	3	3,0	C	1	1,0	C	2	2,0
c101188.graph_c0	704	A	T	N	.	.	N	.	.	T	3	0,3	A	2	2,0	A	7	7,0	A	2	2,0
c101188.graph_c0	736	A	G	N	.	.	N	.	.	G	3	0,3	A	2	2,0	A	7	7,0	A	2	2,0
c101190.graph_c1	87	G	T	N	.	.	N	.	.	N	.	.	T	2	0,2	N	.	.	N	.	.
c101192.graph_c0	75	T	C	N	.	.	N	.	.	C	3	0,3	T	4	4,0	N	.	.	N	.	.
c101192.graph_c0	86	C	T	N	.	.	N	.	.	T	4	0,4	C	4	4,0	N	.	.	N	.	.
c101192.graph_c0	160	C	T	C	1	1,0	N	.	.	C	2	2,0	Y	5	2,3	N	.	.	N	.	.
c101192.graph_c0	278	T	A	T	2	2,0	T	2	2,0	N	.	.	A	3	0,3	A	2	0,2	N	.	.
c101192.graph_c0	331	A	T	A	2	2,0	A	2	2,0	A	2	2,0	T	3	0,3	T	2	0,2	N	.	.
c101193.graph_c0	255	G	A	G	4	4,0	G	2	2,0	N	.	.	N	.	.	A	2	0,2	N	.	.
c101193.graph_c0	346	C	T	C	4	4,0	C	2	2,0	N	.	.	N	.	.	T	2	0,2	N	.	.
c101200.graph_c0	71	G	A	N	.	.	N	.	.	R	5	3,2	N	.	.	N	.	.	N	.	.
c101200.graph_c0	137	G	T	N	.	.	N	.	.	K	9	5,4	N	.	.	N	.	.	N	.	.
c101200.graph_c0	200	A	G	N	.	.	N	.	.	R	10	7,3	N	.	.	N	.	.	N	.	.
c101200.graph_c0	240	G	A	N	.	.	G	2	2,0	R	10	7,3	N	.	.	N	.	.	N	.	.
c101203.graph_c0	22	G	A	N	.	.	G	2	2,0	N	.	.	N	.	.	N	.	.	A	2	0,2
c101203.graph_c0	193	A	G	A	3	3,0	A	1	1,0	A	2	2,0	N	.	.	N	.	.	G	3	0,3
c101203.graph_c0	252	G	A	G	3	3,0	G	2	2,0	R	6	3,3	N	.	.	G	2	2,0	G	3	3,0
c101203.graph_c0	293	T	A	N	.	.	N	.	.	W	6	3,3	N	.	.	T	2	2,0	T	3	3,0
c101203.graph_c0	337	A	C	N	.	.	A	2	2,0	A	2	2,0	N	.	.	C	4	0,4	C	4	0,4
c101205.graph_c0	96	T	A	T	3	3,0	T	3	3,0	A	2	0,2	N	.	.	T	2	2,0	T	2	2,0
c101205.graph_c0	245	T	C	N	.	.	N	.	.	C	2	0,2	N	.	.	N	.	.	N	.	.
c101207.graph_c0	101	A	G	N	.	.	G	2	0,2	N	.	.	A	3	3,0	N	.	.	N	.	.
c101207.graph_c0	393	T	A	N	.	.	W	4	1,3	A	2	0,2	T	2	2,0	T	3	3,0	T	2	2,0
c101207.graph_c0	516	T	C	T	2	2,0	N	.	.	C	3	0,3	T	2	2,0	T	2	2,0	T	5	5,0
c101207.graph_c0	716	G	A	R	4	2,2	N	.	.	N	.	.	G	2	2,0	N	.	.	G	2	2,0
c101207.graph_c0	751	G	A	G	2	2,0	N	.	.	N	.	.	N	.	.	N	.	.	A	2	0,2
c101207.graph_c0	764	G	A	G	2	2,0	N	.	.	N	.	.	N	.	.	N	.	.	A	2	0,2
c101214.graph_c0	232	T	C	T	8	8,0	T	15	15,0	T	30	30,0	Y	4	2,2	T	2	2,0	Y	10	7,3
c101214.graph_c0	244	C	A	C	8	8,0	C	15	15,0	C	30	30,0	M	4	2,2	C	2	2,0	M	10	7,3
c101215.graph_c0	346	G	A	N	.	.	A	3	0,3	N	.	.	N	.	.	R	7	4,3	N	.	.
c101215.graph_c0	621	T	C	N	.	.	C	1	0,1	N	.	.	N	.	.	T	4	4,0	N	.	.
c101216.graph_c0	160	A	G	A	2	2,0	G	1	0,1	G	2	0,2	N	.	.	N	.	.	N	.	.
c101216.graph_c0	183	A	G	A	4	4,0	G	1	0,1	N	.	.	N	.	.	N	.	.	N	.	.
c101216.graph_c0	427	A	G	A	5	5,0	R	7	2,5	A	5	5,0	N	.	.	N	.	.	N	.	.
c101216.graph_c0	461	C	T	Y	3	1,2	Y	7	5,2	T	3	0,3	N	.	.	N	.	.	N	.	.
c101216.graph_c0	468	G	T	K	3	1,2	K	6	4,2	K	4	1,3	G	2	2,0	N	.	.	N	.	.
c101216.graph_c0	622	C	T	Y	5	2,3	N	.	.	N	.	.	N	.	.	N	.	.	N	.	.
c101217.graph_c0	201	T	G	N	.	.	N	.	.	G	2	0,2	T	2	2,0	N	.	.	N	.	.
c101218.graph_c0	375	G	T	N	.	.	G	1	1,0	N	.	.	K	11	4,7	N	.	.	N	.	.
c101225.graph_c0	134	T	G	N	.	.	N	.	.	K	6	4,2	N	.	.	N	.	.	N	.	.
c101225.graph_c0	223	C	T	N	.	.	C	2	2,0	Y	4	2,2	N	.	.	N	.	.	N	.	.
c101226.graph_c0	219	A	G	A	3	3,0	N	.	.	R	3	1,2	N	.	.	N	.	.	N	.	.
c101226.graph_c1	114	A	T	N	.	.	W	5	2,3	W	4	3,1	N	.	.	N	.	.	N	.	.
c101226.graph_c1	264	C	A	M	7	5,2	C	3	3,0	M	5	3,2	A	2	0,2	N	.	.	A	2	0,2
c101228.graph_c0	51	T	C	N	.	.	N	.	.	N	.	.	N	.	.	Y	6	3,3	N	.	.
c101228.graph_c0	101	T	C	N	.	.	N	.	.	N	.	.	Y	4	2,2	Y	6	3,3	Y	3	1,2
c101228.graph_c0	306	T	A	A	1	0,1	N	.	.	N	.	.	W	5	2,3	W	4	2,2	N	.	.
c101231.graph_c1	168	A	T	N	.	.	W	4	1,3	N	.	.	A	2	2,0	N	.	.	N	.	.
c101232.graph_c0	350	G	A	R	5	2,3	G	5	5,0	G	2	2,0	N	.	.	N	.	.	G	2	2,0
c101232.graph_c0	560	A	T	W	7	4,3	A	5	5,0	A	2	2,0	T	2	0,2	N	.	.	T	3	0,3
c101232.graph_c0	568	A	G	R	7	4,3	A	5	5,0	A	2	2,0	A	2	2,0	N	.	.	A	2	2,0
c101232.graph_c0	787	C	A	N	.	.	A	2	0,2	C	2	2,0	C	2	2,0	N	.	.	C	2	2,0
c101234.graph_c0	455	A	G	N	.	.	G	2	0,2	A	2	2,0	N	.	.	A	2	2,0	N	.	.
c101234.graph_c0	465	G	A	N	.	.	A	2	0,2	G	2	2,0	N	.	.	G	2	2,0	N	.	.
c101234.graph_c0	522	G	A	N	.	.	N	.	.	A	2	0,2	N	.	.	G	2	2,0	N	.	.
c101238.graph_c0	148	A	G	N	.	.	G	2	0,2	N	.	.	R	4	1,3	G	5	0,5	A	3	3,0
c101238.graph_c0	162	A	G	N	.	.	G	1	0,1	N	.	.	N	.	.	G	3	0,3	N	.	.
c101238.graph_c0	219	A	G	N	.	.	N	.	.	N	.	.	A	3	3,0	A	2	2,0	R	4	2,2
c101238.graph_c0	252	A	G	N	.	.	N	.	.	N	.	.	A	2	2,0	A	2	2,0	R	4	2,2
c101238.graph_c0	259	T	C	N	.	.	N	.	.	N	.	.	T	2	2,0	T	2	2,0	Y	5	2,3
c101238.graph_c0	307	T	C	N	.	.	N	.	.	N	.	.	N	.	.	T	2	2,0	Y	3	1,2
c101240.graph_c0	122	T	C	N	.	.	N	.	.	C	2	0,2	N	.	.	T	7	7,0	N	.	.
c101240.graph_c0	657	A	G	N	.	.	G	2	0,2	G	2	0,2	N	.	.	A	8	8,0	A	2	2,0
c101240.graph_c0	746	C	T	N	.	.	N	.	.	T	3	0,3	Y	3	1,2	C	21	21,0	C	2	2,0
c101242.graph_c0	313	T	A	T	4	4,0	N	.	.	N	.	.	N	.	.	A	2	0,2	N	.	.
c101243.graph_c0	170	A	G	N	.	.	N	.	.	N	.	.	N	.	.	G	2	0,2	N	.	.
c101243.graph_c0	251	C	T	T	2	0,2	N	.	.	N	.	.	N	.	.	C	2	2,0	N	.	.
c101243.graph_c0	281	A	T	A	2	2,0	N	.	.	N	.	.	N	.	.	W	3	1,2	N	.	.
c101243.graph_c0	341	C	T	T	2	0,2	N	.	.	N	.	.	N	.	.	N	.	.	N	.	.
c101244.graph_c0	151	A	T	T	3	0,3	N	.	.	N	.	.	A	7	7,0	A	2	2,0	A	4	4,0
c101244.graph_c0	233	G	T	T	3	0,3	N	.	.	N	.	.	G	8	8,0	G	7	7,0	G	4	4,0
c101244.graph_c0	240	A	C	C	3	0,3	N	.	.	N	.	.	M	16	14,2	A	7	7,0	A	6	6,0
c101244.graph_c0	286	A	C	N	.	.	N	.	.	N	.	.	M	12	10,2	A	7	7,0	A	5	5,0
c101244.graph_c0	287	A	C	N	.	.	N	.	.	N	.	.	M	12	10,2	A	7	7,0	A	5	5,0
c101245.graph_c0	218	T	C	N	.	.	N	.	.	T	2	2,0	C	2	0,2	N	.	.	N	.	.
c101245.graph_c0	302	A	C	N	.	.	N	.	.	A	2	2,0	C	4	0,4	N	.	.	N	.	.
c101246.graph_c0	342	G	C	N	.	.	N	.	.	N	.	.	S	11	7,4	S	6	4,2	C	4	0,4
c101246.graph_c0	530	T	C	T	1	1,0	N	.	.	T	2	2,0	C	5	0,5	T	2	2,0	N	.	.
c101246.graph_c0	954	G	A	N	.	.	N	.	.	N	.	.	R	7	2,5	R	5	3,2	G	3	3,0
c101250.graph_c0	13	C	A	A	2	0,2	N	.	.	N	.	.	C	2	2,0	C	1	1,0	N	.	.
c101250.graph_c0	76	A	G	G	3	0,3	N	.	.	N	.	.	A	2	2,0	A	2	2,0	N	.	.
c101250.graph_c0	136	A	C	C	4	0,4	N	.	.	N	.	.	A	2	2,0	A	2	2,0	N	.	.
c101252.graph_c0	138	C	T	N	.	.	N	.	.	N	.	.	Y	6	4,2	N	.	.	T	2	0,2
c101252.graph_c0	268	T	C	N	.	.	N	.	.	N	.	.	T	4	4,0	N	.	.	Y	3	1,2
c101252.graph_c0	359	T	C	N	.	.	N	.	.	N	.	.	T	3	3,0	Y	6	3,3	N	.	.
c101254.graph_c0	33	G	T	N	.	.	N	.	.	N	.	.	N	.	.	N	.	.	T	2	0,2
c101254.graph_c0	299	C	G	S	7	4,3	N	.	.	C	3	3,0	C	2	2,0	N	.	.	S	4	1,3
c101254.graph_c0	411	G	A	G	2	2,0	N	.	.	G	3	3,0	N	.	.	N	.	.	R	4	1,3
c101254.graph_c0	436	T	C	T	2	2,0	N	.	.	T	3	3,0	N	.	.	N	.	.	C	3	0,3
c101255.graph_c0	174	G	C	G	6	6,0	G	1	1,0	G	2	2,0	G	7	7,0	G	2	2,0	S	8	6,2
c101255.graph_c0	213	T	G	T	6	6,0	T	3	3,0	N	.	.	T	9	9,0	T	2	2,0	K	9	7,2
c101255.graph_c0	386	A	C	A	2	2,0	A	2	2,0	A	2	2,0	M	6	3,3	A	2	2,0	A	5	5,0
c101256.graph_c0	580	A	G	A	2	2,0	A	3	3,0	N	.	.	N	.	.	G	3	0,3	N	.	.
c101256.graph_c0	636	C	A	C	3	3,0	C	2	2,0	N	.	.	N	.	.	A	3	0,3	N	.	.
c101257.graph_c0	53	T	C	T	1	1,0	N	.	.	T	2	2,0	N	.	.	N	.	.	C	2	0,2
c101257.graph_c0	198	C	A	C	3	3,0	N	.	.	C	2	2,0	M	5	2,3	N	.	.	M	6	4,2
c101257.graph_c0	257	T	G	G	3	0,3	N	.	.	G	2	0,2	K	5	3,2	N	.	.	K	4	1,3
c101259.graph_c0	68	T	C	C	2	0,2	N	.	.	N	.	.	N	.	.	N	.	.	N	.	.
c101259.graph_c0	72	G	A	A	2	0,2	N	.	.	N	.	.	N	.	.	N	.	.	N	.	.
c101259.graph_c0	185	C	T	N	.	.	T	2	0,2	T	2	0,2	C	2	2,0	N	.	.	N	.	.
c101260.graph_c0	298	C	T	N	.	.	T	2	0,2	N	.	.	N	.	.	C	2	2,0	C	2	2,0
c101260.graph_c0	520	A	T	A	3	3,0	N	.	.	N	.	.	N	.	.	T	1	0,1	N	.	.
c101263.graph_c0	294	A	G	R	10	4,6	N	.	.	A	4	4,0	A	2	2,0	A	3	3,0	A	3	3,0
c101263.graph_c0	418	C	T	C	2	2,0	C	2	2,0	C	2	2,0	C	4	4,0	C	4	4,0	Y	4	2,2
c101264.graph_c0	135	G	T	K	5	1,4	N	.	.	K	5	1,4	N	.	.	N	.	.	G	2	2,0
c101264.graph_c0	153	A	T	W	3	1,2	N	.	.	W	5	2,3	N	.	.	N	.	.	A	2	2,0
c101265.graph_c0	79	A	C	N	.	.	N	.	.	M	3	1,2	A	2	2,0	N	.	.	A	2	2,0
c101265.graph_c0	95	G	A	N	.	.	N	.	.	R	3	1,2	G	2	2,0	N	.	.	G	2	2,0
c101265.graph_c0	119	T	C	N	.	.	N	.	.	Y	3	1,2	T	2	2,0	N	.	.	T	2	2,0
c101265.graph_c0	132	G	T	T	3	0,3	N	.	.	K	3	1,2	G	2	2,0	N	.	.	G	2	2,0
c101265.graph_c0	180	T	A	W	4	1,3	N	.	.	W	2	1,1	T	2	2,0	N	.	.	T	1	1,0
c101265.graph_c0	191	T	C	Y	4	1,3	N	.	.	N	.	.	T	2	2,0	N	.	.	T	1	1,0
c101265.graph_c0	230	G	A	G	3	3,0	N	.	.	G	4	4,0	N	.	.	N	.	.	A	2	0,2
c101265.graph_c0	303	C	A	N	.	.	N	.	.	M	3	1,2	C	1	1,0	N	.	.	C	2	2,0
c101265.graph_c0	388	C	A	A	2	0,2	A	1	0,1	C	4	4,0	A	2	0,2	N	.	.	N	.	.
c101269.graph_c0	550	C	T	N	.	.	T	2	0,2	N	.	.	C	2	2,0	N	.	.	N	.	.
c101269.graph_c0	554	A	G	N	.	.	G	2	0,2	N	.	.	A	2	2,0	N	.	.	N	.	.
c101272.graph_c0	340	C	G	C	6	6,0	C	7	7,0	C	7	7,0	G	4	0,4	G	2	0,2	N	.	.
c101273.graph_c1	114	A	G	N	.	.	N	.	.	N	.	.	N	.	.	R	4	1,3	A	2	2,0
c101273.graph_c1	212	A	T	N	.	.	N	.	.	N	.	.	N	.	.	W	3	1,2	N	.	.
c101273.graph_c1	216	G	A	N	.	.	N	.	.	N	.	.	N	.	.	R	4	1,3	N	.	.
c101274.graph_c0	167	C	A	N	.	.	C	3	3,0	C	2	2,0	N	.	.	A	2	0,2	N	.	.
c101275.graph_c0	291	C	T	N	.	.	T	2	0,2	N	.	.	Y	13	10,3	N	.	.	N	.	.
c101275.graph_c0	528	C	T	N	.	.	N	.	.	N	.	.	Y	6	4,2	N	.	.	N	.	.
c101275.graph_c0	826	A	T	N	.	.	A	2	2,0	N	.	.	W	3	1,2	N	.	.	N	.	.
c101276.graph_c0	131	T	A	N	.	.	N	.	.	T	2	2,0	N	.	.	A	2	0,2	N	.	.
c101276.graph_c0	148	T	A	N	.	.	N	.	.	T	2	2,0	N	.	.	A	2	0,2	N	.	.
c101276.graph_c0	233	C	T	N	.	.	N	.	.	C	2	2,0	N	.	.	Y	3	1,2	N	.	.
c101276.graph_c0	375	G	C	N	.	.	N	.	.	C	3	0,3	G	2	2,0	G	2	2,0	N	.	.
c101277.graph_c0	450	C	T	C	2	2,0	C	1	1,0	N	.	.	C	2	2,0	N	.	.	Y	5	2,3
c101277.graph_c0	646	T	A	T	7	7,0	N	.	.	T	2	2,0	A	3	0,3	A	2	0,2	A	5	0,5
c101277.graph_c0	714	A	G	A	9	9,0	N	.	.	A	2	2,0	G	4	0,4	N	.	.	A	3	3,0
c101277.graph_c0	720	A	T	A	9	9,0	N	.	.	A	2	2,0	A	3	3,0	N	.	.	T	3	0,3
c101277.graph_c0	829	G	A	G	6	6,0	G	2	2,0	G	2	2,0	A	4	0,4	A	2	0,2	N	.	.
c101277.graph_c0	846	C	A	C	3	3,0	C	2	2,0	C	2	2,0	M	4	1,3	N	.	.	N	.	.
c101278.graph_c0	299	C	T	N	.	.	N	.	.	Y	3	1,2	N	.	.	C	4	4,0	N	.	.
c101278.graph_c0	530	A	C	N	.	.	N	.	.	N	.	.	N	.	.	C	2	0,2	N	.	.
c101284.graph_c1	279	C	G	G	3	0,3	N	.	.	N	.	.	N	.	.	C	2	2,0	C	2	2,0
c101284.graph_c1	294	T	A	A	3	0,3	N	.	.	N	.	.	N	.	.	T	2	2,0	T	2	2,0
c101284.graph_c1	318	C	T	T	3	0,3	N	.	.	N	.	.	N	.	.	C	2	2,0	C	3	3,0
c101284.graph_c1	333	G	A	A	3	0,3	N	.	.	N	.	.	N	.	.	G	2	2,0	G	3	3,0
c101284.graph_c1	415	A	C	C	3	0,3	C	3	0,3	N	.	.	N	.	.	A	2	2,0	A	2	2,0
c101284.graph_c1	450	A	C	N	.	.	C	3	0,3	N	.	.	N	.	.	A	2	2,0	A	2	2,0
c101284.graph_c1	496	C	T	T	1	0,1	T	3	0,3	N	.	.	N	.	.	C	2	2,0	N	.	.
c101284.graph_c1	670	C	A	N	.	.	A	2	0,2	N	.	.	N	.	.	C	2	2,0	N	.	.
c101284.graph_c1	691	T	C	N	.	.	C	2	0,2	N	.	.	N	.	.	T	2	2,0	N	.	.
c101287.graph_c0	412	A	C	N	.	.	C	2	0,2	N	.	.	A	2	2,0	A	2	2,0	A	2	2,0
c101287.graph_c0	532	G	A	N	.	.	A	4	0,4	N	.	.	G	2	2,0	G	2	2,0	G	2	2,0
c101287.graph_c0	586	C	T	N	.	.	T	3	0,3	N	.	.	C	2	2,0	C	2	2,0	N	.	.
c101288.graph_c0	145	A	G	N	.	.	A	2	2,0	N	.	.	N	.	.	N	.	.	G	3	0,3
c101288.graph_c0	160	T	C	N	.	.	T	2	2,0	N	.	.	N	.	.	N	.	.	C	3	0,3
c101289.graph_c0	73	G	T	G	2	2,0	N	.	.	N	.	.	N	.	.	T	2	0,2	T	2	0,2
c101289.graph_c0	126	C	A	A	3	0,3	N	.	.	N	.	.	N	.	.	C	2	2,0	C	2	2,0
c101289.graph_c0	196	A	C	C	3	0,3	N	.	.	N	.	.	N	.	.	A	2	2,0	A	2	2,0
c101289.graph_c0	375	A	G	G	2	0,2	G	2	0,2	N	.	.	N	.	.	A	3	3,0	A	2	2,0
c101290.graph_c0	118	T	A	T	2	2,0	T	2	2,0	T	7	7,0	N	.	.	N	.	.	A	2	0,2
c101295.graph_c0	91	T	G	N	.	.	G	1	0,1	G	2	0,2	N	.	.	N	.	.	N	.	.
c101295.graph_c0	114	C	T	N	.	.	T	1	0,1	T	2	0,2	N	.	.	N	.	.	N	.	.
c101295.graph_c0	177	C	T	N	.	.	T	2	0,2	N	.	.	N	.	.	N	.	.	N	.	.
c101297.graph_c0	81	T	C	C	2	0,2	C	2	0,2	C	2	0,2	N	.	.	T	2	2,0	N	.	.
c101297.graph_c0	105	T	G	T	2	2,0	G	2	0,2	T	2	2,0	N	.	.	T	2	2,0	N	.	.
c101297.graph_c0	505	T	C	T	2	2,0	N	.	.	T	2	2,0	C	5	0,5	N	.	.	N	.	.
c101297.graph_c0	551	T	A	T	2	2,0	A	2	0,2	W	6	3,3	T	3	3,0	T	2	2,0	T	2	2,0
c101298.graph_c0	347	A	G	N	.	.	N	.	.	N	.	.	N	.	.	N	.	.	R	9	7,2
c101298.graph_c0	638	A	C	A	2	2,0	A	2	2,0	N	.	.	C	2	0,2	N	.	.	C	5	0,5
c101298.graph_c0	643	T	C	T	2	2,0	T	2	2,0	N	.	.	C	2	0,2	N	.	.	C	4	0,4
c101299.graph_c0	43	G	A	A	2	0,2	A	7	0,7	R	9	7,2	G	2	2,0	G	2	2,0	G	5	5,0
c101299.graph_c0	85	T	C	T	4	4,0	T	7	7,0	T	8	8,0	T	6	6,0	Y	4	2,2	T	6	6,0
c101299.graph_c0	227	C	G	C	2	2,0	C	7	7,0	C	9	9,0	C	6	6,0	S	4	2,2	C	5	5,0
c101300.graph_c1	236	A	G	N	.	.	A	2	2,0	N	.	.	N	.	.	R	6	3,3	N	.	.
c101301.graph_c1	170	T	C	T	2	2,0	N	.	.	N	.	.	N	.	.	C	3	0,3	N	.	.
c101301.graph_c1	279	G	T	T	2	0,2	N	.	.	N	.	.	N	.	.	N	.	.	N	.	.
c101308.graph_c0	293	G	A	N	.	.	N	.	.	A	5	0,5	G	2	2,0	N	.	.	G	2	2,0
c101308.graph_c0	305	T	C	N	.	.	N	.	.	C	5	0,5	T	2	2,0	N	.	.	T	2	2,0
c101312.graph_c0	790	A	C	N	.	.	N	.	.	N	.	.	C	2	0,2	A	2	2,0	N	.	.
c101312.graph_c0	1768	A	C	N	.	.	N	.	.	N	.	.	C	2	0,2	N	.	.	N	.	.
c101312.graph_c0	1769	T	A	N	.	.	N	.	.	N	.	.	A	2	0,2	N	.	.	N	.	.
c101313.graph_c0	366	T	G	G	4	0,4	N	.	.	N	.	.	T	2	2,0	T	2	2,0	N	.	.
c101314.graph_c0	64	A	T	N	.	.	N	.	.	N	.	.	N	.	.	T	2	0,2	N	.	.
c101314.graph_c0	303	G	A	G	6	6,0	G	2	2,0	G	2	2,0	N	.	.	N	.	.	A	2	0,2
c101314.graph_c0	316	A	T	A	7	7,0	A	2	2,0	A	2	2,0	N	.	.	T	2	0,2	T	2	0,2
c101314.graph_c0	392	G	A	G	7	7,0	G	2	2,0	G	2	2,0	N	.	.	A	2	0,2	N	.	.
c101314.graph_c0	407	T	G	T	3	3,0	T	2	2,0	T	2	2,0	N	.	.	G	2	0,2	G	2	0,2
c101314.graph_c0	434	G	T	G	3	3,0	G	2	2,0	G	2	2,0	N	.	.	T	2	0,2	T	2	0,2
c101314.graph_c0	486	G	A	G	2	2,0	G	4	4,0	G	2	2,0	N	.	.	N	.	.	A	2	0,2
c101315.graph_c0	202	T	C	N	.	.	N	.	.	N	.	.	T	4	4,0	Y	5	2,3	T	2	2,0
c101315.graph_c0	234	A	G	N	.	.	N	.	.	N	.	.	R	6	4,2	R	5	2,3	A	2	2,0
c101315.graph_c0	291	T	C	N	.	.	N	.	.	N	.	.	T	3	3,0	Y	5	2,3	T	3	3,0
c101315.graph_c0	313	T	C	N	.	.	N	.	.	N	.	.	N	.	.	Y	5	2,3	T	3	3,0
c101318.graph_c0	314	T	C	N	.	.	N	.	.	N	.	.	T	2	2,0	Y	6	2,4	N	.	.
c101318.graph_c0	557	T	G	N	.	.	N	.	.	N	.	.	K	8	3,5	T	6	6,0	N	.	.
c101318.graph_c0	641	T	A	N	.	.	T	2	2,0	N	.	.	W	8	5,3	T	2	2,0	N	.	.
c101318.graph_c0	992	G	A	N	.	.	G	2	2,0	N	.	.	R	4	2,2	G	2	2,0	G	2	2,0
c101319.graph_c0	21	T	C	C	26	0,26	C	15	0,15	C	28	0,28	Y	10	7,3	Y	10	6,4	Y	5	3,2
c101319.graph_c0	58	T	G	G	60	0,60	G	31	0,31	G	48	0,48	K	29	24,5	K	16	11,5	K	14	9,5
c101319.graph_c0	149	G	A	A	122	0,122	A	60	0,60	A	83	0,83	G	34	34,0	G	22	22,0	G	21	21,0
c101319.graph_c0	164	C	A	A	105	0,105	A	51	0,51	A	69	0,69	M	63	52,11	M	32	20,12	M	36	26,10
c101325.graph_c0	100	A	T	N	.	.	N	.	.	A	1	1,0	N	.	.	T	2	0,2	N	.	.
c101325.graph_c0	160	C	G	N	.	.	N	.	.	N	.	.	N	.	.	G	2	0,2	G	2	0,2
c101325.graph_c0	245	C	T	N	.	.	T	4	0,4	N	.	.	N	.	.	C	3	3,0	N	.	.
c101325.graph_c0	394	C	G	N	.	.	G	2	0,2	N	.	.	N	.	.	N	.	.	N	.	.
c101326.graph_c0	300	A	T	W	3	1,2	A	2	2,0	N	.	.	N	.	.	A	2	2,0	A	3	3,0
c101326.graph_c0	318	G	A	R	3	1,2	G	2	2,0	N	.	.	N	.	.	G	2	2,0	G	3	3,0
c101330.graph_c0	689	A	C	M	5	3,2	N	.	.	N	.	.	N	.	.	A	1	1,0	A	1	1,0
c101330.graph_c0	714	T	C	T	4	4,0	N	.	.	N	.	.	N	.	.	C	2	0,2	C	2	0,2
c101330.graph_c0	746	C	A	M	6	3,3	N	.	.	N	.	.	N	.	.	N	.	.	N	.	.
c101334.graph_c0	80	G	A	G	2	2,0	G	2	2,0	G	22	22,0	R	18	10,8	R	24	13,11	G	7	7,0
c101334.graph_c0	191	A	G	G	8	0,8	G	6	0,6	G	40	0,40	A	24	24,0	A	26	26,0	A	7	7,0
c101334.graph_c0	201	C	T	T	8	0,8	T	5	0,5	T	29	0,29	C	16	16,0	C	26	26,0	C	7	7,0
c101334.graph_c0	379	C	T	N	.	.	N	.	.	N	.	.	C	5	5,0	T	3	0,3	N	.	.
c101335.graph_c0	184	T	C	N	.	.	C	2	0,2	N	.	.	Y	4	1,3	T	3	3,0	T	2	2,0
c101335.graph_c0	375	T	C	N	.	.	Y	4	2,2	N	.	.	T	3	3,0	T	2	2,0	N	.	.
c101335.graph_c0	1560	G	A	N	.	.	G	1	1,0	N	.	.	R	8	3,5	G	9	9,0	G	2	2,0
c101340.graph_c0	125	A	C	N	.	.	N	.	.	A	2	2,0	N	.	.	C	2	0,2	N	.	.
c101341.graph_c0	166	T	A	A	3	0,3	N	.	.	N	.	.	T	1	1,0	T	7	7,0	N	.	.
c101341.graph_c0	261	G	C	S	3	1,2	C	2	0,2	N	.	.	G	2	2,0	G	11	11,0	N	.	.
c101341.graph_c0	278	C	T	Y	3	1,2	T	2	0,2	N	.	.	C	2	2,0	C	11	11,0	N	.	.
c101341.graph_c0	348	A	G	N	.	.	G	2	0,2	N	.	.	A	2	2,0	A	12	12,0	N	.	.
c101343.graph_c0	205	A	T	N	.	.	N	.	.	T	2	0,2	N	.	.	N	.	.	N	.	.
c101343.graph_c0	212	C	T	N	.	.	N	.	.	T	1	0,1	N	.	.	N	.	.	N	.	.
c101347.graph_c0	134	A	C	N	.	.	N	.	.	N	.	.	N	.	.	N	.	.	C	2	0,2
c101347.graph_c0	146	C	A	N	.	.	N	.	.	N	.	.	N	.	.	N	.	.	M	3	1,2
c101347.graph_c0	282	T	G	N	.	.	N	.	.	N	.	.	N	.	.	N	.	.	G	2	0,2
c101347.graph_c0	290	A	G	N	.	.	N	.	.	N	.	.	N	.	.	N	.	.	G	1	0,1
c101349.graph_c0	120	C	T	N	.	.	N	.	.	N	.	.	Y	6	3,3	N	.	.	N	.	.
c101349.graph_c0	310	G	A	N	.	.	G	2	2,0	N	.	.	G	7	7,0	A	4	0,4	N	.	.
c101349.graph_c0	460	G	A	N	.	.	G	2	2,0	N	.	.	R	4	1,3	G	2	2,0	N	.	.
c101354.graph_c0	204	C	T	N	.	.	N	.	.	N	.	.	Y	4	2,2	C	3	3,0	T	5	0,5
c101354.graph_c0	210	A	C	N	.	.	N	.	.	N	.	.	M	4	2,2	A	3	3,0	C	5	0,5
c101355.graph_c0	136	G	C	N	.	.	N	.	.	N	.	.	N	.	.	N	.	.	C	2	0,2
c101355.graph_c0	216	T	C	N	.	.	T	2	2,0	N	.	.	N	.	.	N	.	.	C	2	0,2
c101355.graph_c0	315	T	C	N	.	.	N	.	.	N	.	.	N	.	.	C	2	0,2	N	.	.
[truncated: 63,536 more rows]
