# Supplementary material for: Comprehensive Transcriptome and Metabolic Profiling of Petal Color Development in Lycoris sprengeri
Source: Front Plant Sci. 2021 Dec 3;12:747131. doi: 10.3389/fpls.2021.747131 (PMC8678534; doi:10.3389/fpls.2021.747131)
Supplement: Supplementary Table 9 — Simple sequence repeat (SSR) analysis in this study. [file Table_9.XLSX]

## Sheet: Sheet1
#type	number
c	623
c*	15
p1	6848
p2	1168
p3	1528
p4	93
p5	5
p6	10
Total	10290
