# Supplementary material for: Comprehensive Transcriptome and Metabolic Profiling of Petal Color Development in Lycoris sprengeri
Source: Front Plant Sci. 2021 Dec 3;12:747131. doi: 10.3389/fpls.2021.747131 (PMC8678534; doi:10.3389/fpls.2021.747131)
Supplement: Supplementary Table 10 — Primers used for quantitative PCR (qPCR) analysis in this study. [file Table_10.XLSX]

## Sheet: Sheet1
Gene name	Locus	Forward	Reverse
LsCHS	c89267.graph_c0	CAGGAGATCAGAAGGGCTCA	TCGGTCATGTGCTCACTCTT
LsCHI	c93521.graph_c0	GCATGATTCCGCAGTTTCCT	GCTTCGTCAAGGTGACCATC
LsF3H	c87434.graph_c0	TCACGAAGGCGAATTTGGTC	TTGGGTCACCAGCGGATAAT
LsCYP75B1	c120123.graph_c0	GGGCTACGGGTATTTGGAGA	TTCCAACCACACCTTGGAGA
LsFLS	c126430.graph_c1	TACAAGAGCGTGTTGCACAG	ATCTGGTGGCGTACAGAACA
LsDFR	c118000.graph_c1	AGAAGCCAGTCTACGACGAG	GACGAATTTCCATGCAGCCT
LsANS	c62128.graph_c0	CGATGTCAGTGCTCTCTCCT	TCGATGAAGGACGCTCTTGT
LsLAR	c122577.graph_c0	GTCATGTGTAGTTGCGGCAT	TTTGTACGAGCTGTCAGGGT
LsUbiquitin	c105178.graph_c0	CTAGCTGTGAGAGGCGAAGA	ATTCTGCTCCGTTTGCTTCC
