# Supplementary material for: Comprehensive Transcriptome and Metabolic Profiling of Petal Color Development in Lycoris sprengeri
Source: Front Plant Sci. 2021 Dec 3;12:747131. doi: 10.3389/fpls.2021.747131 (PMC8678534; doi:10.3389/fpls.2021.747131)
Supplement: Supplementary Table 11 — Comparison of the transcriptome analysis in recent studies. [file Table_11.XLSX]

## Sheet: Sheet1
Parameters	This study	Wang et al., 2013	Park et al., 2019
Total number of bases	45.37Gb	308,633,593 bp	10,162,653,038 bp
Average read length	767	329	434
No. of contigs	100778	24604	404019
