# Supplementary material for: Comprehensive Transcriptome and Metabolic Profiling of Petal Color Development in Lycoris sprengeri
Source: Front Plant Sci. 2021 Dec 3;12:747131. doi: 10.3389/fpls.2021.747131 (PMC8678534; doi:10.3389/fpls.2021.747131)
Supplement: Supplementary Table 12 — All annotated unigene numbers from different databases. [file Table_12.XLSX]

## Sheet: Sheet1
#Anno_Database	Annotated_Number	300<=length<1000	Length>=1000
COG_Annotation	9395	2314	5704
GO_Annotation	17213	5730	8739
KEGG_Annotation	12413	4299	6318
KOG_Annotation	19760	7102	9533
Pfam_Annotation	20477	6365	11807
Swissprot_Annotation	20383	6722	11220
eggNOG_Annotation	30630	11118	14667
nr_Annotation	31754	11615	15196
All_Annotation	34336	12861	15381
